# Supplementary material for: Depletion of NK6 Homeobox 3 (NKX6.3) causes gastric carcinogenesis through copy number alterations by inducing impairment of DNA replication and repair regulation
Source: Oncogenesis. 2021 Dec 10;10(12):85. doi: 10.1038/s41389-021-00365-4 (PMC8664813; doi:10.1038/s41389-021-00365-4)
Supplement: Supplementary file 7 — Table S1 [file 41389_2021_365_MOESM7_ESM.xlsx]

## Sheet: Sheet1
Table S1. Clinicopathological feature of GC patients with expression levels of NKX6.3, CDT1, and RPA1
	No.	NKX6.3		CDT1		RPA1
Sex
Male	37	0.4785 ± 0.3243	ns	1.767 ± 0.7502	ns	0.7269 ± 0.1700	ns
Female	23	0.5297 ± 0.252		1.816 ± 0.4858		0.7491 ± 0.2096
Age
<60	28	0.5238 ± 0.3227	ns	1.762 ± 0.7872	ns	0.7562 ± 0.1400	ns
>60	32	0.4757 ± 0.2767		1.807 ± 0.5304		0.7172 ± 0.2172
Lauren's
Diffuse	30	0.4697 ± 0.2980	ns	1.801 ± 0.6377	ns	0.7403 ± 0.1240	ns
Intestinal	30	0.5266 ± 0.2992		1.770 ± 0.6867		0.7305 ± 0.2325
TNM Stage
I + II	24	0.6802 ± 0.2452	0.024	1.693 ± 0.6666	ns	0.7406 ± 0.1643	ns
III + IV	36	0.3767 ± 0.2678		1.848 ± 0.6529		0.7275 ± 0.1643
