# Supplementary material for: Depletion of NK6 Homeobox 3 (NKX6.3) causes gastric carcinogenesis through copy number alterations by inducing impairment of DNA replication and repair regulation
Source: Oncogenesis. 2021 Dec 10;10(12):85. doi: 10.1038/s41389-021-00365-4 (PMC8664813; doi:10.1038/s41389-021-00365-4)
Supplement: Supplementary file 8 — Table S2 [file 41389_2021_365_MOESM8_ESM.xlsx]

## Sheet: Sheet1
Table S2. DNA copy number alterations in HFE-145shNKX6.3#1 and HFE-145shNKX6.3#2, compared to HFE-145shCtrl.
Sample	Include	Chromosome Region	Event	Length	Cytoband	% of CNV Overlap	Probe Median	% Heterozygous	Probes	Min Size	Min Region	Max Size	Max Region	Locus IDs	B/P Genes	Call PValue	Count of Gene Symbols	Gene Symbols	Count of miRNAs	miRNAs
HFE-145shNKX#1	TRUE	chr9:0-39,015	High Copy Gain	39016	p24.3	74.3663	0.997594		19	28500	chr9:10,516-39,015	39017	chr9:0-39,016	100287171, 100287596, 100302278, 100422831, 100422834, 100422919, 654835		2.92158e-67	7	DDX11L5, WASHC1, MIR1302-2, MIR1302-9, MIR1302-10, MIR1302-11, FAM138C	1	hsa-mir-1302-9
HFE-145shNKX#1	TRUE	chr9:116,215-125,415	CN Gain	9201	p24.3	100	0.306467		10	9200	chr9:116,216-125,415	9202	chr9:116,215-125,416	118438, 2298	CBWD1	1	2	FOXD4, CBWD1	0
HFE-145shNKX#1	TRUE	chr9:4,905,279-4,918,615	CN Loss	13337	p24.1	0	-0.344852	40	11	12800	chr9:4,905,816-4,918,615	14102	chr9:4,904,515-4,918,616			0.0811688	0		0
HFE-145shNKX#1	TRUE	chr9:5,251,823-5,266,023	CN Loss	14201	p24.1	100	-0.225493	0	12	13100	chr9:5,252,716-5,265,815	15402	chr9:5,251,615-5,267,016			1	0		0
HFE-145shNKX#1	TRUE	chr9:6,104,115-6,125,434	CN Loss	21320	p24.1	0	-0.227372	54.5455	18	20300	chr9:6,104,116-6,124,415	21402	chr9:6,104,115-6,125,516			1	0		0
HFE-145shNKX#1	TRUE	chr9:6,663,115-6,669,344	Homozygous Copy Loss	6230	p24.1	100	-1.19876	0	5	6100	chr9:6,663,116-6,669,215	7402	chr9:6,663,115-6,670,516			3.9437e-40	0		0
HFE-145shNKX#1	TRUE	chr9:6,669,344-6,700,515	CN Loss	31172	p24.1	100	-0.195422	52.6316	25	30000	chr9:6,670,516-6,700,515	31302	chr9:6,669,215-6,700,516			0.235765	0		0
HFE-145shNKX#1	TRUE	chr9:6,700,515-6,710,715	Homozygous Copy Loss	10201	p24.1	100	-1.03839	0	8	10200	chr9:6,700,516-6,710,715	10202	chr9:6,700,515-6,710,716			6.22309e-47	0		0
HFE-145shNKX#1	TRUE	chr9:9,593,468-9,645,115	Homozygous Copy Loss	51648	p23	30.6213	-1.01209	0	38	50500	chr9:9,594,616-9,645,115	51902	chr9:9,593,215-9,645,116	5789	PTPRD	2.97369e-198	1	PTPRD	0
HFE-145shNKX#1	TRUE	chr9:9,645,115-9,701,534	CN Loss	56420	p23	1.88412	-0.928455	0	41	55900	chr9:9,645,116-9,701,015	57302	chr9:9,645,115-9,702,416	5789	PTPRD	9.55326e-174	1	PTPRD	0
HFE-145shNKX#1	TRUE	chr9:15,524,738-15,549,773	CN Loss	25036	p22.3	12.1789	-0.237332	10	20	23300	chr9:15,525,216-15,548,515	25902	chr9:15,523,915-15,549,816			0.0391915	0		0
HFE-145shNKX#1	TRUE	chr9:20,102,615-20,108,915	CN Loss	6301	p21.3	0	-0.414056		6	6300	chr9:20,102,616-20,108,915	6302	chr9:20,102,615-20,108,916			0.378072	0		0
HFE-145shNKX#1	TRUE	chr9:24,610,415-24,623,915	CN Loss	13501	p21.3	0	-0.908018	0	10	13500	chr9:24,610,416-24,623,915	13502	chr9:24,610,415-24,623,916			1.48462e-28	0		0
HFE-145shNKX#1	TRUE	chr9:38,780,915-38,794,815	CN Loss	13901	p13.1	100	-0.337542		14	13900	chr9:38,780,916-38,794,815	13902	chr9:38,780,915-38,794,816			1	0		0
HFE-145shNKX#1	TRUE	chr9:38,832,915-38,873,815	High Copy Gain	40901	p13.1	100	0.643312		24	40900	chr9:38,832,916-38,873,815	40902	chr9:38,832,915-38,873,816			4.72052e-111	0		0
HFE-145shNKX#1	TRUE	chr9:38,884,715-38,914,724	High Copy Gain	30010	p13.1	100	0.798054		20	29800	chr9:38,884,716-38,914,515	30902	chr9:38,884,715-38,915,616			3.01861e-51	0		0
HFE-145shNKX#1	TRUE	chr9:38,923,615-38,947,115	High Copy Gain	23501	p13.1	100	0.69202		17	23500	chr9:38,923,616-38,947,115	23502	chr9:38,923,615-38,947,116			2.01237e-28	0		0
HFE-145shNKX#1	TRUE	chr9:38,959,615-38,988,815	CN Gain	29201	p13.1	100	0.322108		34	29200	chr9:38,959,616-38,988,815	29202	chr9:38,959,615-38,988,816			7.46122e-12	0		0
HFE-145shNKX#1	TRUE	chr9:38,988,815-39,065,015	CN Loss	76201	p13.1	100	-0.465156	0	87	76200	chr9:38,988,816-39,065,015	76202	chr9:38,988,815-39,065,016			1.82243e-81	0		0
HFE-145shNKX#1	TRUE	chr9:39,065,015-39,076,915	CN Gain	11901	p13.1	100	0.380255	0	10	11900	chr9:39,065,016-39,076,915	11902	chr9:39,065,015-39,076,916	79937	CNTNAP3	0.0767722	1	CNTNAP3	0
HFE-145shNKX#1	TRUE	chr9:39,076,915-39,185,115	CN Loss	108201	p13.1	100	-0.496513	0	118	108200	chr9:39,076,916-39,185,115	108202	chr9:39,076,915-39,185,116	79937	CNTNAP3	4.47276e-139	1	CNTNAP3	0
HFE-145shNKX#1	TRUE	chr9:39,185,115-39,274,415	High Copy Gain	89301	p13.1	100	0.964389		20	89300	chr9:39,185,116-39,274,415	89302	chr9:39,185,115-39,274,416	79937	CNTNAP3	3.19623e-89	1	CNTNAP3	0
HFE-145shNKX#1	TRUE	chr9:39,274,415-39,279,715	CN Loss	5301	p13.1	100	-0.682111		3	5300	chr9:39,274,416-39,279,715	5302	chr9:39,274,415-39,279,716	79937	CNTNAP3	8.75827e-06	1	CNTNAP3	0
HFE-145shNKX#1	TRUE	chr9:39,279,715-39,309,115	CN Gain	29401	p13.1	100	0.310697		13	29400	chr9:39,279,716-39,309,115	29402	chr9:39,279,715-39,309,116	79937	CNTNAP3	8.07021e-06	1	CNTNAP3	0
HFE-145shNKX#1	TRUE	chr9:39,309,115-39,338,315	CN Loss	29201	p13.1	100	-0.488469		30	29200	chr9:39,309,116-39,338,315	29202	chr9:39,309,115-39,338,316			2.2798e-14	0		0
HFE-145shNKX#1	TRUE	chr9:39,338,315-39,343,515	Homozygous Copy Loss	5201	p13.1	100	-1.19657		7	5200	chr9:39,338,316-39,343,515	5202	chr9:39,338,315-39,343,516			6.04669e-66	0		0
HFE-145shNKX#1	TRUE	chr9:39,343,515-39,363,815	CN Loss	20301	p13.1	100	-0.535445		22	20300	chr9:39,343,516-39,363,815	20302	chr9:39,343,515-39,363,816	647060		1.7129e-23	1	SPATA31A1	0
HFE-145shNKX#1	TRUE	chr9:39,363,815-39,377,515	High Copy Gain	13701	p13.1	100	0.989617		7	13700	chr9:39,363,816-39,377,515	13702	chr9:39,363,815-39,377,516	401507		6.33881e-17	1	FAM74A1	0
HFE-145shNKX#1	TRUE	chr9:39,377,515-39,410,515	CN Loss	33001	p13.1	100	-0.288757		28	33000	chr9:39,377,516-39,410,515	33002	chr9:39,377,515-39,410,516			1	0		0
HFE-145shNKX#1	TRUE	chr9:39,410,515-39,423,415	High Copy Gain	12901	p13.1	100	0.730655		7	12900	chr9:39,410,516-39,423,415	12902	chr9:39,410,515-39,423,416			2.88452e-08	0		0
HFE-145shNKX#1	TRUE	chr9:39,423,415-39,431,315	CN Loss	7901	p13.1	100	-0.641014		8	7900	chr9:39,423,416-39,431,315	7902	chr9:39,423,415-39,431,316			1.80427e-07	0		0
HFE-145shNKX#1	TRUE	chr9:39,431,315-39,544,515	High Copy Gain	113201	p13.1	100	0.758685		55	113200	chr9:39,431,316-39,544,515	113202	chr9:39,431,315-39,544,516	401509		2.21968e-167	1	ZNF658B	0
HFE-145shNKX#1	TRUE	chr9:39,544,515-39,556,015	CN Gain	11501	p13.1	100	0.382485		7	11500	chr9:39,544,516-39,556,015	11502	chr9:39,544,515-39,556,016			1	0		0
HFE-145shNKX#1	TRUE	chr9:39,556,015-39,562,715	CN Loss	6701	p13.1	100	-0.249274		5	6700	chr9:39,556,016-39,562,715	6702	chr9:39,556,015-39,562,716			1	0		0
HFE-145shNKX#1	TRUE	chr9:39,562,715-39,582,715	CN Gain	20001	p13.1	100	0.377051		11	20000	chr9:39,562,716-39,582,715	20002	chr9:39,562,715-39,582,716			0.378846	0		0
HFE-145shNKX#1	TRUE	chr9:39,582,715-39,614,515	CN Loss	31801	p13.1	100	-0.193313		19	31800	chr9:39,582,716-39,614,515	31802	chr9:39,582,715-39,614,516			0.0236641	0		0
HFE-145shNKX#1	TRUE	chr9:39,614,515-39,623,415	High Copy Gain	8901	p13.1	100	0.919942		4	8900	chr9:39,614,516-39,623,415	8902	chr9:39,614,515-39,623,416			2.96961e-14	0		0
HFE-145shNKX#1	TRUE	chr9:39,623,415-39,688,565	CN Gain	65151	p13.1	100	0.257325		19	30500	chr9:39,623,416-39,653,915	99802	chr9:39,623,415-39,723,216			1.81343e-17	0		0
HFE-145shNKX#1	TRUE	chr9:39,688,565-39,776,415	Homozygous Copy Loss	87851	p13.1	100	-1.62431		48	53200	chr9:39,723,216-39,776,415	122502	chr9:39,653,915-39,776,416			0	0		0
HFE-145shNKX#1	TRUE	chr9:39,776,415-39,785,215	CN Loss	8801	p13.1	100	-0.778466		9	8800	chr9:39,776,416-39,785,215	8802	chr9:39,776,415-39,785,216			7.9419e-23	0		0
HFE-145shNKX#1	TRUE	chr9:39,785,215-39,824,315	Homozygous Copy Loss	39101	p13.1	100	-1.56528		34	39100	chr9:39,785,216-39,824,315	39102	chr9:39,785,215-39,824,316			0	0		0
HFE-145shNKX#1	TRUE	chr9:39,824,315-39,832,615	CN Loss	8301	p13.1	100	-0.313235		8	8300	chr9:39,824,316-39,832,615	8302	chr9:39,824,315-39,832,616			0.00410403	0		0
HFE-145shNKX#1	TRUE	chr9:39,832,615-39,877,515	Homozygous Copy Loss	44901	p13.1	100	-2.06158		10	44900	chr9:39,832,616-39,877,515	44902	chr9:39,832,615-39,877,516			0	0		0
HFE-145shNKX#1	TRUE	chr9:40,082,115-40,088,015	CN Gain	5901	p13.1	100	0.420069		5	5900	chr9:40,082,116-40,088,015	5902	chr9:40,082,115-40,088,016			1	0		0
HFE-145shNKX#1	TRUE	chr9:40,121,615-40,129,715	Homozygous Copy Loss	8101	p13.1	100	-1.74956		6	8100	chr9:40,121,616-40,129,715	8102	chr9:40,121,615-40,129,716			1.1636e-111	0		0
HFE-145shNKX#1	TRUE	chr9:40,129,715-40,208,115	CN Loss	78401	p13.1	100	-0.257575		36	78400	chr9:40,129,716-40,208,115	78402	chr9:40,129,715-40,208,116			1	0		0
HFE-145shNKX#1	TRUE	chr9:40,208,115-40,315,815	CN Gain	107701	p13.1	100	0.452063		22	107700	chr9:40,208,116-40,315,815	107702	chr9:40,208,115-40,315,816			3.22588e-21	0		0
HFE-145shNKX#1	TRUE	chr9:40,315,815-40,326,715	High Copy Gain	10901	p13.1	100	0.672665		9	10900	chr9:40,315,816-40,326,715	10902	chr9:40,315,815-40,326,716			8.89086e-07	0		0
HFE-145shNKX#1	TRUE	chr9:40,334,915-40,454,062	Homozygous Copy Loss	119148	p13.1	100	-1.53694	100	83	81000	chr9:40,334,916-40,415,915	151402	chr9:40,334,915-40,486,316			0	0		0
HFE-145shNKX#1	TRUE	chr9:40,454,062-40,501,015	CN Gain	46954	p13.1	100	0.464867		10	14700	chr9:40,486,316-40,501,015	85102	chr9:40,415,915-40,501,016			1.69241e-11	0		0
HFE-145shNKX#1	TRUE	chr9:40,501,015-40,540,415	High Copy Gain	39401	p13.1	100	0.731807		23	39400	chr9:40,501,016-40,540,415	39402	chr9:40,501,015-40,540,416			9.69396e-77	0		0
HFE-145shNKX#1	TRUE	chr9:40,550,515-40,615,015	CN Gain	64501	p13.1	100	0.307477		47	64500	chr9:40,550,516-40,615,015	64502	chr9:40,550,515-40,615,016			4.54176e-32	0		0
HFE-145shNKX#1	TRUE	chr9:40,641,915-40,651,315	CN Loss	9401	p13.1	100	-0.914864		6	9400	chr9:40,641,916-40,651,315	9402	chr9:40,641,915-40,651,316			5.12383e-17	0		0
HFE-145shNKX#1	TRUE	chr9:40,651,315-40,661,415	CN Gain	10101	p13.1	100	0.328438		6	10100	chr9:40,651,316-40,661,415	10102	chr9:40,651,315-40,661,416			1	0		0
HFE-145shNKX#1	TRUE	chr9:40,661,415-40,666,915	CN Loss	5501	p13.1	100	-0.295029		6	5500	chr9:40,661,416-40,666,915	5502	chr9:40,661,415-40,666,916			1	0		0
HFE-145shNKX#1	TRUE	chr9:40,820,115-40,859,415	CN Gain	39301	p13.1	100	0.422045		11	39300	chr9:40,820,116-40,859,415	39302	chr9:40,820,115-40,859,416			0.00178105	0		0
HFE-145shNKX#1	TRUE	chr9:40,859,415-40,881,415	High Copy Gain	22001	p13.1	100	0.84845		10	22000	chr9:40,859,416-40,881,415	22002	chr9:40,859,415-40,881,416			1.48755e-19	0		0
HFE-145shNKX#1	TRUE	chr9:41,016,115-41,036,515	CN Loss	20401	p12	100	-0.363487		11	20400	chr9:41,016,116-41,036,515	20402	chr9:41,016,115-41,036,516			1	0		0
HFE-145shNKX#1	TRUE	chr9:41,036,515-41,050,815	High Copy Gain	14301	p12	100	0.63014		8	14300	chr9:41,036,516-41,050,815	14302	chr9:41,036,515-41,050,816			5.69879e-20	0		0
HFE-145shNKX#1	TRUE	chr9:41,056,515-41,073,515	High Copy Gain	17001	p12	100	0.616603		8	17000	chr9:41,056,516-41,073,515	17002	chr9:41,056,515-41,073,516			2.68828e-08	0		0
HFE-145shNKX#1	TRUE	chr9:41,073,515-41,089,315	CN Loss	15801	p12	100	-0.308117		10	15800	chr9:41,073,516-41,089,315	15802	chr9:41,073,515-41,089,316			1	0		0
HFE-145shNKX#1	TRUE	chr9:41,089,315-41,234,615	CN Gain	145301	p12	100	0.337996		25	145300	chr9:41,089,316-41,234,615	145302	chr9:41,089,315-41,234,616			1.02288e-12	0		0
HFE-145shNKX#1	TRUE	chr9:41,266,215-41,274,915	High Copy Gain	8701	p12	100	0.660038		7	8700	chr9:41,266,216-41,274,915	8702	chr9:41,266,215-41,274,916			4.58286e-08	0		0
HFE-145shNKX#1	TRUE	chr9:41,274,915-41,293,115	CN Loss	18201	p12	100	-0.546783		11	18200	chr9:41,274,916-41,293,115	18202	chr9:41,274,915-41,293,116			1.86971e-08	0		0
HFE-145shNKX#1	TRUE	chr9:41,293,115-41,320,415	CN Gain	27301	p12	100	0.283869		10	27300	chr9:41,293,116-41,320,415	27302	chr9:41,293,115-41,320,416	401507		0.00241988	1	FAM74A1	0
HFE-145shNKX#1	TRUE	chr9:41,320,415-41,353,815	CN Loss	33401	p12	100	-0.366454		16	33400	chr9:41,320,416-41,353,815	33402	chr9:41,320,415-41,353,816	26165, 727905		1.95823e-05	2	SPATA31A5, SPATA31A7	0
HFE-145shNKX#1	TRUE	chr9:41,353,815-41,452,215	CN Gain	98401	p12	100	0.428979		12	98400	chr9:41,353,816-41,452,215	98402	chr9:41,353,815-41,452,216			1.01483e-07	0		0
HFE-145shNKX#1	TRUE	chr9:41,452,215-41,733,215	Homozygous Copy Loss	281001	p12	100	-4.85982		156	281000	chr9:41,452,216-41,733,215	281002	chr9:41,452,215-41,733,216	26165, 401507, 401509, 653123, 727905		0	5	SPATA31A7, SPATA31A5, FAM74A1, FAM74A6, ZNF658B	0
HFE-145shNKX#1	TRUE	chr9:41,733,215-41,750,515	CN Loss	17301	p12	100	-0.554997		6	17300	chr9:41,733,216-41,750,515	17302	chr9:41,733,215-41,750,516			0.0048957	0		0
HFE-145shNKX#1	TRUE	chr9:41,750,515-41,763,715	Homozygous Copy Loss	13201	p12	100	-3.17149		4	13200	chr9:41,750,516-41,763,715	13202	chr9:41,750,515-41,763,716			5.47179e-215	0		0
HFE-145shNKX#1	TRUE	chr9:41,763,715-41,782,615	CN Loss	18901	p12	100	-0.61411		5	18900	chr9:41,763,716-41,782,615	18902	chr9:41,763,715-41,782,616			0.00588069	0		0
HFE-145shNKX#1	TRUE	chr9:41,782,615-41,901,915	CN Gain	119301	p12	100	0.513048		66	119300	chr9:41,782,616-41,901,915	119302	chr9:41,782,615-41,901,916			2.34567e-80	0		0
HFE-145shNKX#1	TRUE	chr9:41,916,815-41,940,815	High Copy Gain	24001	p12	100	0.736716		25	24000	chr9:41,916,816-41,940,815	24002	chr9:41,916,815-41,940,816			5.955e-63	0		0
HFE-145shNKX#1	TRUE	chr9:41,940,815-41,978,315	CN Gain	37501	p12	100	0.248235		53	37500	chr9:41,940,816-41,978,315	37502	chr9:41,940,815-41,978,316	389741, 654466	FGF7P3	1.8019e-16	2	GLIDR, FGF7P3	0
HFE-145shNKX#1	TRUE	chr9:41,978,315-41,990,315	High Copy Gain	12001	p12	100	0.715113		9	12000	chr9:41,978,316-41,990,315	12002	chr9:41,978,315-41,990,316	654466	FGF7P3	4.94405e-34	1	FGF7P3	0
HFE-145shNKX#1	TRUE	chr9:41,990,315-41,998,015	CN Loss	7701	p12	100	-0.264054		13	7700	chr9:41,990,316-41,998,015	7702	chr9:41,990,315-41,998,016	654466	FGF7P3	1	1	FGF7P3	0
HFE-145shNKX#1	TRUE	chr9:41,998,015-42,009,715	CN Gain	11701	p12	100	0.234095		19	11700	chr9:41,998,016-42,009,715	11702	chr9:41,998,015-42,009,716	654466	FGF7P3	0.182698	1	FGF7P3	0
HFE-145shNKX#1	TRUE	chr9:42,009,715-42,019,015	CN Loss	9301	p12	100	-0.224387		16	9300	chr9:42,009,716-42,019,015	9302	chr9:42,009,715-42,019,016	102724238, 554249, 654466	FGF7P3, LOC102724238, LOC554249	0.275557	3	FGF7P3, LOC554249, LOC102724238	0
HFE-145shNKX#1	TRUE	chr9:42,019,015-42,031,615	CN Gain	12601	p12	100	0.331289		14	12600	chr9:42,019,016-42,031,615	12602	chr9:42,019,015-42,031,616	102724238, 554249, 654466	FGF7P3, LOC102724238, LOC554249	1.70085e-07	3	FGF7P3, LOC554249, LOC102724238	0
HFE-145shNKX#1	TRUE	chr9:42,043,015-42,058,015	CN Gain	15001	p12	100	0.359453		22	15000	chr9:42,043,016-42,058,015	15002	chr9:42,043,015-42,058,016			2.69394e-10	0		0
HFE-145shNKX#1	TRUE	chr9:42,092,415-42,102,915	CN Gain	10501	p12	100	0.324259		13	10500	chr9:42,092,416-42,102,915	10502	chr9:42,092,415-42,102,916			1	0		0
HFE-145shNKX#1	TRUE	chr9:42,102,915-42,110,015	CN Loss	7101	p12	100	-0.208646		9	7100	chr9:42,102,916-42,110,015	7102	chr9:42,102,915-42,110,016			1	0		0
HFE-145shNKX#1	TRUE	chr9:42,149,415-42,245,615	CN Loss	96201	p12	100	-0.36482	0	127	96200	chr9:42,149,416-42,245,615	96202	chr9:42,149,415-42,245,616			1.00286e-85	0		0
HFE-145shNKX#1	TRUE	chr9:42,245,615-42,249,415	CN Gain	3801	p12	100	0.390778		4	3800	chr9:42,245,616-42,249,415	3802	chr9:42,245,615-42,249,416			1	0		0
HFE-145shNKX#1	TRUE	chr9:42,249,415-42,318,315	CN Loss	68901	p12	100	-0.482607		104	68900	chr9:42,249,416-42,318,315	68902	chr9:42,249,415-42,318,316			1.48868e-85	0		0
HFE-145shNKX#1	TRUE	chr9:42,318,315-42,336,215	High Copy Gain	17901	p12	100	0.753306		10	17900	chr9:42,318,316-42,336,215	17902	chr9:42,318,315-42,336,216			6.76952e-13	0		0
HFE-145shNKX#1	TRUE	chr9:42,336,215-42,346,215	CN Loss	10001	p12	100	-0.368882		9	10000	chr9:42,336,216-42,346,215	10002	chr9:42,336,215-42,346,216			1	0		0
HFE-145shNKX#1	TRUE	chr9:42,360,615-42,377,415	CN Loss	16801	p12	100	-0.42719		15	16800	chr9:42,360,616-42,377,415	16802	chr9:42,360,615-42,377,416	441425, 441430	ANKRD20A2, ANKRD20A3	5.23597e-09	2	ANKRD20A2, ANKRD20A3	0
HFE-145shNKX#1	TRUE	chr9:42,380,115-42,527,715	CN Loss	147601	p12	100	-0.513318		293	147600	chr9:42,380,116-42,527,715	147602	chr9:42,380,115-42,527,716	100132541, 100147739, 105379252, 441425, 441430	ANKRD20A2, ANKRD20A3	0	5	ANKRD20A2, ANKRD20A3, FAM95B1, LOC105379252, GXYLT1P3	0
HFE-145shNKX#1	TRUE	chr9:42,551,915-42,583,415	CN Loss	31501	p12	100	-0.327885		43	31500	chr9:42,551,916-42,583,415	31502	chr9:42,551,915-42,583,416			1.20998e-09	0		0
HFE-145shNKX#1	TRUE	chr9:42,583,415-42,584,315	Homozygous Copy Loss	901	p12	100	-1.53652		3	900	chr9:42,583,416-42,584,315	902	chr9:42,583,415-42,584,316			3.81807e-50	0		0
HFE-145shNKX#1	TRUE	chr9:42,584,315-42,595,515	CN Gain	11201	p12	100	0.265012		12	11200	chr9:42,584,316-42,595,515	11202	chr9:42,584,315-42,595,516			1	0		0
HFE-145shNKX#1	TRUE	chr9:42,595,515-42,690,815	High Copy Gain	95301	p12	100	0.728923		25	95300	chr9:42,595,516-42,690,815	95302	chr9:42,595,515-42,690,816			1.67721e-71	0		0
HFE-145shNKX#1	TRUE	chr9:42,690,815-42,697,615	CN Loss	6801	p12	100	-0.446738		8	6800	chr9:42,690,816-42,697,615	6802	chr9:42,690,815-42,697,616			8.92051e-05	0		0
HFE-145shNKX#1	TRUE	chr9:42,697,615-42,705,215	High Copy Gain	7601	p12	100	0.978476		6	7600	chr9:42,697,616-42,705,215	7602	chr9:42,697,615-42,705,216			7.47422e-27	0		0
HFE-145shNKX#1	TRUE	chr9:42,705,215-42,711,115	CN Loss	5901	p12	100	-0.401109		9	5900	chr9:42,705,216-42,711,115	5902	chr9:42,705,215-42,711,116			0.573074	0		0
HFE-145shNKX#1	TRUE	chr9:42,711,115-42,719,915	CN Gain	8801	p12	100	0.502024		9	8800	chr9:42,711,116-42,719,915	8802	chr9:42,711,115-42,719,916	548319		1.54594e-09	1	FOXD4L4	0
HFE-145shNKX#1	TRUE	chr9:42,719,915-42,790,215	CN Loss	70301	p12	100	-0.340457		189	70300	chr9:42,719,916-42,790,215	70302	chr9:42,719,915-42,790,216	101928381		3.61329e-126	1	LOC101928381	0
HFE-145shNKX#1	TRUE	chr9:42,790,215-42,795,115	Homozygous Copy Loss	4901	p12	100	-1.41513		11	4900	chr9:42,790,216-42,795,115	4902	chr9:42,790,215-42,795,116			1.0685e-107	0		0
HFE-145shNKX#1	TRUE	chr9:42,795,115-42,799,315	CN Loss	4201	p12	100	-0.354945		13	4200	chr9:42,795,116-42,799,315	4202	chr9:42,795,115-42,799,316			6.86288e-07	0		0
HFE-145shNKX#1	TRUE	chr9:42,802,615-42,841,815	CN Loss	39201	p12	100	-0.500997		98	39200	chr9:42,802,616-42,841,815	39202	chr9:42,802,615-42,841,816	101928195, 101929583	LOC101928195, LOC101929583	1.09648e-112	2	LOC101929583, LOC101928195	0
HFE-145shNKX#1	TRUE	chr9:42,841,815-42,854,715	CN Gain	12901	p12	100	0.389829		20	12900	chr9:42,841,816-42,854,715	12902	chr9:42,841,815-42,854,716	101928195, 101929583, 286297	LOC101928195, LOC101929583, LOC286297	4.8291e-06	3	LOC101929583, LOC101928195, LOC286297	0
HFE-145shNKX#1	TRUE	chr9:42,854,715-42,868,215	High Copy Gain	13501	p12	100	0.787449		12	13500	chr9:42,854,716-42,868,215	13502	chr9:42,854,715-42,868,216	101928195, 101929583, 286297, 441432	AQP7P3, LOC101928195, LOC101929583, LOC286297	8.23948e-26	4	LOC101929583, LOC101928195, LOC286297, AQP7P3	0
HFE-145shNKX#1	TRUE	chr9:42,876,515-42,880,415	CN Loss	3901	p12	100	-0.456342		8	3900	chr9:42,876,516-42,880,415	3902	chr9:42,876,515-42,880,416	441432	AQP7P3	0.00106926	1	AQP7P3	0
HFE-145shNKX#1	TRUE	chr9:42,880,415-42,883,515	CN Gain	3101	p12	100	0.332244		4	3100	chr9:42,880,416-42,883,515	3102	chr9:42,880,415-42,883,516	441432	AQP7P3	1	1	AQP7P3	0
HFE-145shNKX#1	TRUE	chr9:42,883,515-42,987,315	CN Loss	103801	p12	100	-0.656565		117	103800	chr9:42,883,516-42,987,315	103802	chr9:42,883,515-42,987,316	441432	AQP7P3	3.31601e-299	1	AQP7P3	0
HFE-145shNKX#1	TRUE	chr9:42,987,315-43,005,915	Homozygous Copy Loss	18601	p12	100	-1.51677		16	18600	chr9:42,987,316-43,005,915	18602	chr9:42,987,315-43,005,916	100132541	GXYLT1P3	4.54121e-187	1	GXYLT1P3	0
HFE-145shNKX#1	TRUE	chr9:43,005,915-43,011,915	CN Loss	6001	p12	100	-0.610173		5	6000	chr9:43,005,916-43,011,915	6002	chr9:43,005,915-43,011,916	100132541	GXYLT1P3	0.00213286	1	GXYLT1P3	0
HFE-145shNKX#1	TRUE	chr9:43,011,915-43,033,115	Homozygous Copy Loss	21201	p12	100	-1.35607		12	21200	chr9:43,011,916-43,033,115	21202	chr9:43,011,915-43,033,116	100147739, 105379252	FAM95B1, LOC105379252	2.6663e-160	2	FAM95B1, LOC105379252	0
HFE-145shNKX#1	TRUE	chr9:43,033,115-43,180,115	CN Loss	147001	p12	100	-0.590935	0	117	147000	chr9:43,033,116-43,180,115	147002	chr9:43,033,115-43,180,116	100147739, 105379252, 441425, 441430, 642929	FAM95B1, LOC105379252	5.13661e-222	5	FAM95B1, LOC105379252, ANKRD20A3, ANKRD20A2, LOC642929	0
HFE-145shNKX#1	TRUE	chr9:43,180,115-43,188,815	Homozygous Copy Loss	8701	p12	100	-1.42297		6	8700	chr9:43,180,116-43,188,815	8702	chr9:43,180,115-43,188,816			8.03309e-58	0		0
HFE-145shNKX#1	TRUE	chr9:43,188,815-43,193,815	CN Gain	5001	p12	100	0.241445		4	5000	chr9:43,188,816-43,193,815	5002	chr9:43,188,815-43,193,816			1	0		0
HFE-145shNKX#1	TRUE	chr9:43,193,815-43,263,215	CN Loss	69401	p12	100	-0.718108		7	8900	chr9:43,193,816-43,202,715	129902	chr9:43,193,815-43,323,716			3.26457e-101	0		0
HFE-145shNKX#1	TRUE	chr9:43,263,215-43,392,115	High Copy Gain	128901	p12	100	0.987152		29	68400	chr9:43,323,716-43,392,115	189402	chr9:43,202,715-43,392,116			9.33652e-159	0		0
HFE-145shNKX#1	TRUE	chr9:43,497,115-43,521,615	CN Gain	24501	p12	100	0.444731		18	24500	chr9:43,497,116-43,521,615	24502	chr9:43,497,115-43,521,616			5.99354e-09	0		0
HFE-145shNKX#1	TRUE	chr9:43,521,615-43,548,915	CN Loss	27301	p12	100	-0.442411		23	27300	chr9:43,521,616-43,548,915	27302	chr9:43,521,615-43,548,916			8.46088e-29	0		0
HFE-145shNKX#1	TRUE	chr9:43,548,915-43,578,015	Homozygous Copy Loss	29101	p12	100	-1.4822		26	29100	chr9:43,548,916-43,578,015	29102	chr9:43,548,915-43,578,016			0	0		0
HFE-145shNKX#1	TRUE	chr9:43,578,015-43,581,484	CN Loss	3470	p12	100	-0.683466	0	3	2200	chr9:43,578,016-43,580,215	3702	chr9:43,578,015-43,581,716			0.450152	0		0
HFE-145shNKX#1	TRUE	chr9:43,677,715-43,729,415	CN Loss	51701	p11.2	100	-0.299427		36	51700	chr9:43,677,716-43,729,415	51702	chr9:43,677,715-43,729,416	643827, 728577	CNTNAP3B, CNTNAP3P2	2.13216e-45	2	CNTNAP3B, CNTNAP3P2	0
HFE-145shNKX#1	TRUE	chr9:43,729,415-43,733,115	Homozygous Copy Loss	3701	p11.2	100	-1.78605		4	3700	chr9:43,729,416-43,733,115	3702	chr9:43,729,415-43,733,116	643827, 728577	CNTNAP3B, CNTNAP3P2	1.03635e-62	2	CNTNAP3B, CNTNAP3P2	0
HFE-145shNKX#1	TRUE	chr9:43,733,115-43,761,715	CN Loss	28601	p11.2	100	-0.583855		23	28600	chr9:43,733,116-43,761,715	28602	chr9:43,733,115-43,761,716	643827, 728577	CNTNAP3B, CNTNAP3P2	2.02214e-41	2	CNTNAP3B, CNTNAP3P2	0
HFE-145shNKX#1	TRUE	chr9:43,761,715-43,767,315	Homozygous Copy Loss	5601	p11.2	100	-1.78446		5	5600	chr9:43,761,716-43,767,315	5602	chr9:43,761,715-43,767,316	643827, 728577	CNTNAP3B, CNTNAP3P2	5.66063e-75	2	CNTNAP3B, CNTNAP3P2	0
HFE-145shNKX#1	TRUE	chr9:43,767,315-43,785,415	CN Loss	18101	p11.2	100	-0.294106		11	18100	chr9:43,767,316-43,785,415	18102	chr9:43,767,315-43,785,416	643827, 728577	CNTNAP3B, CNTNAP3P2	3.34799e-10	2	CNTNAP3B, CNTNAP3P2	0
HFE-145shNKX#1	TRUE	chr9:43,785,415-43,831,315	Homozygous Copy Loss	45901	p11.2	100	-1.40393		42	45900	chr9:43,785,416-43,831,315	45902	chr9:43,785,415-43,831,316	643827, 728577	CNTNAP3B, CNTNAP3P2	0	2	CNTNAP3B, CNTNAP3P2	0
HFE-145shNKX#1	TRUE	chr9:43,831,315-43,844,115	CN Loss	12801	p11.2	100	-0.810471		10	12800	chr9:43,831,316-43,844,115	12802	chr9:43,831,315-43,844,116	643827, 728577	CNTNAP3B, CNTNAP3P2	1.90512e-43	2	CNTNAP3B, CNTNAP3P2	0
HFE-145shNKX#1	TRUE	chr9:43,862,915-43,917,515	CN Loss	54601	p11.2	100	-0.425144		40	54600	chr9:43,862,916-43,917,515	54602	chr9:43,862,915-43,917,516	643827, 728577	CNTNAP3B, CNTNAP3P2	5.57245e-55	2	CNTNAP3B, CNTNAP3P2	0
HFE-145shNKX#1	TRUE	chr9:43,917,515-43,972,065	CN Gain	54551	p11.2	100	0.490616		9	19000	chr9:43,917,516-43,936,515	90102	chr9:43,917,515-44,007,616	643827, 728577	CNTNAP3B, CNTNAP3P2	1	2	CNTNAP3B, CNTNAP3P2	0
HFE-145shNKX#1	TRUE	chr9:44,242,515-44,281,315	Homozygous Copy Loss	38801	p11.2	100	-4.94831		15	38800	chr9:44,242,516-44,281,315	38802	chr9:44,242,515-44,281,316			0	0		0
HFE-145shNKX#1	TRUE	chr9:44,281,315-44,382,915	CN Loss	101601	p11.2	100	-0.408966		110	101600	chr9:44,281,316-44,382,915	101602	chr9:44,281,315-44,382,916			4.49445e-87	0		0
HFE-145shNKX#1	TRUE	chr9:44,442,215-44,450,815	CN Gain	8601	p11.2	100	0.559184		5	8600	chr9:44,442,216-44,450,815	8602	chr9:44,442,215-44,450,816			0.0117167	0		0
HFE-145shNKX#1	TRUE	chr9:44,473,415-44,701,565	Homozygous Copy Loss	228151	p11.2	100	-2.98783		106	193400	chr9:44,473,416-44,666,815	262902	chr9:44,473,415-44,736,316			0	0		0
HFE-145shNKX#1	TRUE	chr9:44,701,565-44,881,225	CN Loss	179661	p11.2	100	-0.538908	0	168	144800	chr9:44,736,316-44,881,115	215602	chr9:44,666,815-44,882,416			3.94506e-233	0		0
HFE-145shNKX#1	TRUE	chr9:44,968,315-44,979,915	CN Gain	11601	p11.2	100	0.324072		16	11600	chr9:44,968,316-44,979,915	11602	chr9:44,968,315-44,979,916			2.49501e-11	0		0
HFE-145shNKX#1	TRUE	chr9:44,979,915-44,989,715	High Copy Gain	9801	p11.2	100	0.672397		12	9800	chr9:44,979,916-44,989,715	9802	chr9:44,979,915-44,989,716			3.78595e-24	0		0
HFE-145shNKX#1	TRUE	chr9:44,993,215-45,009,415	CN Loss	16201	p11.2	100	-0.308949		27	16200	chr9:44,993,216-45,009,415	16202	chr9:44,993,215-45,009,416	102723709, 105379807		3.93687e-12	2	LOC105379807, LOC102723709	0
HFE-145shNKX#1	TRUE	chr9:45,029,815-45,042,215	CN Loss	12401	p11.2	100	-0.312368		18	12400	chr9:45,029,816-45,042,215	12402	chr9:45,029,815-45,042,216			0.282796	0		0
HFE-145shNKX#1	TRUE	chr9:45,049,515-45,163,215	CN Loss	113701	p11.2	100	-0.524343		138	113700	chr9:45,049,516-45,163,215	113702	chr9:45,049,515-45,163,216			2.57381e-150	0		0
HFE-145shNKX#1	TRUE	chr9:45,163,215-45,300,465	High Copy Gain	137251	p11.2	100	0.768044		25	77600	chr9:45,163,216-45,240,815	196902	chr9:45,163,215-45,360,116			2.20181e-50	0		0
HFE-145shNKX#1	TRUE	chr9:45,300,465-45,364,415	CN Gain	63951	p11.2	100	0.247539		11	4300	chr9:45,360,116-45,364,415	123602	chr9:45,240,815-45,364,416			1	0		0
HFE-145shNKX#1	TRUE	chr9:45,393,415-45,480,815	CN Loss	87401	p11.2	100	-0.493309		101	87400	chr9:45,393,416-45,480,815	87402	chr9:45,393,415-45,480,816	107984035	LOC107984035	8.35265e-135	1	LOC107984035	0
HFE-145shNKX#1	TRUE	chr9:45,480,815-45,502,715	CN Gain	21901	p11.2	100	0.316119		15	21900	chr9:45,480,816-45,502,715	21902	chr9:45,480,815-45,502,716	107984035	LOC107984035	1	1	LOC107984035	0
HFE-145shNKX#1	TRUE	chr9:45,537,115-45,667,115	CN Loss	130001	p11.2	100	-0.363154		143	130000	chr9:45,537,116-45,667,115	130002	chr9:45,537,115-45,667,116	107984035	LOC107984035	4.18471e-73	1	LOC107984035	0
HFE-145shNKX#1	TRUE	chr9:45,673,915-45,676,515	CN Loss	2601	p11.2	100	-0.420746		5	2600	chr9:45,673,916-45,676,515	2602	chr9:45,673,915-45,676,516			1	0		0
HFE-145shNKX#1	TRUE	chr9:45,676,515-45,681,815	CN Gain	5301	p11.2	100	0.361198		9	5300	chr9:45,676,516-45,681,815	5302	chr9:45,676,515-45,681,816			0.000471085	0		0
HFE-145shNKX#1	TRUE	chr9:45,684,115-45,687,315	CN Gain	3201	p11.2	100	0.488749		7	3200	chr9:45,684,116-45,687,315	3202	chr9:45,684,115-45,687,316			9.01895e-14	0		0
HFE-145shNKX#1	TRUE	chr9:45,698,715-45,714,215	CN Loss	15501	p11.2	100	-0.47589		33	15500	chr9:45,698,716-45,714,215	15502	chr9:45,698,715-45,714,216			1.47045e-24	0		0
HFE-145shNKX#1	TRUE	chr9:45,768,115-45,773,215	CN Loss	5101	p11.2	100	-0.412449		6	5100	chr9:45,768,116-45,773,215	5102	chr9:45,768,115-45,773,216			0.095147	0		0
HFE-145shNKX#1	TRUE	chr9:45,796,415-45,840,615	CN Loss	44201	p11.2	100	-0.44874		4	8700	chr9:45,796,416-45,805,115	79702	chr9:45,796,415-45,876,116			1	0		0
HFE-145shNKX#1	TRUE	chr9:45,840,615-46,051,715	Homozygous Copy Loss	211101	p11.2	100	-2.94003		84	175600	chr9:45,876,116-46,051,715	246602	chr9:45,805,115-46,051,716			0	0		0
HFE-145shNKX#1	TRUE	chr9:46,106,715-46,115,515	CN Loss	8801	p11.2	100	-0.189378		7	8800	chr9:46,106,716-46,115,515	8802	chr9:46,106,715-46,115,516			1	0		0
HFE-145shNKX#1	TRUE	chr9:46,115,515-46,119,915	Homozygous Copy Loss	4401	p11.2	100	-1.35059		7	4400	chr9:46,115,516-46,119,915	4402	chr9:46,115,515-46,119,916	100289124		2.81283e-76	1	FAM27E2	0
HFE-145shNKX#1	TRUE	chr9:46,119,915-46,343,115	CN Loss	223201	p11.2	100	-0.497566		100	223200	chr9:46,119,916-46,343,115	223202	chr9:46,119,915-46,343,116	105376064		3.91736e-149	1	LOC105376064	0
HFE-145shNKX#1	TRUE	chr9:46,343,115-46,394,515	Homozygous Copy Loss	51401	p11.2	100	-1.08732		19	51400	chr9:46,343,116-46,394,515	51402	chr9:46,343,115-46,394,516	100289124		1.23652e-117	1	FAM27E2	0
HFE-145shNKX#1	TRUE	chr9:46,394,515-46,407,515	CN Loss	13001	p11.2	100	-0.663777		6	13000	chr9:46,394,516-46,407,515	13002	chr9:46,394,515-46,407,516			8.15636e-08	0		0
HFE-145shNKX#1	TRUE	chr9:46,407,515-46,426,315	Homozygous Copy Loss	18801	p11.2	100	-2.21555		10	18800	chr9:46,407,516-46,426,315	18802	chr9:46,407,515-46,426,316			0	0		0
HFE-145shNKX#1	TRUE	chr9:46,427,915-46,511,315	CN Loss	83401	p11.2	100	-0.31955		9	24400	chr9:46,427,916-46,452,315	142402	chr9:46,427,915-46,570,316			1	0		0
HFE-145shNKX#1	TRUE	chr9:46,511,315-46,706,815	Homozygous Copy Loss	195501	p11.2	100	-3.97057		79	136500	chr9:46,570,316-46,706,815	254502	chr9:46,452,315-46,706,816	102724238, 387628, 554249	FGF7P6	0	3	LOC102724238, LOC554249, FGF7P6	0
HFE-145shNKX#1	TRUE	chr9:46,706,815-46,754,215	CN Loss	47401	p11.2	100	-0.513432		35	47400	chr9:46,706,816-46,754,215	47402	chr9:46,706,815-46,754,216	387628	FGF7P6	8.67445e-62	1	FGF7P6	0
HFE-145shNKX#1	TRUE	chr9:46,754,215-46,835,215	Homozygous Copy Loss	81001	p11.2	100	-2.92289		67	81000	chr9:46,754,216-46,835,215	81002	chr9:46,754,215-46,835,216	643648		0	1	LINC01189	0
HFE-145shNKX#1	TRUE	chr9:46,835,215-46,847,415	CN Loss	12201	p11.2	100	-0.606019		11	12200	chr9:46,835,216-46,847,415	12202	chr9:46,835,215-46,847,416	103908604, 103908605	LOC103908604	8.43685e-19	2	LOC103908605, LOC103908604	0
HFE-145shNKX#1	TRUE	chr9:46,847,415-46,979,815	Homozygous Copy Loss	132401	p11.2	100	-1.46038	0	123	132400	chr9:46,847,416-46,979,815	132402	chr9:46,847,415-46,979,816	103908604	LOC103908604	0	1	LOC103908604	0
HFE-145shNKX#1	TRUE	chr9:46,979,815-46,999,715	CN Loss	19901	p11.2	100	-0.41273		9	19900	chr9:46,979,816-46,999,715	19902	chr9:46,979,815-46,999,716			1	0		0
HFE-145shNKX#1	TRUE	chr9:47,008,715-47,042,015	Homozygous Copy Loss	33301	p11.2	100	-2.54419		9	33300	chr9:47,008,716-47,042,015	33302	chr9:47,008,715-47,042,016			1.62402e-253	0		0
HFE-145shNKX#1	TRUE	chr9:47,042,015-47,049,315	CN Gain	7301	p11.2	100	0.414046		3	7300	chr9:47,042,016-47,049,315	18576102	chr9:47,042,015-65,618,116			1	0		0
HFE-145shNKX#1	TRUE	chr9:65,618,116-65,637,415	CN Loss	19300	q12	100	-0.732385	0	19	19300	chr9:65,618,116-65,637,415	18588102	chr9:47,049,315-65,637,416			6.87544e-46	0		0
HFE-145shNKX#1	TRUE	chr9:65,637,415-66,217,215	Homozygous Copy Loss	579801	q12 - q13	100	-3.35247		380	545200	chr9:65,637,416-66,182,615	614402	chr9:65,637,415-66,251,816			0	0		0
HFE-145shNKX#1	TRUE	chr9:66,470,515-66,472,215	CN Gain	1701	q13	100	0.425832		10	1700	chr9:66,470,516-66,472,215	1702	chr9:66,470,515-66,472,216			0.000262045	0		0
HFE-145shNKX#1	TRUE	chr9:66,474,715-66,477,715	CN Loss	3001	q13	100	-0.422348		10	3000	chr9:66,474,716-66,477,715	3002	chr9:66,474,715-66,477,716			4.60291e-07	0		0
HFE-145shNKX#1	TRUE	chr9:66,503,515-66,506,515	CN Loss	3001	q13	100	-0.343829		7	3000	chr9:66,503,516-66,506,515	3002	chr9:66,503,515-66,506,516			0.171078	0		0
HFE-145shNKX#1	TRUE	chr9:66,510,815-66,544,715	CN Loss	33901	q13	100	-0.34123		74	33900	chr9:66,510,816-66,544,715	33902	chr9:66,510,815-66,544,716	403323	LOC403323	8.23982e-46	1	LOC403323	0
HFE-145shNKX#1	TRUE	chr9:66,544,715-66,550,815	Homozygous Copy Loss	6101	q13	100	-1.83859		5	6100	chr9:66,544,716-66,550,815	6102	chr9:66,544,715-66,550,816	403323	LOC403323	1.90671e-108	1	LOC403323	0
HFE-145shNKX#1	TRUE	chr9:66,550,815-66,566,715	CN Loss	15901	q13	100	-0.712496		18	15900	chr9:66,550,816-66,566,715	15902	chr9:66,550,815-66,566,716	403323, 728673	LOC403323	8.47201e-65	2	LOC403323, LOC728673	0
HFE-145shNKX#1	TRUE	chr9:66,566,715-66,574,215	Homozygous Copy Loss	7501	q13	100	-1.37391		10	7500	chr9:66,566,716-66,574,215	7502	chr9:66,566,715-66,574,216			1.20315e-127	0		0
HFE-145shNKX#1	TRUE	chr9:66,574,215-66,586,415	CN Loss	12201	q13	100	-0.691037		18	12200	chr9:66,574,216-66,586,415	12202	chr9:66,574,215-66,586,416			1.07576e-58	0		0
HFE-145shNKX#1	TRUE	chr9:66,586,415-66,589,015	Homozygous Copy Loss	2601	q13	100	-4.55063		4	2600	chr9:66,586,416-66,589,015	2602	chr9:66,586,415-66,589,016			0	0		0
HFE-145shNKX#1	TRUE	chr9:66,589,015-66,602,415	CN Loss	13401	q13	100	-0.687523		7	13400	chr9:66,589,016-66,602,415	13402	chr9:66,589,015-66,602,416			1.17972e-23	0		0
HFE-145shNKX#1	TRUE	chr9:66,686,315-66,707,015	CN Loss	20701	q13	100	-0.234713		30	20700	chr9:66,686,316-66,707,015	20702	chr9:66,686,315-66,707,016			8.94392e-06	0		0
HFE-145shNKX#1	TRUE	chr9:66,778,315-66,784,315	CN Loss	6001	q13	100	-0.371415		21	6000	chr9:66,778,316-66,784,315	6002	chr9:66,778,315-66,784,316			4.96034e-37	0		0
HFE-145shNKX#1	TRUE	chr9:66,788,915-66,800,715	CN Loss	11801	q13	100	-0.331043		36	11800	chr9:66,788,916-66,800,715	11802	chr9:66,788,915-66,800,716			2.33949e-28	0		0
HFE-145shNKX#1	TRUE	chr9:66,822,315-66,942,815	CN Loss	120501	q13	100	-0.444893	100	137	120500	chr9:66,822,316-66,942,815	120502	chr9:66,822,315-66,942,816	101928381		1.782e-152	1	LOC101928381	0
HFE-145shNKX#1	TRUE	chr9:66,942,815-66,947,415	Homozygous Copy Loss	4601	q13	100	-1.22986		7	4600	chr9:66,942,816-66,947,415	4602	chr9:66,942,815-66,947,416			5.35329e-52	0		0
HFE-145shNKX#1	TRUE	chr9:66,970,365-66,974,515	Homozygous Copy Loss	4151	q13	100	-1.92343		24	3600	chr9:66,970,916-66,974,515	4702	chr9:66,969,815-66,974,516	101928195, 101929583	LOC101928195, LOC101929583	0	2	LOC101929583, LOC101928195	0
HFE-145shNKX#1	TRUE	chr9:66,974,515-66,977,815	CN Loss	3301	q13	100	-0.387565		10	3300	chr9:66,974,516-66,977,815	3302	chr9:66,974,515-66,977,816	101928195, 101929583	LOC101928195, LOC101929583	0.000122647	2	LOC101929583, LOC101928195	0
HFE-145shNKX#1	TRUE	chr9:66,998,715-67,018,715	CN Loss	20001	q13	100	-0.519013		15	20000	chr9:66,998,716-67,018,715	20002	chr9:66,998,715-67,018,716	101928195, 101929583, 286297	LOC101928195, LOC101929583, LOC286297	4.9871e-12	3	LOC101929583, LOC101928195, LOC286297	0
HFE-145shNKX#1	TRUE	chr9:67,018,715-67,031,815	Homozygous Copy Loss	13101	q13	100	-1.74029		11	13100	chr9:67,018,716-67,031,815	13102	chr9:67,018,715-67,031,816	101928195, 101929583, 286297	LOC101928195, LOC101929583, LOC286297	7.68374e-194	3	LOC101929583, LOC101928195, LOC286297	0
HFE-145shNKX#1	TRUE	chr9:67,031,815-67,036,515	CN Loss	4701	q13	100	-0.493466		7	4700	chr9:67,031,816-67,036,515	4702	chr9:67,031,815-67,036,516	286297	LOC286297	4.27776e-10	1	LOC286297	0
HFE-145shNKX#1	TRUE	chr9:67,036,515-67,040,015	Homozygous Copy Loss	3501	q13	100	-1.2946		5	3500	chr9:67,036,516-67,040,015	3502	chr9:67,036,515-67,040,016			5.64952e-44	0		0
HFE-145shNKX#1	TRUE	chr9:67,040,015-67,048,515	CN Loss	8501	q13	100	-0.593824		9	8500	chr9:67,040,016-67,048,515	8502	chr9:67,040,015-67,048,516			0.129816	0		0
HFE-145shNKX#1	TRUE	chr9:67,048,515-67,060,315	CN Gain	11801	q13	100	0.364069		10	11800	chr9:67,048,516-67,060,315	11802	chr9:67,048,515-67,060,316			0.000677415	0		0
HFE-145shNKX#1	TRUE	chr9:67,086,115-67,092,215	High Copy Gain	6101	q13	100	0.805748		3	6100	chr9:67,086,116-67,092,215	6102	chr9:67,086,115-67,092,216			0.000380954	0		0
HFE-145shNKX#1	TRUE	chr9:67,092,215-67,229,715	CN Loss	137501	q13	100	-0.520482		12	137500	chr9:67,092,216-67,229,715	137502	chr9:67,092,215-67,229,716			2.61979e-06	0		0
HFE-145shNKX#1	TRUE	chr9:67,229,715-67,250,515	Homozygous Copy Loss	20801	q13	100	-1.46786		21	20800	chr9:67,229,716-67,250,515	20802	chr9:67,229,715-67,250,516			0	0		0
HFE-145shNKX#1	TRUE	chr9:67,250,515-67,295,315	CN Loss	44801	q13	100	-0.468428	0	60	44800	chr9:67,250,516-67,295,315	44802	chr9:67,250,515-67,295,316	102724580, 375719	LOC102724580	9.87583e-127	2	AQP7P1, LOC102724580	0
HFE-145shNKX#1	TRUE	chr9:67,305,715-67,320,815	CN Loss	15101	q13	100	-0.353235		29	15100	chr9:67,305,716-67,320,815	15102	chr9:67,305,715-67,320,816	102724580	LOC102724580	8.248e-12	1	LOC102724580	0
HFE-145shNKX#1	TRUE	chr9:67,440,965-67,687,215	Homozygous Copy Loss	246251	q13	100	-4.92335		149	146000	chr9:67,541,216-67,687,215	346502	chr9:67,340,715-67,687,216			0	0		0
HFE-145shNKX#1	TRUE	chr9:67,687,215-67,692,215	CN Loss	5001	q13	100	-0.560243		4	5000	chr9:67,687,216-67,692,215	5002	chr9:67,687,215-67,692,216			0.00931614	0		0
HFE-145shNKX#1	TRUE	chr9:67,701,015-67,709,315	CN Gain	8301	q13	100	0.461541		4	8300	chr9:67,701,016-67,709,315	8302	chr9:67,701,015-67,709,316			1	0		0
HFE-145shNKX#1	TRUE	chr9:67,709,315-67,779,515	Homozygous Copy Loss	70201	q13	100	-1.54426		26	70200	chr9:67,709,316-67,779,515	70202	chr9:67,709,315-67,779,516	102723709	LOC102723709	0	1	LOC102723709	0
HFE-145shNKX#1	TRUE	chr9:67,779,515-67,794,315	CN Loss	14801	q13	100	-0.697227		20	14800	chr9:67,779,516-67,794,315	14802	chr9:67,779,515-67,794,316	100131997, 100133121, 102723709, 105379807	LOC102723709	1.4847e-55	4	LOC102723709, FAM27E3, LOC105379807, FAM27B	0
HFE-145shNKX#1	TRUE	chr9:67,794,315-67,826,015	Homozygous Copy Loss	31701	q13	100	-2.64982		32	31700	chr9:67,794,316-67,826,015	31702	chr9:67,794,315-67,826,016			0	0		0
HFE-145shNKX#1	TRUE	chr9:67,826,015-67,833,115	CN Loss	7101	q13	100	-0.340301		10	7100	chr9:67,826,016-67,833,115	7102	chr9:67,826,015-67,833,116			3.27981e-21	0		0
HFE-145shNKX#1	TRUE	chr9:67,833,115-67,858,115	Homozygous Copy Loss	25001	q13	100	-1.7336		35	25000	chr9:67,833,116-67,858,115	25002	chr9:67,833,115-67,858,116			0	0		0
HFE-145shNKX#1	TRUE	chr9:67,858,115-67,869,915	CN Loss	11801	q13	100	-0.507766		14	11800	chr9:67,858,116-67,869,915	11802	chr9:67,858,115-67,869,916			1.47655e-19	0		0
HFE-145shNKX#1	TRUE	chr9:67,869,915-67,897,115	Homozygous Copy Loss	27201	q13	100	-1.18557		32	27200	chr9:67,869,916-67,897,115	27202	chr9:67,869,915-67,897,116			0	0		0
HFE-145shNKX#1	TRUE	chr9:67,904,115-67,927,115	CN Loss	23001	q13	100	-0.260596		15	23000	chr9:67,904,116-67,927,115	23002	chr9:67,904,115-67,927,116	441425, 84210	ANKRD20A1, ANKRD20A3	5.54082e-09	2	ANKRD20A1, ANKRD20A3	0
HFE-145shNKX#1	TRUE	chr9:67,927,115-67,932,815	Homozygous Copy Loss	5701	q13	100	-1.30514		3	5700	chr9:67,927,116-67,932,815	5702	chr9:67,927,115-67,932,816	441425, 84210	ANKRD20A1, ANKRD20A3	1.84335e-23	2	ANKRD20A1, ANKRD20A3	0
HFE-145shNKX#1	TRUE	chr9:67,932,815-67,951,915	CN Gain	19101	q13	100	0.287104		15	19100	chr9:67,932,816-67,951,915	19102	chr9:67,932,815-67,951,916	441425, 84210	ANKRD20A1, ANKRD20A3	0.00596353	2	ANKRD20A1, ANKRD20A3	0
HFE-145shNKX#1	TRUE	chr9:67,951,915-68,167,247	CN Loss	215333	q13	100	-0.338141	0	12	214800	chr9:67,951,916-68,166,715	216102	chr9:67,951,915-68,168,016	441425, 84210	ANKRD20A1, ANKRD20A3	4.68027e-12	2	ANKRD20A1, ANKRD20A3	0
HFE-145shNKX#1	TRUE	chr9:68,372,615-68,393,615	CN Gain	21001	q13	100	0.274512		36	21000	chr9:68,372,616-68,393,615	21002	chr9:68,372,615-68,393,616			0.00157037	0		0
HFE-145shNKX#1	TRUE	chr9:68,393,615-68,399,715	CN Loss	6101	q13	100	-0.234928		23	6100	chr9:68,393,616-68,399,715	6102	chr9:68,393,615-68,399,716			7.66709e-07	0		0
HFE-145shNKX#1	TRUE	chr9:68,401,715-68,404,715	CN Gain	3001	q13	100	0.36129		12	3000	chr9:68,401,716-68,404,715	3002	chr9:68,401,715-68,404,716			2.4392e-05	0		0
HFE-145shNKX#1	TRUE	chr9:68,412,915-68,415,015	CN Loss	2101	q13	100	-0.227883		18	2100	chr9:68,412,916-68,415,015	2102	chr9:68,412,915-68,415,016	203274	LINC00537	0.000814532	1	LINC00537	0
HFE-145shNKX#1	TRUE	chr9:68,419,315-68,427,015	CN Loss	7701	q13	100	-0.237749		67	7700	chr9:68,419,316-68,427,015	7702	chr9:68,419,315-68,427,016			1.20789e-24	0		0
HFE-145shNKX#1	TRUE	chr9:68,431,715-68,690,515	CN Loss	258801	q13	100	-0.241814	0	35	258800	chr9:68,431,716-68,690,515	258802	chr9:68,431,715-68,690,516	642236	FRG1JP	0.00123243	1	FRG1JP	0
HFE-145shNKX#1	TRUE	chr9:68,698,215-68,705,115	CN Loss	6901	q13 - q21.11	100	-0.467315		19	6900	chr9:68,698,216-68,705,115	6902	chr9:68,698,215-68,705,116			1.42598e-13	0		0
HFE-145shNKX#1	TRUE	chr9:68,711,515-68,712,215	CN Loss	701	q21.11	100	-0.413528		3	700	chr9:68,711,516-68,712,215	702	chr9:68,711,515-68,712,216			1	0		0
HFE-145shNKX#1	TRUE	chr9:68,712,215-68,716,315	CN Gain	4101	q21.11	100	0.235254		13	4100	chr9:68,712,216-68,716,315	4102	chr9:68,712,215-68,716,316			0.763417	0		0
HFE-145shNKX#1	TRUE	chr9:68,716,315-68,719,415	CN Loss	3101	q21.11	100	-0.488423		12	3100	chr9:68,716,316-68,719,415	3102	chr9:68,716,315-68,719,416			1.64651e-14	0		0
HFE-145shNKX#1	TRUE	chr9:68,730,315-68,732,515	CN Gain	2201	q21.11	100	0.525856		8	2200	chr9:68,730,316-68,732,515	2202	chr9:68,730,315-68,732,516	100132352, 102725126	FRG1HP, LOC102725126	1.35169e-07	2	FRG1HP, LOC102725126	0
HFE-145shNKX#1	TRUE	chr9:68,738,215-68,742,615	CN Loss	4401	q21.11	100	-0.34688		5	4400	chr9:68,738,216-68,742,615	4402	chr9:68,738,215-68,742,616	100132352, 102725126	FRG1HP, LOC102725126	1	2	FRG1HP, LOC102725126	0
HFE-145shNKX#1	TRUE	chr9:68,742,615-68,786,915	CN Gain	44301	q21.11	100	0.323609		40	44300	chr9:68,742,616-68,786,915	44302	chr9:68,742,615-68,786,916	100132352, 102725126	FRG1HP, LOC102725126	1.0362e-21	2	FRG1HP, LOC102725126	0
HFE-145shNKX#1	TRUE	chr9:68,807,715-69,016,015	CN Gain	208301	q21.11	100	0.369459		9	208300	chr9:68,807,716-69,016,015	208302	chr9:68,807,715-69,016,016	100302167		1	1	MIR1299	1	hsa-mir-1299
HFE-145shNKX#1	TRUE	chr9:69,016,015-69,034,415	CN Loss	18401	q21.11	100	-0.497582		37	18400	chr9:69,016,016-69,034,415	18402	chr9:69,016,015-69,034,416			2.44101e-56	0		0
HFE-145shNKX#1	TRUE	chr9:69,034,415-69,038,015	Homozygous Copy Loss	3601	q21.11	100	-1.33519		5	3600	chr9:69,034,416-69,038,015	3602	chr9:69,034,415-69,038,016			7.93339e-41	0		0
HFE-145shNKX#1	TRUE	chr9:69,038,015-69,043,615	CN Gain	5601	q21.11	100	0.272762		7	5600	chr9:69,038,016-69,043,615	5602	chr9:69,038,015-69,043,616			1	0		0
HFE-145shNKX#1	TRUE	chr9:69,043,615-69,045,415	Homozygous Copy Loss	1801	q21.11	100	-1.78748		3	1800	chr9:69,043,616-69,045,415	1802	chr9:69,043,615-69,045,416			3.18977e-48	0		0
HFE-145shNKX#1	TRUE	chr9:69,045,415-69,069,615	CN Loss	24201	q21.11	100	-0.341827		40	24200	chr9:69,045,416-69,069,615	24202	chr9:69,045,415-69,069,616	100132352	FRG1HP	2.86671e-17	1	FRG1HP	0
HFE-145shNKX#1	TRUE	chr9:69,069,615-69,071,215	Homozygous Copy Loss	1601	q21.11	100	-2.02478		4	1600	chr9:69,069,616-69,071,215	1602	chr9:69,069,615-69,071,216	100132352	FRG1HP	1.46681e-92	1	FRG1HP	0
HFE-145shNKX#1	TRUE	chr9:69,071,215-69,086,415	CN Loss	15201	q21.11	100	-0.296596		24	15200	chr9:69,071,216-69,086,415	15202	chr9:69,071,215-69,086,416	100132352, 595135	FRG1HP, PGM5P2	0.0516158	2	FRG1HP, PGM5P2	0
HFE-145shNKX#1	TRUE	chr9:69,086,415-69,119,615	Homozygous Copy Loss	33201	q21.11	100	-1.24844		39	33200	chr9:69,086,416-69,119,615	33202	chr9:69,086,415-69,119,616	100132352, 595135	FRG1HP, PGM5P2	0	2	FRG1HP, PGM5P2	0
HFE-145shNKX#1	TRUE	chr9:69,119,615-69,175,215	CN Loss	55601	q21.11	100	-0.805127		62	55600	chr9:69,119,616-69,175,215	55602	chr9:69,119,615-69,175,216	440896, 595135	LOC440896, PGM5P2	1.32285e-214	2	PGM5P2, LOC440896	0
HFE-145shNKX#1	TRUE	chr9:69,186,615-69,191,615	CN Loss	5001	q21.11	100	-0.330421		7	5000	chr9:69,186,616-69,191,615	5002	chr9:69,186,615-69,191,616	440896	LOC440896	1	1	LOC440896	0
HFE-145shNKX#1	TRUE	chr9:69,191,615-69,201,915	CN Gain	10301	q21.11	100	0.313455		11	10300	chr9:69,191,616-69,201,915	10302	chr9:69,191,615-69,201,916	440896, 653404	FOXD4L6, LOC440896	0.0925229	2	LOC440896, FOXD4L6	0
HFE-145shNKX#1	TRUE	chr9:69,255,115-69,266,315	High Copy Gain	11201	q21.11	100	0.688683		10	11200	chr9:69,255,116-69,266,315	11202	chr9:69,255,115-69,266,316	220869, 644019	CBWD6	1.34185e-19	2	CBWD6, CBWD5	0
HFE-145shNKX#1	TRUE	chr9:69,266,315-69,343,315	CN Loss	77001	q21.11	100	-0.29935		6	77000	chr9:69,266,316-69,343,315	77002	chr9:69,266,315-69,343,316			1	0		0
HFE-145shNKX#1	TRUE	chr9:69,343,315-69,346,815	Homozygous Copy Loss	3501	q21.11	100	-4.23602		3	3500	chr9:69,343,316-69,346,815	3502	chr9:69,343,315-69,346,816			5.87372e-190	0		0
HFE-145shNKX#1	TRUE	chr9:69,355,815-69,371,315	Homozygous Copy Loss	15501	q21.11	100	-1.90852		7	15500	chr9:69,355,816-69,371,315	15502	chr9:69,355,815-69,371,316			5.91081e-108	0		0
HFE-145shNKX#1	TRUE	chr9:69,371,315-69,382,315	CN Gain	11001	q21.11	100	0.299536		8	11000	chr9:69,371,316-69,382,315	11002	chr9:69,371,315-69,382,316	110006327, 728747	ANKRD20A4, ANKRD20A4-ANKRD20A20P	1	2	ANKRD20A4, ANKRD20A4-ANKRD20A20P	0
HFE-145shNKX#1	TRUE	chr9:69,382,315-69,391,415	CN Loss	9101	q21.11	100	-0.281443		9	9100	chr9:69,382,316-69,391,415	9102	chr9:69,382,315-69,391,416	110006327, 728747	ANKRD20A4, ANKRD20A4-ANKRD20A20P	0.961924	2	ANKRD20A4, ANKRD20A4-ANKRD20A20P	0
HFE-145shNKX#1	TRUE	chr9:69,391,415-69,397,915	Homozygous Copy Loss	6501	q21.11	100	-1.60746		4	6500	chr9:69,391,416-69,397,915	6502	chr9:69,391,415-69,397,916	110006327, 728747	ANKRD20A4, ANKRD20A4-ANKRD20A20P	1.88197e-44	2	ANKRD20A4, ANKRD20A4-ANKRD20A20P	0
HFE-145shNKX#1	TRUE	chr9:69,397,915-69,404,815	CN Loss	6901	q21.11	100	-0.447555		5	6900	chr9:69,397,916-69,404,815	6902	chr9:69,397,915-69,404,816	110006327, 728747	ANKRD20A4, ANKRD20A4-ANKRD20A20P	6.40872e-05	2	ANKRD20A4, ANKRD20A4-ANKRD20A20P	0
HFE-145shNKX#1	TRUE	chr9:69,459,215-69,494,115	CN Loss	34901	q21.11	100	-0.370752	0	33	34900	chr9:69,459,216-69,494,115	34902	chr9:69,459,215-69,494,116	105379252, 110006327	ANKRD20A4-ANKRD20A20P	1.4152e-28	2	ANKRD20A4-ANKRD20A20P, LOC105379252	0
HFE-145shNKX#1	TRUE	chr9:69,516,715-69,544,215	CN Loss	27501	q21.11	100	-0.719141		27	27500	chr9:69,516,716-69,544,215	27502	chr9:69,516,715-69,544,216			1.55265e-116	0		0
HFE-145shNKX#1	TRUE	chr9:69,544,215-69,552,415	Homozygous Copy Loss	8201	q21.11	100	-1.23201		8	8200	chr9:69,544,216-69,552,415	8202	chr9:69,544,215-69,552,416			1.81165e-132	0		0
HFE-145shNKX#1	TRUE	chr9:69,552,415-69,568,115	CN Loss	15701	q21.11	100	-0.794035		14	15700	chr9:69,552,416-69,568,115	15702	chr9:69,552,415-69,568,116			4.2263e-49	0		0
HFE-145shNKX#1	TRUE	chr9:69,568,115-69,667,315	Homozygous Copy Loss	99201	q21.11	100	-1.72755		95	99200	chr9:69,568,116-69,667,315	99202	chr9:69,568,115-69,667,316	100133920, 101928195, 101929583	LOC101928195, LOC101929583	0	3	LOC100133920, LOC101928195, LOC101929583	0
HFE-145shNKX#1	TRUE	chr9:69,667,315-69,701,915	CN Loss	34601	q21.11	100	-0.499532		24	34600	chr9:69,667,316-69,701,915	34602	chr9:69,667,315-69,701,916	101928195, 101929583	LOC101928195, LOC101929583	6.10394e-63	2	LOC101928195, LOC101929583	0
HFE-145shNKX#1	TRUE	chr9:69,701,915-69,711,215	Homozygous Copy Loss	9301	q21.11	100	-2.64028		15	9300	chr9:69,701,916-69,711,215	9302	chr9:69,701,915-69,711,216	101928195, 101929583	LOC101928195, LOC101929583	0	2	LOC101928195, LOC101929583	0
HFE-145shNKX#1	TRUE	chr9:69,711,215-70,269,715	CN Loss	558501	q21.11	100	-0.387252	0	429	497400	chr9:69,711,216-70,208,615	619602	chr9:69,711,215-70,330,816	101928195, 101928381, 101929583, 653427	LOC101928195, LOC101929583	0	4	LOC101928195, LOC101929583, LOC101928381, FOXD4L5	0
HFE-145shNKX#1	TRUE	chr9:70,269,715-70,483,615	Homozygous Copy Loss	213901	q21.11	100	-4.86423		51	152800	chr9:70,330,816-70,483,615	275002	chr9:70,208,615-70,483,616	101928381, 220869, 548319	CBWD5	0	3	LOC101928381, FOXD4L4, CBWD5	0
HFE-145shNKX#1	TRUE	chr9:70,483,615-70,579,215	CN Loss	95601	q21.11	100	-0.420579		29	95600	chr9:70,483,616-70,579,215	95602	chr9:70,483,615-70,579,216	220869	CBWD5	1.91357e-47	1	CBWD5	0
HFE-145shNKX#1	TRUE	chr9:70,579,215-70,646,115	Homozygous Copy Loss	66901	q21.11	100	-1.20663		71	66900	chr9:70,579,216-70,646,115	66902	chr9:70,579,215-70,646,116			0	0		0
HFE-145shNKX#1	TRUE	chr9:70,646,115-70,697,215	CN Loss	51101	q21.11	100	-0.658015		44	51100	chr9:70,646,116-70,697,215	51102	chr9:70,646,115-70,697,216			1.47629e-102	0		0
HFE-145shNKX#1	TRUE	chr9:70,697,215-70,901,915	Homozygous Copy Loss	204701	q21.11	100	-1.75953		102	204700	chr9:70,697,216-70,901,915	204702	chr9:70,697,215-70,901,916	220869, 445571	CBWD3	0	2	CBWD5, CBWD3	0
HFE-145shNKX#1	TRUE	chr9:70,901,915-70,911,915	CN Loss	10001	q21.11	100	-0.692245		9	10000	chr9:70,901,916-70,911,915	10002	chr9:70,901,915-70,911,916	445571	CBWD3	8.23969e-10	1	CBWD3	0
HFE-145shNKX#1	TRUE	chr9:70,911,915-70,914,915	Homozygous Copy Loss	3001	q21.11	100	-1.50055		4	3000	chr9:70,911,916-70,914,915	3002	chr9:70,911,915-70,914,916	445571	CBWD3	1.7924e-56	1	CBWD3	0
HFE-145shNKX#1	TRUE	chr9:70,914,915-70,922,915	CN Loss	8001	q21.11	100	-0.87628		11	8000	chr9:70,914,916-70,922,915	8002	chr9:70,914,915-70,922,916	387054, 445571	CBWD3	6.15259e-37	2	CBWD3, FOXD4L3	0
HFE-145shNKX#1	TRUE	chr9:70,922,915-70,929,015	Homozygous Copy Loss	6101	q21.11	100	-1.266		8	6100	chr9:70,922,916-70,929,015	6102	chr9:70,922,915-70,929,016			2.8579e-119	0		0
HFE-145shNKX#1	TRUE	chr9:70,929,015-70,990,015	CN Loss	61001	q21.11	59.4295	-0.305616	0	54	61000	chr9:70,929,016-70,990,015	61002	chr9:70,929,015-70,990,016	5239, 572558	PGM5	8.54899e-42	2	PGM5-AS1, PGM5	0
HFE-145shNKX#1	TRUE	chr9:71,737,629-71,743,614	Homozygous Copy Loss	5986	q21.11	100	-5.01851	0	5	3900	chr9:71,738,816-71,742,715	6502	chr9:71,737,515-71,744,016	9414	TJP2	6.45787e-300	1	TJP2	0
HFE-145shNKX#1	TRUE	chr9:71,768,215-71,789,715	CN Loss	21501	q21.11	1.66977	-0.234942	0	17	21500	chr9:71,768,216-71,789,715	21502	chr9:71,768,215-71,789,716	9414	TJP2	0.066319	1	TJP2	0
HFE-145shNKX#1	TRUE	chr9:73,316,643-73,334,915	High Copy Gain	18273	q21.12	100	1.85391		3	15900	chr9:73,319,016-73,334,915	19202	chr9:73,315,715-73,334,916	80036	TRPM3	6.4755e-60	1	TRPM3	0
HFE-145shNKX#1	TRUE	chr9:73,334,915-73,352,415	Homozygous Copy Loss	17501	q21.12	100	-4.96521		12	17500	chr9:73,334,916-73,352,415	17502	chr9:73,334,915-73,352,416	80036	TRPM3	0	1	TRPM3	0
HFE-145shNKX#1	TRUE	chr9:78,004,115-78,011,915	CN Loss	7801	q21.13	99.6154	-0.94705	0	6	7800	chr9:78,004,116-78,011,915	7802	chr9:78,004,115-78,011,916			4.52688e-19	0		0
HFE-145shNKX#1	TRUE	chr9:79,186,033-79,187,015	Homozygous Copy Loss	983	q21.13	0	-2.42482	100	5	500	chr9:79,186,516-79,187,015	1002	chr9:79,186,015-79,187,016			3.74792e-153	0		0
HFE-145shNKX#1	TRUE	chr9:79,769,279-79,778,281	CN Loss	9003	q21.2	100	-0.895183	14.2857	12	7500	chr9:79,769,816-79,777,315	9802	chr9:79,768,515-79,778,316			6.71499e-48	0		0
HFE-145shNKX#1	TRUE	chr9:84,532,415-84,549,415	High Copy Gain	17001	q21.32	100	1.46168		8	17000	chr9:84,532,416-84,549,415	17002	chr9:84,532,415-84,549,416	347127, 389761	SPATA31D4, SPATA31D5P	3.39869e-71	2	SPATA31D5P, SPATA31D4	0
HFE-145shNKX#1	TRUE	chr9:84,549,415-84,564,336	Homozygous Copy Loss	14922	q21.32	100	-4.97388	0	15	14400	chr9:84,549,416-84,563,815	15602	chr9:84,549,415-84,565,016	389761, 389762	SPATA31D3, SPATA31D4	0	2	SPATA31D4, SPATA31D3	0
HFE-145shNKX#1	TRUE	chr9:92,119,415-92,154,359	CN Loss	34945	q22.2	100	-0.195693	50	29	34400	chr9:92,119,416-92,153,815	35602	chr9:92,119,415-92,155,016			0.0148294	0		0
HFE-145shNKX#1	TRUE	chr9:92,207,211-92,218,938	CN Loss	11728	q22.2	100	-0.269655	0	9	10700	chr9:92,207,716-92,218,415	13102	chr9:92,206,515-92,219,616			1	0		0
HFE-145shNKX#1	TRUE	chr9:95,661,915-95,670,315	CN Loss	8401	q22.31	100	-0.355078	100	7	8400	chr9:95,661,916-95,670,315	8402	chr9:95,661,915-95,670,316			0.149269	0		0
HFE-145shNKX#1	TRUE	chr9:97,096,015-97,109,215	CN Loss	13201	q22.32	100	-0.658192		9	13200	chr9:97,096,016-97,109,215	13202	chr9:97,096,015-97,109,216	100132077	LOC100132077	3.40085e-10	1	LOC100132077	0
HFE-145shNKX#1	TRUE	chr9:99,689,015-99,713,615	CN Loss	24601	q22.33	100	-0.262997		22	24600	chr9:99,689,016-99,713,615	24602	chr9:99,689,015-99,713,616	441457, 84278	MFSD14C	3.13159e-19	2	NUTM2G, MFSD14C	0
HFE-145shNKX#1	TRUE	chr9:102,895,015-102,923,815	High Copy Gain	28801	q31.1	0	0.94762	4.7619	23	28800	chr9:102,895,016-102,923,815	28802	chr9:102,895,015-102,923,816	27130	INVS	4.18818e-103	1	INVS	0
HFE-145shNKX#1	TRUE	chr9:112,974,831-112,998,015	CN Loss	23185	q31.3	100	-0.212454	0	19	22000	chr9:112,976,016-112,998,015	23202	chr9:112,974,815-112,998,016			0.000596917	0		0
HFE-145shNKX#1	TRUE	chr9:115,821,700-115,836,315	High Copy Gain	14616	q32	100	1.35429		13	14400	chr9:115,821,916-115,836,315	15702	chr9:115,820,615-115,836,316			1.91989e-98	0		0
HFE-145shNKX#1	TRUE	chr9:115,836,315-115,852,890	Homozygous Copy Loss	16576	q32	100	-5.03134	100	27	16200	chr9:115,836,316-115,852,515	17302	chr9:115,836,315-115,853,616			0	0		0
HFE-145shNKX#1	TRUE	chr9:115,874,538-115,881,764	Homozygous Copy Loss	7227	q32	100	-5.07619	0	9	6500	chr9:115,874,816-115,881,315	9302	chr9:115,873,115-115,882,416	286333	FAM225A	0	1	FAM225A	0
HFE-145shNKX#1	TRUE	chr9:123,126,515-123,165,303	CN Loss	38789	q33.2	0	-0.195177	37.931	32	37700	chr9:123,126,516-123,164,215	38902	chr9:123,126,515-123,165,416	55755	CDK5RAP2	0.00736874	1	CDK5RAP2	0
HFE-145shNKX#1	TRUE	chr9:123,726,815-123,750,015	CN Loss	23201	q33.2	0	-0.214449	25	20	23200	chr9:123,726,816-123,750,015	23202	chr9:123,726,815-123,750,016	727	C5	1	1	C5	0
HFE-145shNKX#1	TRUE	chr9:130,363,099-130,380,815	CN Loss	17717	q34.11	0	-0.264209	12.5	14	17200	chr9:130,363,616-130,380,815	18402	chr9:130,362,415-130,380,816	6812	STXBP1	1	1	STXBP1	0
HFE-145shNKX#1	TRUE	chr9:130,662,015-130,673,467	CN Loss	11453	q34.11	0	-0.323577	0	9	10900	chr9:130,662,016-130,672,915	12102	chr9:130,662,015-130,674,116	27090, 30815	ST6GALNAC4, ST6GALNAC6	1	2	ST6GALNAC6, ST6GALNAC4	0
HFE-145shNKX#1	TRUE	chr9:131,142,515-131,181,215	CN Loss	38701	q34.11	0	-0.198786	20	32	38700	chr9:131,142,516-131,181,215	38702	chr9:131,142,515-131,181,216	100302233, 100616335, 407003, 81605	MIR1268A, URM1	0.00300089	4	URM1, MIR219B, MIR219A2, MIR1268A	1	hsa-mir-219-2
HFE-145shNKX#1	TRUE	chr9:132,186,515-132,204,615	CN Loss	18101	q34.11	7.94475	-0.253275	60	19	18100	chr9:132,186,516-132,204,615	18102	chr9:132,186,515-132,204,616			0.916158	0		0
HFE-145shNKX#1	TRUE	chr9:134,260,715-134,266,015	Homozygous Copy Loss	5301	q34.13	100	-1.09771		4	5300	chr9:134,260,716-134,266,015	5302	chr9:134,260,715-134,266,016			5.6043e-21	0		0
HFE-145shNKX#1	TRUE	chr9:138,927,715-138,946,415	Homozygous Copy Loss	18701	q34.3	1.12299	-1.92399	0	10	18700	chr9:138,927,716-138,946,415	18702	chr9:138,927,715-138,946,416	138151	NACC2	8.82281e-221	1	NACC2	0
HFE-145shNKX#1	TRUE	chr9:139,089,380-139,097,945	CN Loss	8566	q34.3	0	-0.387404	6.25	7	7200	chr9:139,089,916-139,097,115	9602	chr9:139,088,715-139,098,316	8022	LHX3	1	1	LHX3	0
HFE-145shNKX#1	TRUE	chr9:139,667,315-139,677,772	Homozygous Copy Loss	10458	q34.3	100	-1.08377		8	10200	chr9:139,667,316-139,677,515	11402	chr9:139,667,315-139,678,716			2.56535e-43	0		0
HFE-145shNKX#1	TRUE	chr9:140,770,377-140,777,210	CN Loss	6834	q34.3	52.6855	-0.968762	0	8	5700	chr9:140,770,916-140,776,615	7602	chr9:140,769,715-140,777,316	100133077, 774	CACNA1B, LOC100133077	5.98033e-31	2	LOC100133077, CACNA1B	0
HFE-145shNKX#1	TRUE	chr9:141,066,303-141,068,515	CN Loss	2213	q34.3	100	-0.494969	0	5	1500	chr9:141,067,016-141,068,515	2402	chr9:141,066,115-141,068,516	643224	TUBBP5	0.00900901	1	TUBBP5	0
HFE-145shNKX#1	TRUE	chr9:141,102,115-141,120,115	CN Loss	18001	q34.3	100	-0.448421		12	18000	chr9:141,102,116-141,120,115	18002	chr9:141,102,115-141,120,116			1.4625e-12	0		0
HFE-145shNKX#1	TRUE	chr9:141,120,115-141,130,115	High Copy Gain	10001	q34.3	100	0.926414		9	10000	chr9:141,120,116-141,130,115	10002	chr9:141,120,115-141,130,116			9.38154e-40	0		0
HFE-145shNKX#1	TRUE	chrY:0-4,370,633	Homozygous Copy Loss	4370634	p11.32 - p11.2	0.289317	-4.56297		71	4370600	chrY:34-4,370,633	4370635	chrY:0-4,370,634	100132596, 100500894, 100873962, 102464837, 107987337, 1438, 192283, 207063, 283981, 286530, 293, 3563, 401577, 4267, 438, 55344, 6192, 64109, 6473, 6736, 751580, 7544, 80161, 8225, 8227, 8623, 90655, 9189		NaN	28	PLCXD1, GTPBP6, LINC00685, PPP2R3B, SHOX, CRLF2, CSF2RA, MIR3690, IL3RA, SLC25A6, LINC00106, ASMTL-AS1, ASMTL, P2RY8, AKAP17A, ASMT, DHRSX, ZBED1, MIR6089, CD99P1, CD99, XGY2, SRY, RPS4Y1, ZFY, ZFY-AS1, LINC00278, TGIF2LY	0
HFE-145shNKX#1	TRUE	chrY:4,370,633-4,484,033	High Copy Gain	113401	p11.2	0	0.959345		3	113400	chrY:4,370,634-4,484,033	113402	chrY:4,370,633-4,484,034			NaN	0		0
HFE-145shNKX#1	TRUE	chrY:4,484,033-5,248,333	Homozygous Copy Loss	764301	p11.2	0	-1.09424		29	764300	chrY:4,484,034-5,248,333	764302	chrY:4,484,033-5,248,334	83259	PCDH11Y	NaN	1	PCDH11Y	0
HFE-145shNKX#1	TRUE	chrY:5,248,333-5,559,833	CN Loss	311501	p11.2	0	-0.492146		11	311500	chrY:5,248,334-5,559,833	311502	chrY:5,248,333-5,559,834	83259	PCDH11Y	NaN	1	PCDH11Y	0
HFE-145shNKX#1	TRUE	chrY:5,559,833-9,781,733	Homozygous Copy Loss	4221901	p11.2	9.74774	-1.18493		45	4221900	chrY:5,559,834-9,781,733	4221902	chrY:5,559,833-9,781,734	100101115, 100101115, 100101116, 100101116, 100101117, 100101117, 100101118, 100101118, 100101120, 100101120, 100101121, 100101121, 100132932, 100289087, 100289087, 100289087, 100289087, 100289150, 100289150, 100289150, 100289150, 100289150, 100289188, 100289188, 100289188, 100289188, 100289188, 100873963, 100873964, 105379268, 105379268, 105379268, 105379268, 105379268, 105379269, 105379269, 105…	PCDH11Y	NaN	78	PCDH11Y, TTTY23, TTTY23B, TSPY2, FAM197Y9, LINC00280, TTTY1B, TTTY1, TTTY2B, TTTY2, TTTY21, TTTY21B, TTTY7B, TTTY7, TTTY8B, TTTY8, AMELY, TBL1Y, PRKY, TTTY16, TTTY12, LINC00279, TTTY18, TTTY19, TTTY11, RBMY1A3P, TTTY20, TSPY10, TSPY1, FAM197Y2, FAM197Y4, FAM197Y5, FAM197Y7, FAM197Y8, TSPY8, FAM197Y2, FAM197Y4, FAM197Y5, FAM197Y7, FAM197Y8, FAM197Y6, TSPY10, TSPY3, TSPY4, FAM197Y2, FAM197Y4, FAM19…	0
HFE-145shNKX#1	TRUE	chrY:9,781,733-9,924,933	CN Loss	143201	p11.2	59.8876	-0.507793		35	143200	chrY:9,781,734-9,924,933	143202	chrY:9,781,733-9,924,934			NaN	0		0
HFE-145shNKX#1	TRUE	chrY:9,945,733-9,957,033	CN Loss	11301	p11.2	100	-0.358039		27	11300	chrY:9,945,734-9,957,033	11302	chrY:9,945,733-9,957,034			NaN	0		0
HFE-145shNKX#1	TRUE	chrY:9,979,833-9,981,133	CN Loss	1301	p11.2	100	-0.500628		5	1300	chrY:9,979,834-9,981,133	1302	chrY:9,979,833-9,981,134			NaN	0		0
HFE-145shNKX#1	TRUE	chrY:9,997,533-10,003,933	CN Loss	6401	p11.2	100	-0.453841		4	6400	chrY:9,997,534-10,003,933	3307202	chrY:9,997,533-13,304,734			NaN	0		0
HFE-145shNKX#1	TRUE	chrY:12,500,000-13,322,633	High Copy Gain	822634	q11.1	0	0.709375		11	17900	chrY:13,304,734-13,322,633	3318702	chrY:10,003,933-13,322,634			NaN	0		0
HFE-145shNKX#1	TRUE	chrY:13,322,633-13,332,033	CN Gain	9401	q11.1	0	0.222163		12	9400	chrY:13,322,634-13,332,033	9402	chrY:13,322,633-13,332,034			NaN	0		0
HFE-145shNKX#1	TRUE	chrY:13,332,033-13,455,333	CN Loss	123301	q11.1 - q11.21	0	-0.438168	0	193	123300	chrY:13,332,034-13,455,333	123302	chrY:13,332,033-13,455,334			NaN	0		0
HFE-145shNKX#1	TRUE	chrY:13,458,233-13,459,733	CN Loss	1501	q11.21	0	-0.468235		15	1500	chrY:13,458,234-13,459,733	1502	chrY:13,458,233-13,459,734			NaN	0		0
HFE-145shNKX#1	TRUE	chrY:13,459,733-13,461,433	CN Gain	1701	q11.21	0	0.193651		13	1700	chrY:13,459,734-13,461,433	1702	chrY:13,459,733-13,461,434			NaN	0		0
HFE-145shNKX#1	TRUE	chrY:13,461,433-13,467,933	CN Loss	6501	q11.21	0	-0.383626		50	6500	chrY:13,461,434-13,467,933	6502	chrY:13,461,433-13,467,934			NaN	0		0
HFE-145shNKX#1	TRUE	chrY:13,467,933-13,469,433	High Copy Gain	1501	q11.21	0	0.784291		15	1500	chrY:13,467,934-13,469,433	1502	chrY:13,467,933-13,469,434			NaN	0		0
HFE-145shNKX#1	TRUE	chrY:13,469,433-13,484,733	CN Loss	15301	q11.21	0	-0.331376		122	15300	chrY:13,469,434-13,484,733	15302	chrY:13,469,433-13,484,734			NaN	0		0
HFE-145shNKX#1	TRUE	chrY:13,484,733-13,485,933	CN Gain	1201	q11.21	0	0.550923		12	1200	chrY:13,484,734-13,485,933	1202	chrY:13,484,733-13,485,934			NaN	0		0
HFE-145shNKX#1	TRUE	chrY:13,485,933-13,495,533	CN Loss	9601	q11.21	0	-0.39742		37	9600	chrY:13,485,934-13,495,533	9602	chrY:13,485,933-13,495,534			NaN	0		0
HFE-145shNKX#1	TRUE	chrY:13,601,533-13,652,033	CN Loss	50501	q11.21	0	-0.564369		25	50500	chrY:13,601,534-13,652,033	50502	chrY:13,601,533-13,652,034			NaN	0		0
HFE-145shNKX#1	TRUE	chrY:13,652,033-13,658,433	CN Gain	6401	q11.21	0	0.352651		8	6400	chrY:13,652,034-13,658,433	6402	chrY:13,652,033-13,658,434			NaN	0		0
HFE-145shNKX#1	TRUE	chrY:13,664,333-13,665,733	CN Loss	1401	q11.21	100	-0.628943		6	1400	chrY:13,664,334-13,665,733	1402	chrY:13,664,333-13,665,734			NaN	0		0
HFE-145shNKX#1	TRUE	chrY:13,665,733-13,674,333	CN Gain	8601	q11.21	100	0.211813		14	8600	chrY:13,665,734-13,674,333	8602	chrY:13,665,733-13,674,334			NaN	0		0
HFE-145shNKX#1	TRUE	chrY:13,674,333-13,676,933	Homozygous Copy Loss	2601	q11.21	100	-1.21088		10	2400	chrY:13,674,334-13,676,733	2802	chrY:13,674,333-13,677,134			NaN	0		0
HFE-145shNKX#1	TRUE	chrY:13,676,933-13,773,133	CN Loss	96201	q11.21	100	-0.50698		59	60100	chrY:13,677,134-13,737,233	132302	chrY:13,676,733-13,809,034			NaN	0		0
HFE-145shNKX#1	TRUE	chrY:13,826,233-13,829,233	CN Loss	3001	q11.21	100	-0.76298		8	3000	chrY:13,826,234-13,829,233	3002	chrY:13,826,233-13,829,234			NaN	0		0
HFE-145shNKX#1	TRUE	chrY:13,829,233-13,829,883	Homozygous Copy Loss	651	q11.21	100	-1.70638		3	500	chrY:13,829,234-13,829,733	802	chrY:13,829,233-13,830,034			NaN	0		0
HFE-145shNKX#1	TRUE	chrY:13,831,283-13,832,533	Homozygous Copy Loss	1251	q11.21	100	-1.91971		4	900	chrY:13,831,634-13,832,533	1602	chrY:13,830,933-13,832,534			NaN	0		0
HFE-145shNKX#1	TRUE	chrY:13,832,533-13,839,333	CN Loss	6801	q11.21	100	-0.339641		18	6800	chrY:13,832,534-13,839,333	6802	chrY:13,832,533-13,839,334			NaN	0		0
HFE-145shNKX#1	TRUE	chrY:13,844,733-13,868,333	CN Loss	23601	q11.21	100	-0.309765		81	23600	chrY:13,844,734-13,868,333	23602	chrY:13,844,733-13,868,334			NaN	0		0
HFE-145shNKX#1	TRUE	chrY:13,868,333-14,626,233	Homozygous Copy Loss	757901	q11.21	22.2057	-1.40508		25	757900	chrY:13,868,334-14,626,233	757902	chrY:13,868,333-14,626,234	352887		NaN	1	GYG2P1	0
HFE-145shNKX#1	TRUE	chrY:14,626,233-15,676,233	CN Loss	1050001	q11.21 - q11.221	0	-0.58812		7	1050000	chrY:14,626,234-15,676,233	1050002	chrY:14,626,233-15,676,234	64595, 7404, 8287, 8653		NaN	4	TTTY15, USP9Y, DDX3Y, UTY	0
HFE-145shNKX#1	TRUE	chrY:15,676,233-18,544,133	Homozygous Copy Loss	2867901	q11.221	0.0386694	-1.17104		31	2867900	chrY:15,676,234-18,544,133	2867902	chrY:15,676,233-18,544,134	100874056, 246125, 353513, 353513, 9084, 9084, 9087		NaN	7	TMSB4Y, VCY1B, VCY, VCY, VCY1B, NLGN4Y, NLGN4Y-AS1	0
HFE-145shNKX#1	TRUE	chrY:18,544,133-26,395,433	CN Loss	7851301	q11.221 - q11.23	38.1601	-0.686698	0	53	7851300	chrY:18,544,134-26,395,433	7851302	chrY:18,544,133-26,395,434	100133941, 100302526, 100302526, 100533178, 100652931, 101929148, 101929148, 114758, 114760, 114761, 114762, 140032, 159119, 159119, 159125, 159162, 159163, 159163, 1617, 203611, 203611, 246119, 246126, 252949, 253175, 286554, 340618, 340618, 353515, 353515, 378948, 378948, 378948, 378948, 378949, 378949, 378949, 378949, 378950, 378950, 378950, 378951, 378951, 401629, 401629, 401630, 401630, 4016…		NaN	88	FAM41AY1, FAM41AY2, FAM224B, FAM224A, XKRY, XKRY2, CDY2B, CDY2A, CDY2A, CDY2B, XKRY, XKRY2, FAM224A, FAM224B, FAM41AY1, FAM41AY2, HSFY2, HSFY1, TTTY9A, TTTY9B, TTTY9A, TTTY9B, HSFY1, HSFY2, TTTY14, CD24, BCORP1, TXLNGY, KDM5D, TTTY10, EIF1AY, RPS4Y2, PRORY, RBMY2EP, RBMY1B, RBMY1D, RBMY1A1, RBMY1E, RBMY1B, RBMY1D, RBMY1A1, TTTY13, RBMY1E, RBMY1D, RBMY1A1, RBMY1B, RBMY1E, RBMY1D, RBMY1A1, RBMY1B, …	0
HFE-145shNKX#1	TRUE	chrY:26,395,433-27,567,133	Homozygous Copy Loss	1171701	q11.23	99.9907	-3.26102		11	1171700	chrY:26,395,434-27,567,133	1171702	chrY:26,395,433-27,567,134	114761, 114761, 252949, 252949, 442867, 442867, 442868, 442868, 474149, 474149, 474150, 474150, 474151, 474151, 474152, 474152, 57054, 57054, 57055, 57135, 57135, 9083, 9083		NaN	23	TTTY17A, TTTY17B, TTTY17C, TTTY4B, TTTY4C, TTTY4, BPY2, BPY2B, BPY2C, DAZ3, DAZ4, DAZ3, DAZ4, DAZ2, BPY2, BPY2B, BPY2C, TTTY4B, TTTY4C, TTTY4, TTTY17A, TTTY17B, TTTY17C	0
HFE-145shNKX#1	TRUE	chrY:27,567,133-28,752,233	CN Loss	1185101	q11.23	65.0486	-0.257828	0	12	1185100	chrY:27,567,134-28,752,233	1185101	chrY:27,567,133-28,752,233	114758, 114760, 253175, 401634, 474148, 84559, 9085		NaN	7	GOLGA2P2Y, GOLGA2P3Y, CSPG4P1Y, CDY1, CDY1B, TTTY3B, TTTY3	0
HFE-145shNKX#1	TRUE	chr7:0-16,331	CN Gain	16332	p22.3	37.3033	0.230575		7	6200	chr7:10,132-16,331	16333	chr7:0-16,332			1	0		0
HFE-145shNKX#1	TRUE	chr7:16,331-20,231	High Copy Gain	3901	p22.3	100	0.938325		3	3900	chr7:16,332-20,231	3902	chr7:16,331-20,232			5.76487e-13	0		0
HFE-145shNKX#1	TRUE	chr7:20,231-20,531	Homozygous Copy Loss	301	p22.3	100	-3.3583		3	300	chr7:20,232-20,531	302	chr7:20,231-20,532			2.25919e-126	0		0
HFE-145shNKX#1	TRUE	chr7:20,531-30,731	High Copy Gain	10201	p22.3	100	1.03275		8	10200	chr7:20,532-30,731	10202	chr7:20,531-30,732			5.18277e-41	0		0
HFE-145shNKX#1	TRUE	chr7:4,623,031-4,635,931	CN Gain	12901	p22.1	49.5039	0.467205		6	12900	chr7:4,623,032-4,635,931	12902	chr7:4,623,031-4,635,932			0.345901	0		0
HFE-145shNKX#1	TRUE	chr7:5,499,931-5,507,231	CN Loss	7301	p22.1	10.0274	-0.350828	0	7	7300	chr7:5,499,932-5,507,231	7302	chr7:5,499,931-5,507,232			0.188123	0		0
HFE-145shNKX#1	TRUE	chr7:5,955,731-5,976,431	High Copy Gain	20701	p22.1	100	0.838216	0	13	20700	chr7:5,955,732-5,976,431	20702	chr7:5,955,731-5,976,432	222967, 51622, 728194	CCZ1, RSPH10B, RSPH10B2	9.52918e-38	3	CCZ1, RSPH10B, RSPH10B2	0
HFE-145shNKX#1	TRUE	chr7:5,976,431-5,993,731	CN Gain	17301	p22.1	100	0.357352		14	17300	chr7:5,976,432-5,993,731	17302	chr7:5,976,431-5,993,732	222967, 728194	RSPH10B, RSPH10B2	0.00258012	2	RSPH10B, RSPH10B2	0
HFE-145shNKX#1	TRUE	chr7:5,993,731-6,016,931	High Copy Gain	23201	p22.1	100	0.76935		14	23200	chr7:5,993,732-6,016,931	23202	chr7:5,993,731-6,016,932	222967, 5395, 728194	PMS2, RSPH10B, RSPH10B2	9.48664e-45	3	RSPH10B, RSPH10B2, PMS2	0
HFE-145shNKX#1	TRUE	chr7:6,783,031-6,788,931	CN Loss	5901	p22.1	100	-0.58357		5	5900	chr7:6,783,032-6,788,931	5902	chr7:6,783,031-6,788,932	441194	PMS2CL	0.409595	1	PMS2CL	0
HFE-145shNKX#1	TRUE	chr7:6,788,931-6,821,531	Homozygous Copy Loss	32601	p22.1	100	-1.34748		29	32600	chr7:6,788,932-6,821,531	32602	chr7:6,788,931-6,821,532	222967, 441194, 728194	PMS2CL, RSPH10B, RSPH10B2	0	3	PMS2CL, RSPH10B, RSPH10B2	0
HFE-145shNKX#1	TRUE	chr7:6,821,531-6,838,431	CN Loss	16901	p22.1	100	-0.593472		15	16900	chr7:6,821,532-6,838,431	16902	chr7:6,821,531-6,838,432	222967, 728194	RSPH10B, RSPH10B2	4.99295e-88	2	RSPH10B, RSPH10B2	0
HFE-145shNKX#1	TRUE	chr7:6,838,431-6,848,131	Homozygous Copy Loss	9701	p22.1	100	-1.37451		9	9700	chr7:6,838,432-6,848,131	9702	chr7:6,838,431-6,848,132	221960	CCZ1B	8.21844e-101	1	CCZ1B	0
HFE-145shNKX#1	TRUE	chr7:9,528,431-9,606,270	CN Loss	77840	p21.3	0	-0.934213	0	58	77000	chr7:9,528,432-9,605,431	78402	chr7:9,528,431-9,606,832			1.42617e-260	0		0
HFE-145shNKX#1	TRUE	chr7:9,606,270-9,624,131	Homozygous Copy Loss	17862	p21.3	0.335927	-1.08216	0	13	17300	chr7:9,606,832-9,624,131	18702	chr7:9,605,431-9,624,132			1.77084e-77	0		0
HFE-145shNKX#1	TRUE	chr7:9,624,131-9,794,731	CN Loss	170601	p21.3	14.1987	-0.957079	0	125	170600	chr7:9,624,132-9,794,731	170602	chr7:9,624,131-9,794,732	168741		0	1	PER4	0
HFE-145shNKX#1	TRUE	chr7:9,794,731-9,807,341	Homozygous Copy Loss	12611	p21.3	100	-1.13548	0	9	12200	chr7:9,794,732-9,806,931	13602	chr7:9,794,731-9,808,332			2.71416e-88	0		0
HFE-145shNKX#1	TRUE	chr7:9,807,341-9,816,531	CN Loss	9191	p21.3	100	-0.754386	0	7	8200	chr7:9,808,332-9,816,531	9602	chr7:9,806,931-9,816,532			6.69909e-12	0		0
HFE-145shNKX#1	TRUE	chr7:26,136,531-26,146,431	CN Loss	9901	p15.2	100	-0.610369		6	9900	chr7:26,136,532-26,146,431	9902	chr7:26,136,531-26,146,432			0.000579737	0		0
HFE-145shNKX#1	TRUE	chr7:26,242,531-26,253,273	CN Loss	10743	p15.2	98.7246	-0.301588	40	10	10400	chr7:26,242,532-26,252,931	11702	chr7:26,242,531-26,254,232	11335	CBX3	1	1	CBX3	0
HFE-145shNKX#1	TRUE	chr7:40,286,992-40,340,068	Homozygous Copy Loss	53077	p14.1	2.96367	-1.05392	0	39	51900	chr7:40,287,532-40,339,431	54502	chr7:40,286,231-40,340,732	79783	SUGCT	3.28448e-209	1	SUGCT	0
HFE-145shNKX#1	TRUE	chr7:40,340,068-40,391,381	CN Loss	51314	p14.1	25.5121	-0.929138	0	39	50200	chr7:40,340,732-40,390,931	52802	chr7:40,339,431-40,392,232	79783	SUGCT	1.08836e-175	1	SUGCT	0
HFE-145shNKX#1	TRUE	chr7:41,516,342-41,537,527	CN Loss	21186	p14.1	0	-0.500767	0	15	20100	chr7:41,516,932-41,537,031	22802	chr7:41,515,531-41,538,332			4.4586e-12	0		0
HFE-145shNKX#1	TRUE	chr7:44,873,192-44,881,367	CN Loss	8176	p13	0	-0.281114	0	7	6300	chr7:44,874,232-44,880,531	8702	chr7:44,873,031-44,881,732	94239	H2AFV	1	1	H2AFV	0
HFE-145shNKX#1	TRUE	chr7:44,881,367-44,889,831	Homozygous Copy Loss	8465	p13	0	-1.16662	0	7	8100	chr7:44,881,732-44,889,831	9302	chr7:44,880,531-44,889,832	94239	H2AFV	1.41203e-42	1	H2AFV	0
HFE-145shNKX#1	TRUE	chr7:44,889,831-44,898,431	CN Loss	8601	p13	0	-0.355984		7	8600	chr7:44,889,832-44,898,431	8602	chr7:44,889,831-44,898,432			1	0		0
HFE-145shNKX#1	TRUE	chr7:46,753,682-46,793,041	CN Loss	39360	p12.3	0	-0.894674	18.1818	28	38100	chr7:46,754,332-46,792,431	40702	chr7:46,753,031-46,793,732			1.08862e-107	0		0
HFE-145shNKX#1	TRUE	chr7:53,678,973-53,698,931	CN Loss	19959	p12.1	0	-0.873093	0	14	19400	chr7:53,679,532-53,698,931	20802	chr7:53,678,131-53,698,932			2.13319e-52	0		0
HFE-145shNKX#1	TRUE	chr7:54,380,331-54,386,131	Homozygous Copy Loss	5801	p11.2	100	-4.93159		6	5800	chr7:54,380,332-54,386,131	5802	chr7:54,380,331-54,386,132			0	0		0
HFE-145shNKX#1	TRUE	chr7:56,438,231-56,439,631	CN Gain	1401	p11.2	100	0.581505		14	1400	chr7:56,438,232-56,439,631	1402	chr7:56,438,231-56,439,632			3.82562e-17	0		0
HFE-145shNKX#1	TRUE	chr7:56,441,731-56,442,231	Homozygous Copy Loss	501	p11.2	100	-2.68458		4	500	chr7:56,441,732-56,442,231	502	chr7:56,441,731-56,442,232			1.52929e-160	0		0
HFE-145shNKX#1	TRUE	chr7:56,876,231-56,885,631	CN Loss	9401	p11.2	100	-0.436255	0	10	9400	chr7:56,876,232-56,885,631	9402	chr7:56,876,231-56,885,632	401357		9.36121e-07	1	LOC401357	0
HFE-145shNKX#1	TRUE	chr7:56,885,631-56,887,731	Homozygous Copy Loss	2101	p11.2	100	-1.49424		5	2100	chr7:56,885,632-56,887,731	2102	chr7:56,885,631-56,887,732			1.01798e-49	0		0
HFE-145shNKX#1	TRUE	chr7:56,936,931-57,038,531	CN Gain	101601	p11.2	100	0.330741	0	74	101600	chr7:56,936,932-57,038,531	101602	chr7:56,936,931-57,038,532	100130849, 100422848, 100422917		3.66865e-45	3	LOC100130849, MIR4283-1, MIR4283-2	1	hsa-mir-4283-1
HFE-145shNKX#1	TRUE	chr7:57,064,031-57,074,231	Homozygous Copy Loss	10201	p11.2	100	-2.97216		4	10200	chr7:57,064,032-57,074,231	10202	chr7:57,064,031-57,074,232			2.67417e-156	0		0
HFE-145shNKX#1	TRUE	chr7:57,074,231-57,084,131	CN Loss	9901	p11.2	100	-0.431811		5	9900	chr7:57,074,232-57,084,131	9902	chr7:57,074,231-57,084,132			1	0		0
HFE-145shNKX#1	TRUE	chr7:57,084,131-57,103,431	High Copy Gain	19301	p11.2	100	0.716944		11	19300	chr7:57,084,132-57,103,431	19302	chr7:57,084,131-57,103,432			2.42144e-30	0		0
HFE-145shNKX#1	TRUE	chr7:57,103,431-57,110,231	CN Loss	6801	p11.2	100	-0.299344		5	6800	chr7:57,103,432-57,110,231	6802	chr7:57,103,431-57,110,232			1	0		0
HFE-145shNKX#1	TRUE	chr7:57,110,231-57,153,831	CN Gain	43601	p11.2	100	0.340776	0	34	43600	chr7:57,110,232-57,153,831	43602	chr7:57,110,231-57,153,832			9.78047e-14	0		0
HFE-145shNKX#1	TRUE	chr7:57,546,331-57,556,131	CN Loss	9801	p11.2	100	-0.245653		33	9800	chr7:57,546,332-57,556,131	9802	chr7:57,546,331-57,556,132			2.72036e-16	0		0
HFE-145shNKX#1	TRUE	chr7:57,634,931-57,640,331	CN Gain	5401	p11.2	100	0.372359		6	5400	chr7:57,634,932-57,640,331	5402	chr7:57,634,931-57,640,332			1	0		0
HFE-145shNKX#1	TRUE	chr7:57,670,571-57,677,931	CN Gain	7361	p11.2	100	0.329157		14	6800	chr7:57,671,132-57,677,931	7802	chr7:57,670,131-57,677,932			1	0		0
HFE-145shNKX#1	TRUE	chr7:57,682,131-57,698,431	CN Gain	16301	p11.2	100	0.373751		35	16300	chr7:57,682,132-57,698,431	16302	chr7:57,682,131-57,698,432			3.03288e-14	0		0
HFE-145shNKX#1	TRUE	chr7:57,733,531-57,738,931	CN Gain	5401	p11.2	100	0.33234		8	5400	chr7:57,733,532-57,738,931	5402	chr7:57,733,531-57,738,932			1	0		0
HFE-145shNKX#1	TRUE	chr7:57,885,831-57,891,431	CN Loss	5601	p11.2	100	-0.493205		10	5600	chr7:57,885,832-57,891,431	5602	chr7:57,885,831-57,891,432			2.27732e-32	0		0
HFE-145shNKX#1	TRUE	chr7:57,891,431-57,904,231	Homozygous Copy Loss	12801	p11.2	100	-1.48194		14	12800	chr7:57,891,432-57,904,231	12802	chr7:57,891,431-57,904,232			4.00965e-273	0		0
HFE-145shNKX#1	TRUE	chr7:57,904,231-57,929,931	CN Loss	25701	p11.2	100	-0.390757	33.3333	32	25700	chr7:57,904,232-57,929,931	25702	chr7:57,904,231-57,929,932			1.02383e-53	0		0
HFE-145shNKX#1	TRUE	chr7:57,942,331-57,945,531	CN Loss	3201	p11.2	100	-0.349135		9	3200	chr7:57,942,332-57,945,531	3202	chr7:57,942,331-57,945,532			0.000640762	0		0
HFE-145shNKX#1	TRUE	chr7:61,371,232-61,371,831	Homozygous Copy Loss	600	q11.1	100	-3.23342		3	600	chr7:61,371,232-61,371,831	3417902	chr7:57,953,931-61,371,832			1.90745e-155	0		0
HFE-145shNKX#1	TRUE	chr7:61,371,831-61,398,631	CN Loss	26801	q11.1	100	-0.387243		20	26800	chr7:61,371,832-61,398,631	26802	chr7:61,371,831-61,398,632			6.16863e-21	0		0
HFE-145shNKX#1	TRUE	chr7:61,578,131-61,659,131	Homozygous Copy Loss	81001	q11.1	100	-1.835		65	81000	chr7:61,578,132-61,659,131	81002	chr7:61,578,131-61,659,132			0	0		0
HFE-145shNKX#1	TRUE	chr7:61,659,131-61,665,131	CN Gain	6001	q11.1	100	0.347823		6	6000	chr7:61,659,132-61,665,131	6002	chr7:61,659,131-61,665,132			1	0		0
HFE-145shNKX#1	TRUE	chr7:61,794,331-61,794,931	Homozygous Copy Loss	601	q11.21	100	-1.33597		4	600	chr7:61,794,332-61,794,931	602	chr7:61,794,331-61,794,932			2.16241e-32	0		0
HFE-145shNKX#1	TRUE	chr7:61,804,231-61,824,431	CN Loss	20201	q11.21	100	-0.467171		46	20200	chr7:61,804,232-61,824,431	20202	chr7:61,804,231-61,824,432			2.32928e-72	0		0
HFE-145shNKX#1	TRUE	chr7:61,826,531-61,832,231	CN Loss	5701	q11.21	100	-0.279042		17	5700	chr7:61,826,532-61,832,231	5702	chr7:61,826,531-61,832,232			0.0563707	0		0
HFE-145shNKX#1	TRUE	chr7:61,978,631-61,979,431	Homozygous Copy Loss	801	q11.21	100	-1.49446		5	800	chr7:61,978,632-61,979,431	802	chr7:61,978,631-61,979,432			1.01353e-84	0		0
HFE-145shNKX#1	TRUE	chr7:61,984,931-61,991,431	CN Loss	6501	q11.21	100	-0.458556	0	29	6500	chr7:61,984,932-61,991,431	6502	chr7:61,984,931-61,991,432			1.61627e-56	0		0
HFE-145shNKX#1	TRUE	chr7:61,995,431-62,031,431	CN Loss	36001	q11.21	100	-0.452443	20	85	36000	chr7:61,995,432-62,031,431	36002	chr7:61,995,431-62,031,432			3.68841e-198	0		0
HFE-145shNKX#1	TRUE	chr7:62,031,431-62,034,231	Homozygous Copy Loss	2801	q11.21	100	-3.28854		14	2800	chr7:62,031,432-62,034,231	2802	chr7:62,031,431-62,034,232			0	0		0
HFE-145shNKX#1	TRUE	chr7:62,034,231-62,037,068	CN Loss	2838	q11.21	100	-0.464914	0	4	2800	chr7:62,034,232-62,037,031	3802	chr7:62,034,231-62,038,032			1	0		0
HFE-145shNKX#1	TRUE	chr7:62,080,131-62,083,526	Homozygous Copy Loss	3396	q11.21	100	-2.19681	0	7	3100	chr7:62,080,132-62,083,231	3402	chr7:62,080,131-62,083,532			1.80731e-179	0		0
HFE-145shNKX#1	TRUE	chr7:62,365,631-62,370,531	CN Loss	4901	q11.21	100	-0.783461		4	4900	chr7:62,365,632-62,370,531	4902	chr7:62,365,631-62,370,532			1.07156e-06	0		0
HFE-145shNKX#1	TRUE	chr7:62,748,631-62,752,831	CN Gain	4201	q11.21	100	0.346029		3	4200	chr7:62,748,632-62,752,831	4202	chr7:62,748,631-62,752,832	643955	ZNF733P	1	1	ZNF733P	0
HFE-145shNKX#1	TRUE	chr7:62,752,831-62,796,031	High Copy Gain	43201	q11.21	100	0.870045	0	26	43200	chr7:62,752,832-62,796,031	43202	chr7:62,752,831-62,796,032	643955	ZNF733P	2.07912e-118	1	ZNF733P	0
HFE-145shNKX#1	TRUE	chr7:62,800,831-62,826,931	High Copy Gain	26101	q11.21	100	1.58311		12	26100	chr7:62,800,832-62,826,931	26102	chr7:62,800,831-62,826,932	100287704, 100287834, 102724738		1.05036e-144	3	LOC102724738, LOC100287704, LOC100287834	0
HFE-145shNKX#1	TRUE	chr7:62,843,331-62,915,431	Homozygous Copy Loss	72101	q11.21	100	-4.35568		61	72100	chr7:62,843,332-62,915,431	72102	chr7:62,843,331-62,915,432	100287834		0	1	LOC100287834	0
HFE-145shNKX#1	TRUE	chr7:62,943,531-62,979,431	CN Loss	35901	q11.21	100	-0.529585		24	35900	chr7:62,943,532-62,979,431	35902	chr7:62,943,531-62,979,432			1.39667e-51	0		0
HFE-145shNKX#1	TRUE	chr7:62,979,431-62,987,731	CN Gain	8301	q11.21	100	0.336596	0	8	8300	chr7:62,979,432-62,987,731	8302	chr7:62,979,431-62,987,732			1	0		0
HFE-145shNKX#1	TRUE	chr7:62,987,731-63,002,531	CN Loss	14801	q11.21	100	-0.423007		10	14800	chr7:62,987,732-63,002,531	14802	chr7:62,987,731-63,002,532			0.000297306	0		0
HFE-145shNKX#1	TRUE	chr7:63,002,531-63,014,231	Homozygous Copy Loss	11701	q11.21	100	-1.71166		10	11700	chr7:63,002,532-63,014,231	11702	chr7:63,002,531-63,014,232			9.39634e-181	0		0
HFE-145shNKX#1	TRUE	chr7:63,014,231-63,019,831	CN Loss	5601	q11.21	100	-0.400805		5	5600	chr7:63,014,232-63,019,831	5602	chr7:63,014,231-63,019,832			0.105901	0		0
HFE-145shNKX#1	TRUE	chr7:63,019,831-63,041,631	CN Gain	21801	q11.21	100	0.338762		22	21800	chr7:63,019,832-63,041,631	21802	chr7:63,019,831-63,041,632			6.37162e-06	0		0
HFE-145shNKX#1	TRUE	chr7:63,041,631-63,197,831	CN Loss	156201	q11.21	100	-0.353703	25	105	156200	chr7:63,041,632-63,197,831	156202	chr7:63,041,631-63,197,832	100422848, 100422917		7.17617e-147	2	MIR4283-1, MIR4283-2	1	hsa-mir-4283-2
HFE-145shNKX#1	TRUE	chr7:64,551,331-64,567,131	CN Gain	15801	q11.21	100	0.334941	100	12	15800	chr7:64,551,332-64,567,131	15802	chr7:64,551,331-64,567,132			0.00722278	0		0
HFE-145shNKX#1	TRUE	chr7:64,567,131-64,584,531	CN Loss	17401	q11.21	100	-0.694217		30	17400	chr7:64,567,132-64,584,531	17402	chr7:64,567,131-64,584,532			6.12366e-56	0		0
HFE-145shNKX#1	TRUE	chr7:64,584,531-64,593,631	High Copy Gain	9101	q11.21	100	1.01292		9	9100	chr7:64,584,532-64,593,631	9102	chr7:64,584,531-64,593,632			5.71882e-23	0		0
HFE-145shNKX#1	TRUE	chr7:64,593,631-64,598,031	CN Loss	4401	q11.21	100	-0.842455		11	4400	chr7:64,593,632-64,598,031	4402	chr7:64,593,631-64,598,032			8.51995e-30	0		0
HFE-145shNKX#1	TRUE	chr7:64,598,031-64,601,431	High Copy Gain	3401	q11.21	100	0.981065		3	3400	chr7:64,598,032-64,601,431	3402	chr7:64,598,031-64,601,432	285905	INTS4P1	2.44998e-09	1	INTS4P1	0
HFE-145shNKX#1	TRUE	chr7:64,601,431-64,604,131	CN Gain	2701	q11.21	100	0.304819		3	2700	chr7:64,601,432-64,604,131	2702	chr7:64,601,431-64,604,132	285905	INTS4P1	1	1	INTS4P1	0
HFE-145shNKX#1	TRUE	chr7:64,604,131-64,634,031	CN Loss	29901	q11.21	100	-0.24566		36	29900	chr7:64,604,132-64,634,031	29902	chr7:64,604,131-64,634,032	285905	INTS4P1	2.97029e-07	1	INTS4P1	0
HFE-145shNKX#1	TRUE	chr7:64,970,731-64,978,831	CN Loss	8101	q11.21	100	-0.761699		6	8100	chr7:64,970,732-64,978,831	8102	chr7:64,970,731-64,978,832			1.30103e-11	0		0
HFE-145shNKX#1	TRUE	chr7:64,978,831-65,009,131	Homozygous Copy Loss	30301	q11.21	100	-1.41828		39	30300	chr7:64,978,832-65,009,131	30302	chr7:64,978,831-65,009,132			0	0		0
HFE-145shNKX#1	TRUE	chr7:65,009,131-65,016,731	CN Loss	7601	q11.21	100	-0.804678		10	7600	chr7:65,009,132-65,016,731	7602	chr7:65,009,131-65,016,732			1.79318e-32	0		0
HFE-145shNKX#1	TRUE	chr7:65,016,731-65,041,731	Homozygous Copy Loss	25001	q11.21	100	-1.18675		18	25000	chr7:65,016,732-65,041,731	25002	chr7:65,016,731-65,041,732			3.05616e-63	0		0
HFE-145shNKX#1	TRUE	chr7:65,094,831-65,146,831	Homozygous Copy Loss	52001	q11.21	100	-4.89919		61	52000	chr7:65,094,832-65,146,831	52002	chr7:65,094,831-65,146,832	441242, 644619	INTS4P2, LOC441242	0	2	INTS4P2, LOC441242	0
HFE-145shNKX#1	TRUE	chr7:65,146,831-65,174,031	CN Loss	27201	q11.21	100	-0.271255		21	27200	chr7:65,146,832-65,174,031	27202	chr7:65,146,831-65,174,032	441242, 644619	INTS4P2, LOC441242	0.000605523	2	INTS4P2, LOC441242	0
HFE-145shNKX#1	TRUE	chr7:65,251,331-65,287,591	CN Gain	36261	q11.21	100	0.402866	33.3333	29	36200	chr7:65,251,332-65,287,531	37402	chr7:65,251,331-65,288,732			2.45253e-17	0		0
HFE-145shNKX#1	TRUE	chr7:66,218,731-66,243,531	CN Gain	24801	q11.21	82.5645	0.214263	42.8571	20	24800	chr7:66,218,732-66,243,531	24802	chr7:66,218,731-66,243,532	27342	RABGEF1	1	1	RABGEF1	0
HFE-145shNKX#1	TRUE	chr7:70,764,104-70,790,231	CN Loss	26128	q11.22	0	-0.970152	11.7647	19	25700	chr7:70,764,532-70,790,231	27002	chr7:70,763,231-70,790,232	100500836, 100500920, 64409	GALNT17	4.0703e-88	3	MIR3914-1, MIR3914-2, GALNT17	0
HFE-145shNKX#1	TRUE	chr7:72,410,731-72,457,031	CN Gain	46301	q11.23	100	0.323506		39	46300	chr7:72,410,732-72,457,031	46302	chr7:72,410,731-72,457,032	100101148, 260294, 378108, 541473, 9883	POM121	1.07296e-30	5	POM121, NSUN5P2, TRIM74, LOC541473, LOC100101148	0
HFE-145shNKX#1	TRUE	chr7:72,475,331-72,486,431	CN Loss	11101	q11.23	100	-0.426287		29	11100	chr7:72,475,332-72,486,431	11102	chr7:72,475,331-72,486,432	100101440, 442578, 5380, 5383, 54441	PMS2P2, PMS2P5, PMS2P7, STAG3L1, STAG3L3	2.5312e-19	5	STAG3L1, STAG3L3, PMS2P7, PMS2P2, PMS2P5	0
HFE-145shNKX#1	TRUE	chr7:72,490,531-72,528,431	CN Loss	37901	q11.23	100	-0.330082		62	37900	chr7:72,490,532-72,528,431	37902	chr7:72,490,531-72,528,432	100996746, 100996746, 102723849, 102723849, 105180390, 105180390, 105180391, 105180391, 5380, 5383, 641776, 641776, 643862, 728524	PMS2P2, PMS2P5, SPDYE10P, SPDYE13P, SPDYE14P, SPDYE15P, SPDYE8P	6.79527e-25	14	PMS2P2, SPDYE13P, SPDYE14P, SPDYE15P, SPDYE11, SPDYE8P, SPDYE17, PMS2P5, SPDYE13P, SPDYE14P, SPDYE15P, SPDYE11, SPDYE17, SPDYE10P	0
HFE-145shNKX#1	TRUE	chr7:72,528,431-72,541,831	CN Gain	13401	q11.23	100	0.346186		15	13400	chr7:72,528,432-72,541,831	13402	chr7:72,528,431-72,541,832	643862	SPDYE10P	3.26746e-11	1	SPDYE10P	0
HFE-145shNKX#1	TRUE	chr7:72,541,831-72,552,431	High Copy Gain	10601	q11.23	100	0.774774		8	10600	chr7:72,541,832-72,552,431	10602	chr7:72,541,831-72,552,432	643862	SPDYE10P	1.32821e-27	1	SPDYE10P	0
HFE-145shNKX#1	TRUE	chr7:72,552,431-72,563,631	CN Gain	11201	q11.23	100	0.260445		13	11200	chr7:72,552,432-72,563,631	11202	chr7:72,552,431-72,563,632	643862	SPDYE10P	1	1	SPDYE10P	0
HFE-145shNKX#1	TRUE	chr7:72,563,631-72,629,931	High Copy Gain	66301	q11.23	100	0.876461		53	66300	chr7:72,563,632-72,629,931	66302	chr7:72,563,631-72,629,932	100093631, 2970, 643862	SPDYE10P	3.80153e-200	3	SPDYE10P, GTF2IP4, GTF2IP1	0
HFE-145shNKX#1	TRUE	chr7:72,629,931-72,656,531	CN Gain	26601	q11.23	100	0.511908		23	26600	chr7:72,629,932-72,656,531	26602	chr7:72,629,931-72,656,532	654816		1.34201e-35	1	NCF1B	0
HFE-145shNKX#1	TRUE	chr7:74,144,947-74,193,331	CN Loss	48385	q11.23	80.8966	-0.334023	33.3333	27	47300	chr7:74,146,032-74,193,331	48502	chr7:74,144,831-74,193,332	2969, 653361	GTF2I, NCF1	1.1719e-06	2	GTF2I, NCF1	0
HFE-145shNKX#1	TRUE	chr7:74,210,431-74,232,031	CN Gain	21601	q11.23	100	0.567122	0	12	21600	chr7:74,210,432-74,232,031	21602	chr7:74,210,431-74,232,032	84163	GTF2IRD2	1.8083e-13	1	GTF2IRD2	0
HFE-145shNKX#1	TRUE	chr7:74,253,131-74,281,431	CN Gain	28301	q11.23	100	0.395938		22	28300	chr7:74,253,132-74,281,431	28302	chr7:74,253,131-74,281,432	84163	GTF2IRD2	7.62481e-17	1	GTF2IRD2	0
HFE-145shNKX#1	TRUE	chr7:74,304,931-74,406,331	CN Loss	101401	q11.23	100	-0.349816	0	70	101400	chr7:74,304,932-74,406,331	101402	chr7:74,304,931-74,406,332	442582, 5383	STAG3L2	4.33029e-45	2	STAG3L2, PMS2P5	0
HFE-145shNKX#1	TRUE	chr7:74,406,331-74,430,131	CN Gain	23801	q11.23	100	0.351587		13	23800	chr7:74,406,332-74,430,131	23802	chr7:74,406,331-74,430,132			0.0127882	0		0
HFE-145shNKX#1	TRUE	chr7:74,430,131-74,479,165	High Copy Gain	49035	q11.23	100	0.803302		20	47900	chr7:74,430,132-74,478,031	49902	chr7:74,430,131-74,480,032	81554	RCC1L	1.14019e-56	1	RCC1L	0
HFE-145shNKX#1	TRUE	chr7:74,494,631-74,502,431	CN Loss	7801	q11.23	100	-0.865765		6	7800	chr7:74,494,632-74,502,431	7802	chr7:74,494,631-74,502,432			8.70365e-15	0		0
HFE-145shNKX#1	TRUE	chr7:74,502,431-74,520,031	Homozygous Copy Loss	17601	q11.23	100	-1.37021		16	17600	chr7:74,502,432-74,520,031	17602	chr7:74,502,431-74,520,032	389524, 84163	GTF2IRD2, GTF2IRD2B	2.82863e-234	2	GTF2IRD2, GTF2IRD2B	0
HFE-145shNKX#1	TRUE	chr7:74,520,031-74,540,331	CN Loss	20301	q11.23	100	-0.448979		16	20300	chr7:74,520,032-74,540,331	20302	chr7:74,520,031-74,540,332	389524, 84163	GTF2IRD2, GTF2IRD2B	1.73705e-14	2	GTF2IRD2, GTF2IRD2B	0
HFE-145shNKX#1	TRUE	chr7:74,540,331-74,546,631	Homozygous Copy Loss	6301	q11.23	100	-1.77561		7	6300	chr7:74,540,332-74,546,631	6302	chr7:74,540,331-74,546,632	389524, 84163	GTF2IRD2, GTF2IRD2B	1.65454e-136	2	GTF2IRD2, GTF2IRD2B	0
HFE-145shNKX#1	TRUE	chr7:74,546,631-74,555,331	CN Loss	8701	q11.23	100	-0.692528		10	8700	chr7:74,546,632-74,555,331	8702	chr7:74,546,631-74,555,332	389524, 84163	GTF2IRD2, GTF2IRD2B	7.08334e-18	2	GTF2IRD2, GTF2IRD2B	0
HFE-145shNKX#1	TRUE	chr7:74,555,331-74,565,231	Homozygous Copy Loss	9901	q11.23	100	-1.42452		8	9900	chr7:74,555,332-74,565,231	9902	chr7:74,555,331-74,565,232	389524, 84163	GTF2IRD2, GTF2IRD2B	7.2633e-154	2	GTF2IRD2, GTF2IRD2B	0
HFE-145shNKX#1	TRUE	chr7:74,565,231-74,573,331	CN Loss	8101	q11.23	100	-0.677364		7	8100	chr7:74,565,232-74,573,331	8102	chr7:74,565,231-74,573,332	389524, 654817, 84163	GTF2IRD2, GTF2IRD2B, NCF1C	3.91528e-14	3	GTF2IRD2, GTF2IRD2B, NCF1C	0
HFE-145shNKX#1	TRUE	chr7:74,573,331-74,680,731	Homozygous Copy Loss	107401	q11.23	74.5019	-3.01746		75	107400	chr7:74,573,332-74,680,731	107402	chr7:74,573,331-74,680,732	100093631, 2970, 643862, 654817	GTF2IP1, NCF1C, SPDYE10P	0	4	NCF1C, GTF2IP4, SPDYE10P, GTF2IP1	0
HFE-145shNKX#1	TRUE	chr7:74,680,731-74,743,531	CN Loss	62801	q11.23	55.2755	-0.444578		4	30100	chr7:74,680,732-74,710,831	95502	chr7:74,680,731-74,776,232	100996746, 102723849, 105180390, 105180391, 2970, 5383, 641776, 643862	GTF2IP1, PMS2P5, SPDYE10P	1	8	SPDYE10P, SPDYE17, SPDYE11, SPDYE13P, SPDYE14P, SPDYE15P, GTF2IP1, PMS2P5	0
HFE-145shNKX#1	TRUE	chr7:74,743,531-74,908,431	Homozygous Copy Loss	164901	q11.23	59.5998	-2.95559		65	132200	chr7:74,776,232-74,908,431	197602	chr7:74,710,831-74,908,432	2970, 5383, 643862, 729438	GTF2IP1, PMS2P5, SPDYE10P	0	4	GTF2IP1, CASTOR2, PMS2P5, SPDYE10P	0
HFE-145shNKX#1	TRUE	chr7:74,908,431-74,920,531	CN Gain	12101	q11.23	100	0.281771		3	12100	chr7:74,908,432-74,920,531	12102	chr7:74,908,431-74,920,532	100996746, 102723849, 105180390, 105180391, 5383, 641776, 643862	PMS2P5, SPDYE10P	1	7	PMS2P5, SPDYE10P, SPDYE17, SPDYE11, SPDYE13P, SPDYE14P, SPDYE15P	0
HFE-145shNKX#1	TRUE	chr7:74,920,531-74,958,731	CN Loss	38201	q11.23	100	-0.330444		8	38200	chr7:74,920,532-74,958,731	38202	chr7:74,920,531-74,958,732	100996746, 102723849, 105180390, 105180391, 5383, 641776, 728524	PMS2P5	1	7	PMS2P5, SPDYE17, SPDYE8P, SPDYE11, SPDYE13P, SPDYE14P, SPDYE15P	0
HFE-145shNKX#1	TRUE	chr7:74,958,731-75,041,431	Homozygous Copy Loss	82701	q11.23	84.3071	-1.81808	0	45	82700	chr7:74,958,732-75,041,431	82702	chr7:74,958,731-75,041,432	100101440, 100996746, 102723849, 105180390, 105180391, 155400, 375593, 5383, 54441, 641776, 728524	NSUN5P1, PMS2P5	0	11	PMS2P5, SPDYE17, SPDYE8P, SPDYE11, SPDYE13P, SPDYE14P, SPDYE15P, PMS2P7, STAG3L1, TRIM73, NSUN5P1	0
HFE-145shNKX#1	TRUE	chr7:75,041,431-75,047,731	CN Loss	6301	q11.23	100	-0.524087	0	5	6300	chr7:75,041,432-75,047,731	6302	chr7:75,041,431-75,047,732	100101267, 155400	NSUN5P1, POM121C	0.0274451	2	NSUN5P1, POM121C	0
HFE-145shNKX#1	TRUE	chr7:75,136,031-75,142,931	CN Loss	6901	q11.23	100	-0.463439		7	6900	chr7:75,136,032-75,142,931	6902	chr7:75,136,031-75,142,932	5387	PMS2P3	0.000602539	1	PMS2P3	0
HFE-145shNKX#1	TRUE	chr7:76,063,231-76,076,131	CN Gain	12901	q11.23	100	0.425779		10	12900	chr7:76,063,232-76,076,131	12902	chr7:76,063,231-76,076,132	7784	ZP3	0.000350372	1	ZP3	0
HFE-145shNKX#1	TRUE	chr7:76,076,131-76,087,731	CN Loss	11601	q11.23	100	-0.29684		10	11600	chr7:76,076,132-76,087,731	11602	chr7:76,076,131-76,087,732			0.078636	0		0
HFE-145shNKX#1	TRUE	chr7:76,087,731-76,101,131	CN Gain	13401	q11.23	100	0.440657		11	13400	chr7:76,087,732-76,101,131	13402	chr7:76,087,731-76,101,132	113878, 619190	DTX2, FDPSP2	2.76863e-06	2	FDPSP2, DTX2	0
HFE-145shNKX#1	TRUE	chr7:76,143,578-76,168,631	Homozygous Copy Loss	25054	q11.23	100	-2.48548	33.3333	21	24500	chr7:76,144,132-76,168,631	25702	chr7:76,142,931-76,168,632	102723555, 105375355	SPDYE16, UPK3B	0	2	UPK3B, SPDYE16	0
HFE-145shNKX#1	TRUE	chr7:76,168,631-76,178,131	CN Loss	9501	q11.23	100	-0.496724		8	9500	chr7:76,168,632-76,178,131	9502	chr7:76,168,631-76,178,132	102723555	SPDYE16	2.41781e-07	1	SPDYE16	0
HFE-145shNKX#1	TRUE	chr7:76,229,631-76,241,531	CN Loss	11901	q11.23	100	-0.409072		10	11900	chr7:76,229,632-76,241,531	11902	chr7:76,229,631-76,241,532	100133091, 22932	LOC100133091, POMZP3	4.62974e-15	2	LOC100133091, POMZP3	0
HFE-145shNKX#1	TRUE	chr7:76,241,531-76,246,831	Homozygous Copy Loss	5301	q11.23	100	-2.43989		4	5300	chr7:76,241,532-76,246,831	5302	chr7:76,241,531-76,246,832	100133091, 22932	LOC100133091, POMZP3	9.82103e-97	2	LOC100133091, POMZP3	0
HFE-145shNKX#1	TRUE	chr7:76,246,831-76,282,831	CN Loss	36001	q11.23	100	-0.5144		28	36000	chr7:76,246,832-76,282,831	36002	chr7:76,246,831-76,282,832	100133091, 22932	LOC100133091, POMZP3	5.9239e-50	2	LOC100133091, POMZP3	0
HFE-145shNKX#1	TRUE	chr7:76,362,731-76,387,431	CN Loss	24701	q11.23	100	-0.289453	33.3333	20	24700	chr7:76,362,732-76,387,431	24702	chr7:76,362,731-76,387,432			0.00734367	0		0
HFE-145shNKX#1	TRUE	chr7:76,473,931-76,482,429	CN Loss	8499	q11.23	100	-0.400312	0	7	8300	chr7:76,473,932-76,482,231	9602	chr7:76,473,931-76,483,532			1	0		0
HFE-145shNKX#1	TRUE	chr7:76,586,031-76,591,031	Homozygous Copy Loss	5001	q11.23	100	-2.98015		4	5000	chr7:76,586,032-76,591,031	5002	chr7:76,586,031-76,591,032			9.35625e-160	0		0
HFE-145shNKX#1	TRUE	chr7:76,591,031-76,599,331	CN Loss	8301	q11.23	100	-0.620802		6	8300	chr7:76,591,032-76,599,331	8302	chr7:76,591,031-76,599,332			3.85247e-07	0		0
HFE-145shNKX#1	TRUE	chr7:76,629,031-76,670,631	CN Loss	41601	q11.23	100	-0.473908	0	30	41600	chr7:76,629,032-76,670,631	41602	chr7:76,629,031-76,670,632	100132832, 100996746, 102723849, 441263	DTX2P1-UPK3BP1-PMS2P11, PMS2P9	2.89561e-53	4	DTX2P1-UPK3BP1-PMS2P11, SPDYE11, SPDYE17, PMS2P9	0
HFE-145shNKX#1	TRUE	chr7:76,670,631-76,685,231	High Copy Gain	14601	q11.23	100	0.783526		7	14600	chr7:76,670,632-76,685,231	14602	chr7:76,670,631-76,685,232	100132832, 100505767	PMS2P9, SPDYE18	1.23125e-18	2	PMS2P9, SPDYE18	0
HFE-145shNKX#1	TRUE	chr7:76,685,231-76,693,731	CN Gain	8501	q11.23	100	0.455043		6	8500	chr7:76,685,232-76,693,731	8502	chr7:76,685,231-76,693,732	100505767	SPDYE18	0.361718	1	SPDYE18	0
HFE-145shNKX#1	TRUE	chr7:92,314,007-92,488,431	CN Gain	174425	q21.2	2.0152	0.192912	1.08696	139	173500	chr7:92,314,932-92,488,431	174802	chr7:92,313,631-92,488,432	101927497, 1021	CDK6, LOC101927497	2.48262e-20	2	CDK6, LOC101927497	0
HFE-145shNKX#1	TRUE	chr7:92,503,431-92,521,516	CN Gain	18086	q21.2	0	0.230992	0	15	17400	chr7:92,503,432-92,520,831	18602	chr7:92,503,431-92,522,032	101927497	LOC101927497	1	1	LOC101927497	0
HFE-145shNKX#1	TRUE	chr7:93,325,920-93,332,931	Homozygous Copy Loss	7012	q21.3	99.6434	-4.82927	0	5	6500	chr7:93,326,432-93,332,931	7802	chr7:93,325,131-93,332,932			3.27836e-277	0		0
HFE-145shNKX#1	TRUE	chr7:93,415,891-93,423,331	Homozygous Copy Loss	7441	q21.3	100	-2.28023	0	5	6900	chr7:93,416,432-93,423,331	8302	chr7:93,415,031-93,423,332			1.40053e-226	0		0
HFE-145shNKX#1	TRUE	chr7:96,475,534-96,483,065	Homozygous Copy Loss	7532	q21.3	100	-3.07503	0	5	5900	chr7:96,476,832-96,482,731	8502	chr7:96,475,431-96,483,932			2.74852e-232	0		0
HFE-145shNKX#1	TRUE	chr7:100,642,031-100,648,255	Homozygous Copy Loss	6225	q22.1	100	-1.7032	50	15	5800	chr7:100,642,032-100,647,831	7102	chr7:100,642,031-100,649,132	10071	MUC12	2.20304e-197	1	MUC12	0
HFE-145shNKX#1	TRUE	chr7:101,288,848-101,327,431	High Copy Gain	38584	q22.1	0	0.698544		13	37200	chr7:101,290,232-101,327,431	39302	chr7:101,288,131-101,327,432			2.63693e-25	0		0
HFE-145shNKX#1	TRUE	chr7:102,008,331-102,026,908	CN Loss	18578	q22.1	100	-0.25472	0	15	17500	chr7:102,008,332-102,025,831	18702	chr7:102,008,331-102,027,032	100289561, 100630923	LOC100289561, LOC100630923	1	2	LOC100289561, LOC100630923	0
HFE-145shNKX#1	TRUE	chr7:102,122,131-102,136,831	High Copy Gain	14701	q22.1	100	0.69503		18	14700	chr7:102,122,132-102,136,831	14702	chr7:102,122,131-102,136,832	100271927	RASA4B	3.66306e-58	1	RASA4B	0
HFE-145shNKX#1	TRUE	chr7:102,136,831-102,149,831	CN Gain	13001	q22.1	100	0.379683		20	13000	chr7:102,136,832-102,149,831	13002	chr7:102,136,831-102,149,832	100271927	RASA4B	1.51616e-14	1	RASA4B	0
HFE-145shNKX#1	TRUE	chr7:102,149,831-102,171,631	High Copy Gain	21801	q22.1	100	0.812878		22	21800	chr7:102,149,832-102,171,631	21802	chr7:102,149,831-102,171,632	100271927	RASA4B	1.09321e-106	1	RASA4B	0
HFE-145shNKX#1	TRUE	chr7:102,171,631-102,198,231	CN Gain	26601	q22.1	100	0.402168		32	26600	chr7:102,171,632-102,198,231	26602	chr7:102,171,631-102,198,232	100310812, 441273, 548644	POLR2J3, SPDYE2, SPDYE2B	2.63589e-27	3	POLR2J3, SPDYE2, SPDYE2B	0
HFE-145shNKX#1	TRUE	chr7:102,208,031-102,222,831	CN Gain	14801	q22.1	100	0.423473		21	14800	chr7:102,208,032-102,222,831	14802	chr7:102,208,031-102,222,832	100271927, 10156, 548644	POLR2J3, RASA4, RASA4B	2.49298e-22	3	POLR2J3, RASA4, RASA4B	0
HFE-145shNKX#1	TRUE	chr7:102,222,831-102,257,731	Homozygous Copy Loss	34901	q22.1	100	-1.70449		49	34900	chr7:102,222,832-102,257,731	34902	chr7:102,222,831-102,257,732	100271927, 10156	RASA4, RASA4B	0	2	RASA4, RASA4B	0
HFE-145shNKX#1	TRUE	chr7:102,260,331-102,270,231	Homozygous Copy Loss	9901	q22.1	100	-2.34788		14	9900	chr7:102,260,332-102,270,231	9902	chr7:102,260,331-102,270,232			0	0		0
HFE-145shNKX#1	TRUE	chr7:102,270,231-102,280,531	CN Loss	10301	q22.1	100	-0.541953		15	10300	chr7:102,270,232-102,280,531	10302	chr7:102,270,231-102,280,532	100134938, 246721	POLR2J2, UPK3BL1	3.04218e-13	2	UPK3BL1, POLR2J2	0
HFE-145shNKX#1	TRUE	chr7:102,280,531-102,285,931	Homozygous Copy Loss	5401	q22.1	100	-2.46466		5	5400	chr7:102,280,532-102,285,931	5402	chr7:102,280,531-102,285,932	100134938, 246721	POLR2J2, UPK3BL1	3.9748e-127	2	UPK3BL1, POLR2J2	0
HFE-145shNKX#1	TRUE	chr7:102,285,931-102,309,531	CN Loss	23601	q22.1	100	-0.366809		15	23600	chr7:102,285,932-102,309,531	23602	chr7:102,285,931-102,309,532	100310812, 246721, 441273	POLR2J2	2.9543e-34	3	POLR2J2, SPDYE2, SPDYE2B	0
HFE-145shNKX#1	TRUE	chr7:102,309,531-102,312,631	Homozygous Copy Loss	3101	q22.1	100	-4.9793		4	3100	chr7:102,309,532-102,312,631	3102	chr7:102,309,531-102,312,632	246721	POLR2J2	0	1	POLR2J2	0
HFE-145shNKX#1	TRUE	chr7:102,312,631-102,319,331	CN Loss	6701	q22.1	100	-0.612549		6	6700	chr7:102,312,632-102,319,331	6702	chr7:102,312,631-102,319,332	100133005	RASA4DP	3.09312e-08	1	RASA4DP	0
HFE-145shNKX#1	TRUE	chr7:102,319,331-102,331,731	Homozygous Copy Loss	12401	q22.1	100	-3.62058		16	12400	chr7:102,319,332-102,331,731	12402	chr7:102,319,331-102,331,732	100133005	RASA4DP	0	1	RASA4DP	0
HFE-145shNKX#1	TRUE	chr7:104,978,131-105,110,710	Homozygous Copy Loss	132580	q22.3	100	-1.06934	0	103	132300	chr7:104,978,132-105,110,431	133502	chr7:104,978,131-105,111,632	54517, 6733	PUS7, SRPK2	0	2	SRPK2, PUS7	0
HFE-145shNKX#1	TRUE	chr7:109,436,931-109,454,431	Homozygous Copy Loss	17501	q31.1	100	-4.91067		13	17500	chr7:109,436,932-109,454,431	17502	chr7:109,436,931-109,454,432			0	0		0
HFE-145shNKX#1	TRUE	chr7:110,182,131-110,189,131	CN Loss	7001	q31.1	100	-0.846729		5	7000	chr7:110,182,132-110,189,131	7002	chr7:110,182,131-110,189,132			5.36663e-09	0		0
HFE-145shNKX#1	TRUE	chr7:110,654,031-110,742,431	CN Loss	88401	q31.1	16.1199	-0.961696	0	65	88400	chr7:110,654,032-110,742,431	88402	chr7:110,654,031-110,742,432	54674, 83943	IMMP2L, LRRN3	7.62274e-293	2	LRRN3, IMMP2L	0
HFE-145shNKX#1	TRUE	chr7:110,742,431-110,778,351	Homozygous Copy Loss	35921	q31.1	29.1036	-1.09767	0	27	35700	chr7:110,742,432-110,778,131	37102	chr7:110,742,431-110,779,532	54674, 83943	IMMP2L, LRRN3	5.50124e-153	2	LRRN3, IMMP2L	0
HFE-145shNKX#1	TRUE	chr7:111,072,731-111,121,531	CN Loss	48801	q31.1	100	-0.942548	0	37	48800	chr7:111,072,732-111,121,531	48802	chr7:111,072,731-111,121,532	83943	IMMP2L	6.88966e-166	1	IMMP2L	0
HFE-145shNKX#1	TRUE	chr7:111,121,531-111,157,877	Homozygous Copy Loss	36347	q31.1	100	-1.10032	0	26	35900	chr7:111,121,532-111,157,431	37202	chr7:111,121,531-111,158,732	83943	IMMP2L	7.97426e-149	1	IMMP2L	0
HFE-145shNKX#1	TRUE	chr7:111,157,877-111,200,001	CN Loss	42125	q31.1	100	-0.930952	0	32	40200	chr7:111,158,732-111,198,931	42802	chr7:111,157,431-111,200,232	83943	IMMP2L	2.94898e-134	1	IMMP2L	0
HFE-145shNKX#1	TRUE	chr7:113,132,931-113,138,131	Homozygous Copy Loss	5201	q31.1	67.9231	-1.44679		5	5200	chr7:113,132,932-113,138,131	5202	chr7:113,132,931-113,138,132			1.9489e-80	0		0
HFE-145shNKX#1	TRUE	chr7:113,416,031-113,422,576	Homozygous Copy Loss	6546	q31.1	100	-3.08147		5	6400	chr7:113,416,032-113,422,431	7702	chr7:113,416,031-113,423,732			2.97134e-263	0		0
HFE-145shNKX#1	TRUE	chr7:128,263,031-128,296,331	CN Loss	33301	q32.1	100	-0.192649	100	29	33300	chr7:128,263,032-128,296,331	33302	chr7:128,263,031-128,296,332	402483	LINC01000	0.000200365	1	LINC01000	0
HFE-145shNKX#1	TRUE	chr7:130,574,731-130,709,831	Homozygous Copy Loss	135101	q32.3	0	-1.03974	0	108	135100	chr7:130,574,732-130,709,831	135102	chr7:130,574,731-130,709,832	100506860, 378805, 378805	LINC-PINT	0	3	LINC-PINT, LINC00513, LINC-PINT	0
HFE-145shNKX#1	TRUE	chr7:133,702,064-133,741,131	CN Loss	39068	q33	100	-0.95275	25	30	37800	chr7:133,703,332-133,741,131	39102	chr7:133,702,031-133,741,132	60412	EXOC4	2.05231e-100	1	EXOC4	0
HFE-145shNKX#1	TRUE	chr7:133,785,631-133,798,031	Homozygous Copy Loss	12401	q33	100	-1.16269		9	12400	chr7:133,785,632-133,798,031	12402	chr7:133,785,631-133,798,032			1.96402e-62	0		0
HFE-145shNKX#1	TRUE	chr7:141,765,231-141,794,646	High Copy Gain	29416	q34	100	0.901173	9.09091	12	28100	chr7:141,765,232-141,793,331	29902	chr7:141,765,231-141,795,132	8972	MGAM	3.14952e-47	1	MGAM	0
HFE-145shNKX#1	TRUE	chr7:142,037,602-142,112,569	CN Loss	74968	q34	33.3027	-0.524168	30	5	4500	chr7:142,107,732-142,112,231	76502	chr7:142,036,831-142,113,332			0.000314281	0		0
HFE-145shNKX#1	TRUE	chr7:143,218,631-143,234,731	High Copy Gain	16101	q35	100	0.649755		10	16100	chr7:143,218,632-143,234,731	16102	chr7:143,218,631-143,234,732	285965	EPHA1-AS1	4.12404e-14	1	EPHA1-AS1	0
HFE-145shNKX#1	TRUE	chr7:143,234,731-143,240,031	CN Loss	5301	q35	100	-0.325816		5	5300	chr7:143,234,732-143,240,031	5302	chr7:143,234,731-143,240,032			1	0		0
HFE-145shNKX#1	TRUE	chr7:143,240,031-143,266,631	High Copy Gain	26601	q35	100	0.607284		15	26600	chr7:143,240,032-143,266,631	26602	chr7:143,240,031-143,266,632			2.47157e-19	0		0
HFE-145shNKX#1	TRUE	chr7:143,266,631-143,284,731	CN Loss	18101	q35	100	-0.472997		15	18100	chr7:143,266,632-143,284,731	18102	chr7:143,266,631-143,284,732	441294		1	1	CTAGE15	0
HFE-145shNKX#1	TRUE	chr7:143,284,731-143,375,031	High Copy Gain	90301	q35	100	1.43985		15	56500	chr7:143,284,732-143,341,231	124102	chr7:143,284,731-143,408,832	285966, 653691	TCAF2	2.60693e-132	2	TCAF2P1, TCAF2	0
HFE-145shNKX#1	TRUE	chr7:143,375,031-143,415,431	Homozygous Copy Loss	40401	q35	100	-1.20885		3	6600	chr7:143,408,832-143,415,431	74202	chr7:143,341,231-143,415,432	285966	TCAF2	8.92334e-35	1	TCAF2	0
HFE-145shNKX#1	TRUE	chr7:143,442,031-143,542,031	Homozygous Copy Loss	100001	q35	100	-2.23728		92	100000	chr7:143,442,032-143,542,031	100002	chr7:143,442,031-143,542,032	154761, 340307, 653691		0	3	CTAGE6, TCAF2P1, LOC154761	0
HFE-145shNKX#1	TRUE	chr7:143,549,231-143,572,358	Homozygous Copy Loss	23128	q35	100	-2.11336	0	26	22500	chr7:143,549,232-143,571,731	23902	chr7:143,549,231-143,573,132	9747	TCAF1	0	1	TCAF1	0
HFE-145shNKX#1	TRUE	chr7:143,895,931-143,936,231	CN Loss	40301	q35	100	-0.461459		39	40300	chr7:143,895,932-143,936,231	40302	chr7:143,895,931-143,936,232	101928492, 101928605, 346528, 403218	LOC101928605, OR2A1-AS1	7.53403e-31	4	OR2A42, OR2A1, LOC101928605, OR2A1-AS1	0
HFE-145shNKX#1	TRUE	chr7:143,936,231-143,946,531	CN Gain	10301	q35	100	0.373614		6	10300	chr7:143,936,232-143,946,531	10302	chr7:143,936,231-143,946,532	101928492, 101928605	LOC101928605, OR2A1-AS1	1.0005e-06	2	LOC101928605, OR2A1-AS1	0
HFE-145shNKX#1	TRUE	chr7:143,946,531-143,951,859	CN Loss	5329	q35	100	-0.745287		5	5300	chr7:143,946,532-143,951,831	5902	chr7:143,946,531-143,952,432	101928492, 101928605, 401428, 441295	LOC101928605, OR2A1-AS1	1	4	LOC101928605, OR2A9P, OR2A20P, OR2A1-AS1	0
HFE-145shNKX#1	TRUE	chr7:143,951,859-143,969,831	Homozygous Copy Loss	17973	q35	100	-2.98508	0	25	17400	chr7:143,952,432-143,969,831	18002	chr7:143,951,831-143,969,832	100128553, 100142659, 101928492, 101928605, 401427, 728377	ARHGEF34P, LOC101928605, OR2A1-AS1	0	6	LOC101928605, OR2A7, CTAGE4, CTAGE8, ARHGEF34P, OR2A1-AS1	0
HFE-145shNKX#1	TRUE	chr7:143,988,931-144,074,730	Homozygous Copy Loss	85800	q35	100	-2.87642		116	85600	chr7:143,988,932-144,074,531	87002	chr7:143,988,931-144,075,932	101928492, 101928605, 346528, 401428, 403218, 441295, 54385	ARHGEF5, LOC101928605, OR2A1-AS1	0	7	LOC101928605, OR2A1-AS1, OR2A20P, OR2A9P, OR2A42, OR2A1, ARHGEF5	0
HFE-145shNKX#1	TRUE	chr7:152,105,931-152,109,931	CN Loss	4001	q36.1	100	-0.393639	0	17	4000	chr7:152,105,932-152,109,931	4002	chr7:152,105,931-152,109,932	58508	KMT2C	1.15116e-08	1	KMT2C	0
HFE-145shNKX#1	TRUE	chr7:154,391,634-154,401,011	CN Loss	9378	q36.2	100	-0.872947	0	7	6700	chr7:154,393,032-154,399,731	9502	chr7:154,391,631-154,401,132	1804	DPP6	5.95509e-20	1	DPP6	0
HFE-145shNKX#1	TRUE	chr7:157,939,931-157,941,837	High Copy Gain	1907	q36.3	100	1.08805		4	1800	chr7:157,939,932-157,941,731	2602	chr7:157,939,931-157,942,532	5799	PTPRN2	9.67269e-19	1	PTPRN2	0
HFE-145shNKX#1	TRUE	chr7:158,386,331-158,413,963	CN Gain	27633	q36.3	77.5622	0.563786	17.6471	22	26900	chr7:158,386,332-158,413,231	28202	chr7:158,386,331-158,414,532			5.06163e-27	0		0
HFE-145shNKX#1	TRUE	chr7:158,672,825-158,704,243	CN Gain	31419	q36.3	40.3558	0.535059	33.3333	24	30100	chr7:158,673,032-158,703,131	32702	chr7:158,671,731-158,704,432	55112	WDR60	6.10682e-30	1	WDR60	0
HFE-145shNKX#1	TRUE	chr7:158,704,243-158,735,971	High Copy Gain	31729	q36.3	28.6403	0.646698	44.4444	24	31400	chr7:158,704,432-158,735,831	34002	chr7:158,703,131-158,737,132	55112	WDR60	3.80383e-60	1	WDR60	0
HFE-145shNKX#1	TRUE	chr7:158,735,971-158,767,731	CN Gain	31761	q36.3	0	0.532807	42.1053	25	30600	chr7:158,737,132-158,767,731	31902	chr7:158,735,831-158,767,732	55112	WDR60	6.70634e-34	1	WDR60	0
HFE-145shNKX#1	TRUE	chr7:158,767,731-158,799,331	High Copy Gain	31601	q36.3	0	0.654515	63.6364	24	31600	chr7:158,767,732-158,799,331	31602	chr7:158,767,731-158,799,332			1.3807e-50	0		0
HFE-145shNKX#1	TRUE	chr8:0-25,711	CN Gain	25712	p23.3	61.1023	0.472231		4	11500	chr8:14,212-25,711	25713	chr8:0-25,712			0.00316303	0		0
HFE-145shNKX#1	TRUE	chr8:25,711-102,411	Homozygous Copy Loss	76701	p23.3	100	-3.31174		55	76700	chr8:25,712-102,411	76702	chr8:25,711-102,412			0	0		0
HFE-145shNKX#1	TRUE	chr8:113,111-127,311	Homozygous Copy Loss	14201	p23.3	100	-2.03084		10	14200	chr8:113,112-127,311	14202	chr8:113,111-127,312	441308		3.1717e-190	1	OR4F21	0
HFE-145shNKX#1	TRUE	chr8:127,311-273,811	CN Loss	146501	p23.3	100	-0.942012	0	105	146500	chr8:127,312-273,811	146502	chr8:127,311-273,812	169270, 644128		0	2	RPL23AP53, ZNF596	0
HFE-145shNKX#1	TRUE	chr8:273,811-355,311	Homozygous Copy Loss	81501	p23.3	100	-1.04716	0	61	81500	chr8:273,812-355,311	81502	chr8:273,811-355,312	157693		0	1	FAM87A	0
HFE-145shNKX#1	TRUE	chr8:355,311-502,011	CN Loss	146701	p23.3	100	-0.947378	0	108	146700	chr8:355,312-502,011	146702	chr8:355,311-502,012	157695, 26260		0	2	FBXO25, TDRP	0
HFE-145shNKX#1	TRUE	chr8:502,011-551,489	Homozygous Copy Loss	49479	p23.3	100	-1.02635	0	37	48100	chr8:502,012-550,111	49502	chr8:502,011-551,512			2.87819e-201	0		0
HFE-145shNKX#1	TRUE	chr8:551,489-584,511	CN Loss	33023	p23.3	100	-0.943663	0	24	33000	chr8:551,512-584,511	34402	chr8:550,111-584,512	157697	ERICH1	1.43869e-97	1	ERICH1	0
HFE-145shNKX#1	TRUE	chr8:584,511-600,311	Homozygous Copy Loss	15801	p23.3	100	-1.18328	0	12	15800	chr8:584,512-600,311	15802	chr8:584,511-600,312	157697	ERICH1	1.3915e-278	1	ERICH1	0
HFE-145shNKX#1	TRUE	chr8:600,311-671,211	CN Loss	70901	p23.3	100	-0.950869	0	51	70900	chr8:600,312-671,211	70902	chr8:600,311-671,212	157697	ERICH1	1.38094e-225	1	ERICH1	0
HFE-145shNKX#1	TRUE	chr8:671,211-702,311	Homozygous Copy Loss	31101	p23.3	61.2251	-1.06534	0	23	31100	chr8:671,212-702,311	31102	chr8:671,211-702,312	157697, 401442, 9228	DLGAP2, ERICH1	2.57767e-129	3	ERICH1, LOC401442, DLGAP2	0
HFE-145shNKX#1	TRUE	chr8:702,311-1,064,511	CN Loss	362201	p23.3	8.4735	-0.952446	0	256	362200	chr8:702,312-1,064,511	362202	chr8:702,311-1,064,512	9228	DLGAP2	0	1	DLGAP2	0
HFE-145shNKX#1	TRUE	chr8:1,064,511-1,085,011	Homozygous Copy Loss	20501	p23.3	3.72195	-1.08975	0	15	20500	chr8:1,064,512-1,085,011	20502	chr8:1,064,511-1,085,012	9228	DLGAP2	5.24506e-84	1	DLGAP2	0
HFE-145shNKX#1	TRUE	chr8:1,085,011-1,209,111	CN Loss	124101	p23.3	24.0733	-0.948812	0	88	124100	chr8:1,085,012-1,209,111	124102	chr8:1,085,011-1,209,112	9228	DLGAP2	0	1	DLGAP2	0
HFE-145shNKX#1	TRUE	chr8:1,209,111-1,243,743	Homozygous Copy Loss	34633	p23.3	5.76346	-1.09743	0	26	33500	chr8:1,209,112-1,242,611	34802	chr8:1,209,111-1,243,912	9228	DLGAP2	1.44864e-154	1	DLGAP2	0
HFE-145shNKX#1	TRUE	chr8:1,243,743-1,612,971	CN Loss	369229	p23.3	49.3611	-0.97313	0	256	368100	chr8:1,243,912-1,612,011	370802	chr8:1,242,611-1,613,412	100507435, 286083, 9228	DLGAP2	0	3	DLGAP2, LOC286083, DLGAP2-AS1	0
HFE-145shNKX#1	TRUE	chr8:1,612,971-1,658,802	Homozygous Copy Loss	45832	p23.3	11.0973	-1.08434	0	34	44200	chr8:1,613,412-1,657,611	47002	chr8:1,612,011-1,659,012	9228	DLGAP2	1.36212e-186	1	DLGAP2	0
HFE-145shNKX#1	TRUE	chr8:1,658,802-1,806,020	CN Loss	147219	p23.3	14.7237	-0.952761	0	108	146800	chr8:1,659,012-1,805,811	149502	chr8:1,657,611-1,807,112	100500912, 101927752, 2055, 693181, 9639	ARHGEF10	0	5	LOC101927752, CLN8, MIR3674, MIR596, ARHGEF10	1	hsa-mir-596
HFE-145shNKX#1	TRUE	chr8:1,806,020-1,821,614	Homozygous Copy Loss	15595	p23.3	5.09811	-1.10647	0	12	13400	chr8:1,807,112-1,820,511	15902	chr8:1,805,811-1,821,712	9639	ARHGEF10	3.37897e-71	1	ARHGEF10	0
HFE-145shNKX#1	TRUE	chr8:1,821,614-1,846,035	CN Loss	24422	p23.3	24.1473	-0.936639	0	17	23700	chr8:1,821,712-1,845,411	26202	chr8:1,820,511-1,846,712	9639	ARHGEF10	1.2128e-72	1	ARHGEF10	0
HFE-145shNKX#1	TRUE	chr8:1,846,035-1,863,911	Homozygous Copy Loss	17877	p23.3	0	-1.07249	0	14	17200	chr8:1,846,712-1,863,911	18502	chr8:1,845,411-1,863,912	9639	ARHGEF10	3.34137e-79	1	ARHGEF10	0
HFE-145shNKX#1	TRUE	chr8:1,863,911-1,895,811	CN Loss	31901	p23.3	4.4953	-0.914255	0	24	31900	chr8:1,863,912-1,895,811	31902	chr8:1,863,911-1,895,812	9639	ARHGEF10	2.65822e-93	1	ARHGEF10	0
HFE-145shNKX#1	TRUE	chr8:1,895,811-2,042,811	Homozygous Copy Loss	147001	p23.3	53.8605	-1.00098	0	108	147000	chr8:1,895,812-2,042,811	147002	chr8:1,895,811-2,042,812	101928058, 102465695, 104266957, 9172, 9639, 9920	ARHGEF10, MYOM2	0	6	ARHGEF10, LOC101928058, KBTBD11-OT1, KBTBD11, MIR7160, MYOM2	0
HFE-145shNKX#1	TRUE	chr8:2,042,811-2,077,511	CN Loss	34701	p23.3	100	-0.951837	0	25	34700	chr8:2,042,812-2,077,511	34702	chr8:2,042,811-2,077,512	9172	MYOM2	1.20892e-110	1	MYOM2	0
HFE-145shNKX#1	TRUE	chr8:2,077,511-2,129,854	Homozygous Copy Loss	52344	p23.3	100	-1.04249	0	38	52000	chr8:2,077,512-2,129,511	53302	chr8:2,077,511-2,130,812	9172	MYOM2	4.08169e-207	1	MYOM2	0
HFE-145shNKX#1	TRUE	chr8:2,129,854-2,216,311	CN Loss	86458	p23.3 - p23.2	100	-0.931285	3.33333	77	85500	chr8:2,130,812-2,216,311	86802	chr8:2,129,511-2,216,312			0	0		0
HFE-145shNKX#1	TRUE	chr8:2,216,311-2,244,311	Homozygous Copy Loss	28001	p23.2	100	-1.08929	100	40	28000	chr8:2,216,312-2,244,311	28002	chr8:2,216,311-2,244,312			7.44008e-212	0		0
HFE-145shNKX#1	TRUE	chr8:2,244,311-2,334,211	CN Loss	89901	p23.2	100	-0.942545	0	91	89900	chr8:2,244,312-2,334,211	89902	chr8:2,244,311-2,334,212			0	0		0
HFE-145shNKX#1	TRUE	chr8:2,334,211-2,354,427	Homozygous Copy Loss	20217	p23.2	100	-1.07591	0	15	19800	chr8:2,334,212-2,354,011	21102	chr8:2,334,211-2,355,312			1.81374e-95	0		0
HFE-145shNKX#1	TRUE	chr8:6,829,911-6,852,711	High Copy Gain	22801	p23.1	100	1.69306		9	22800	chr8:6,829,912-6,852,711	22802	chr8:6,829,911-6,852,712	100287083, 1667, 170949, 728358		2.3858e-117	4	DEFA1, DEFA1B, DEFT1P2, DEFT1P	0
HFE-145shNKX#1	TRUE	chr8:6,852,711-6,879,882	Homozygous Copy Loss	27172	p23.1	100	-1.59709	0	23	26600	chr8:6,852,712-6,879,311	27902	chr8:6,852,711-6,880,612	100287083, 1667, 1667, 1668, 170949, 728358, 728358		0	7	DEFA1, DEFA1B, DEFT1P2, DEFT1P, DEFA3, DEFA1, DEFA1B	0
HFE-145shNKX#1	TRUE	chr8:7,088,611-7,114,611	CN Gain	26001	p23.1	100	0.375702		28	26000	chr8:7,088,612-7,114,611	26002	chr8:7,088,611-7,114,612			3.31784e-19	0		0
HFE-145shNKX#1	TRUE	chr8:7,114,611-7,117,011	CN Loss	2401	p23.1	100	-0.756122		9	2400	chr8:7,114,612-7,117,011	2402	chr8:7,114,611-7,117,012			8.96233e-39	0		0
HFE-145shNKX#1	TRUE	chr8:7,117,011-7,146,911	CN Gain	29901	p23.1	100	0.31732		16	29900	chr8:7,117,012-7,146,911	29902	chr8:7,117,011-7,146,912	349196, 349196, 349196		1.57262e-06	3	LINC00965, LINC00965, LINC00965	0
HFE-145shNKX#1	TRUE	chr8:7,146,911-7,158,211	CN Loss	11301	p23.1	100	-0.204727	0	5	11300	chr8:7,146,912-7,158,211	11302	chr8:7,146,911-7,158,212	100128890	FAM66B	1	1	FAM66B	0
HFE-145shNKX#1	TRUE	chr8:7,158,211-7,188,611	CN Gain	30401	p23.1	100	0.353258		19	30400	chr8:7,158,212-7,188,611	30402	chr8:7,158,211-7,188,612	100128890, 641517	FAM66B	2.46992e-09	2	DEFB109B, FAM66B	0
HFE-145shNKX#1	TRUE	chr8:7,208,511-7,251,011	Homozygous Copy Loss	42501	p23.1	100	-3.7353		58	42500	chr8:7,208,512-7,251,011	42502	chr8:7,208,511-7,251,012	100128890, 100131980	FAM66B	0	2	FAM66B, ZNF705G	0
HFE-145shNKX#1	TRUE	chr8:7,251,011-7,256,911	CN Loss	5901	p23.1	100	-0.727982		6	5900	chr8:7,251,012-7,256,911	5902	chr8:7,251,011-7,256,912			1.04707e-23	0		0
HFE-145shNKX#1	TRUE	chr8:7,256,911-7,404,611	High Copy Gain	147701	p23.1	100	1.27176	0	84	147700	chr8:7,256,912-7,404,611	147702	chr8:7,256,911-7,404,612	100131608, 100133251, 100289462, 10407, 140596, 245908, 245909, 245910, 414325, 503614, 503618, 503841, 504180, 55894		0	14	DEFB4B, DEFB103A, DEFB103B, SPAG11B, DEFB104A, DEFB104B, DEFB106A, DEFB106B, DEFB105A, DEFB105B, DEFB107A, DEFB107B, PRR23D1, PRR23D2	0
HFE-145shNKX#1	TRUE	chr8:7,404,611-7,412,611	Homozygous Copy Loss	8001	p23.1	100	-1.71945		17	8000	chr8:7,404,612-7,412,611	8002	chr8:7,404,611-7,412,612			0	0		0
HFE-145shNKX#1	TRUE	chr8:7,412,611-7,417,411	High Copy Gain	4801	p23.1	100	1.07909		3	4800	chr8:7,412,612-7,417,411	4802	chr8:7,412,611-7,417,412	441317		1.78375e-18	1	FAM90A7P	0
HFE-145shNKX#1	TRUE	chr8:7,417,411-7,430,711	Homozygous Copy Loss	13301	p23.1	100	-2.5204		12	13300	chr8:7,417,412-7,430,711	13302	chr8:7,417,411-7,430,712	441317	FAM90A7P	2.1559e-299	1	FAM90A7P	0
HFE-145shNKX#1	TRUE	chr8:7,430,711-7,432,111	CN Loss	1401	p23.1	100	-0.559102		5	1400	chr8:7,430,712-7,432,111	1402	chr8:7,430,711-7,432,112	441317	FAM90A7P	1	1	FAM90A7P	0
HFE-145shNKX#1	TRUE	chr8:7,432,111-7,443,511	Homozygous Copy Loss	11401	p23.1	100	-1.25873		15	11400	chr8:7,432,112-7,443,511	11402	chr8:7,432,111-7,443,512			1.46155e-151	0		0
HFE-145shNKX#1	TRUE	chr8:7,443,511-7,578,911	CN Gain	135401	p23.1	100	0.352894		29	135400	chr8:7,443,512-7,578,911	135402	chr8:7,443,511-7,578,912			9.55302e-12	0		0
HFE-145shNKX#1	TRUE	chr8:7,578,911-7,583,011	High Copy Gain	4101	p23.1	100	0.882203		4	4100	chr8:7,578,912-7,583,011	4102	chr8:7,578,911-7,583,012			3.31796e-09	0		0
HFE-145shNKX#1	TRUE	chr8:7,583,011-7,663,111	Homozygous Copy Loss	80101	p23.1	100	-1.68231		66	80100	chr8:7,583,012-7,663,111	80102	chr8:7,583,011-7,663,112	100131608, 100133251, 441328		0	3	FAM90A10P, PRR23D2, PRR23D1	0
HFE-145shNKX#1	TRUE	chr8:7,663,111-7,671,511	CN Gain	8401	p23.1	100	0.326332		8	8400	chr8:7,663,112-7,671,511	8402	chr8:7,663,111-7,671,512	245910, 503614	DEFB107A, DEFB107B	1	2	DEFB107A, DEFB107B	0
HFE-145shNKX#1	TRUE	chr8:7,671,511-7,694,911	CN Loss	23401	p23.1	100	-0.534403		23	23400	chr8:7,671,512-7,694,911	23402	chr8:7,671,511-7,694,912	140596, 245908, 245909, 245910, 503614, 503618, 503841, 504180	DEFB104A, DEFB104B, DEFB107A, DEFB107B	8.7431e-110	8	DEFB107A, DEFB107B, DEFB105A, DEFB105B, DEFB106A, DEFB106B, DEFB104A, DEFB104B	0
HFE-145shNKX#1	TRUE	chr8:7,694,911-7,714,111	Homozygous Copy Loss	19201	p23.1	100	-2.07832		21	19200	chr8:7,694,912-7,714,111	19202	chr8:7,694,911-7,714,112	10407, 140596, 503618, 653423	DEFB104A, DEFB104B, SPAG11A	0	4	DEFB104A, DEFB104B, SPAG11B, SPAG11A	0
HFE-145shNKX#1	TRUE	chr8:7,714,111-7,733,511	CN Loss	19401	p23.1	100	-0.493427	0	18	19400	chr8:7,714,112-7,733,511	19402	chr8:7,714,111-7,733,512	653423	SPAG11A	2.77815e-40	1	SPAG11A	0
HFE-145shNKX#1	TRUE	chr8:7,733,511-7,737,011	High Copy Gain	3501	p23.1	100	0.663805		3	3500	chr8:7,733,512-7,737,011	3502	chr8:7,733,511-7,737,012			0.0120437	0		0
HFE-145shNKX#1	TRUE	chr8:7,737,011-7,742,211	Homozygous Copy Loss	5201	p23.1	100	-1.86717		6	5200	chr8:7,737,012-7,742,211	5202	chr8:7,737,011-7,742,212	414325, 55894		3.17238e-177	2	DEFB103A, DEFB103B	0
HFE-145shNKX#1	TRUE	chr8:7,753,311-7,769,211	Homozygous Copy Loss	15901	p23.1	100	-1.58324		12	15900	chr8:7,753,312-7,769,211	15902	chr8:7,753,311-7,769,212	1673	DEFB4A	2.44874e-228	1	DEFB4A	0
HFE-145shNKX#1	TRUE	chr8:7,769,211-7,825,711	High Copy Gain	56501	p23.1	100	1.87904		14	56500	chr8:7,769,212-7,825,711	56502	chr8:7,769,211-7,825,712	100132103, 100132396	FAM66E	6.17221e-246	2	ZNF705B, FAM66E	0
HFE-145shNKX#1	TRUE	chr8:7,825,711-7,889,111	Homozygous Copy Loss	63401	p23.1	100	-3.53434		66	63400	chr8:7,825,712-7,889,111	63402	chr8:7,825,711-7,889,112	100132103, 392188, 641517, 645836	FAM66E	0	4	USP17L8, USP17L3, FAM66E, DEFB109B	0
HFE-145shNKX#1	TRUE	chr8:7,977,411-8,011,511	CN Gain	34101	p23.1	100	0.300697		40	34100	chr8:7,977,412-8,011,511	34102	chr8:7,977,411-8,011,512	105379219	FAM85B	7.16001e-11	1	FAM85B	0
HFE-145shNKX#1	TRUE	chr8:8,011,511-8,015,511	High Copy Gain	4001	p23.1	100	0.71096		6	4000	chr8:8,011,512-8,015,511	4002	chr8:8,011,511-8,015,512	105379219	FAM85B	5.36133e-12	1	FAM85B	0
HFE-145shNKX#1	TRUE	chr8:8,022,111-8,032,411	CN Gain	10301	p23.1	100	0.302023		20	10300	chr8:8,022,112-8,032,411	10302	chr8:8,022,111-8,032,412	105379219	FAM85B	7.55913e-05	1	FAM85B	0
HFE-145shNKX#1	TRUE	chr8:8,039,011-8,049,611	CN Loss	10601	p23.1	100	-0.540253		18	10600	chr8:8,039,012-8,049,611	10602	chr8:8,039,011-8,049,612	105379219	FAM85B	6.62619e-29	1	FAM85B	0
HFE-145shNKX#1	TRUE	chr8:8,052,611-8,063,511	CN Loss	10901	p23.1	100	-0.240705		18	10900	chr8:8,052,612-8,063,511	10902	chr8:8,052,611-8,063,512	105379219	FAM85B	0.281246	1	FAM85B	0
HFE-145shNKX#1	TRUE	chr8:8,063,511-8,088,211	Homozygous Copy Loss	24701	p23.1	100	-4.80184		21	24700	chr8:8,063,512-8,088,211	24702	chr8:8,063,511-8,088,212	105379219, 286042	FAM85B, FAM86B3P	0	2	FAM85B, FAM86B3P	0
HFE-145shNKX#1	TRUE	chr8:11,901,011-11,945,411	High Copy Gain	44401	p23.1	100	0.927738		11	44400	chr8:11,901,012-11,945,411	44402	chr8:11,901,011-11,945,412	100133267, 245940		6.34044e-78	2	DEFB130A, DEFB130B	0
HFE-145shNKX#1	TRUE	chr8:11,945,411-11,957,811	CN Loss	12401	p23.1	100	-0.358895		8	12400	chr8:11,945,412-11,957,811	12402	chr8:11,945,411-11,957,812	790967	ZNF705D	0.452077	1	ZNF705D	0
HFE-145shNKX#1	TRUE	chr8:11,957,811-11,973,411	High Copy Gain	15601	p23.1	100	0.872687		6	15600	chr8:11,957,812-11,973,411	15602	chr8:11,957,811-11,973,412	100132923, 790967	FAM66D, ZNF705D	9.44084e-19	2	ZNF705D, FAM66D	0
HFE-145shNKX#1	TRUE	chr8:11,973,411-11,978,411	CN Gain	5001	p23.1	100	0.436788		4	5000	chr8:11,973,412-11,978,411	5002	chr8:11,973,411-11,978,412	100132923	FAM66D	1	1	FAM66D	0
HFE-145shNKX#1	TRUE	chr8:11,985,511-11,991,911	CN Loss	6401	p23.1	100	-0.663074		14	6400	chr8:11,985,512-11,991,911	6402	chr8:11,985,511-11,991,912	100132923, 392196, 392197	FAM66D, LOC392196	3.28808e-26	3	LOC392196, USP17L7, FAM66D	0
HFE-145shNKX#1	TRUE	chr8:11,991,911-11,995,711	Homozygous Copy Loss	3801	p23.1	100	-2.51616		21	3800	chr8:11,991,912-11,995,711	3802	chr8:11,991,911-11,995,712	100132923, 377630	FAM66D, USP17L2	0	2	FAM66D, USP17L2	0
HFE-145shNKX#1	TRUE	chr8:12,009,011-12,025,411	CN Gain	16401	p23.1	100	0.350289		16	16400	chr8:12,009,012-12,025,411	16402	chr8:12,009,011-12,025,412			0.000185543	0		0
HFE-145shNKX#1	TRUE	chr8:12,032,811-12,047,711	CN Gain	14901	p23.1	100	0.391064		16	14900	chr8:12,032,812-12,047,711	14902	chr8:12,032,811-12,047,712	619423, 653333, 729689, 85002	FAM85A, FAM86B1, FAM86B2, FAM90A2P	4.56912e-11	4	FAM90A2P, FAM86B1, FAM86B2, FAM85A	0
HFE-145shNKX#1	TRUE	chr8:12,047,711-12,117,011	High Copy Gain	69301	p23.1	100	0.938982		31	34400	chr8:12,047,712-12,082,111	104202	chr8:12,047,711-12,151,912	619423, 653333, 85002	FAM85A, FAM86B1, FAM86B2	2.21225e-148	3	FAM86B1, FAM86B2, FAM85A	0
HFE-145shNKX#1	TRUE	chr8:12,117,011-12,265,511	Homozygous Copy Loss	148501	p23.1	100	-1.39393	0	56	113600	chr8:12,151,912-12,265,511	183402	chr8:12,082,111-12,265,512	100133172, 100133267, 245912, 245940, 649352	FAM66A	0	5	DEFB130A, DEFB130B, LOC649352, FAM66A, DEFB109A	0
HFE-145shNKX#1	TRUE	chr8:12,265,511-12,287,111	CN Gain	21601	p23.1	100	0.342749		11	21600	chr8:12,265,512-12,287,111	21602	chr8:12,265,511-12,287,112	100133172, 389633, 653333	FAM66A, FAM86B2	1	3	FAM66A, FAM90A25P, FAM86B2	0
HFE-145shNKX#1	TRUE	chr8:12,287,111-12,365,311	High Copy Gain	78201	p23.1	100	0.781922		31	78200	chr8:12,287,112-12,365,311	78202	chr8:12,287,111-12,365,312	100506990, 653333	FAM86B2, LOC100506990	2.87119e-50	2	FAM86B2, LOC100506990	0
HFE-145shNKX#1	TRUE	chr8:12,365,311-12,369,711	CN Loss	4401	p23.1	100	-0.182712		4	4400	chr8:12,365,312-12,369,711	4402	chr8:12,365,311-12,369,712	100506990	LOC100506990	1	1	LOC100506990	0
HFE-145shNKX#1	TRUE	chr8:12,369,711-12,468,611	CN Gain	98901	p23.1	100	0.347957	50	150	98900	chr8:12,369,712-12,468,611	98902	chr8:12,369,711-12,468,612	100506990, 729732	LOC100506990, LOC729732	5.73528e-65	2	LOC100506990, LOC729732	0
HFE-145shNKX#1	TRUE	chr8:12,515,111-12,523,011	Homozygous Copy Loss	7901	p23.1	100	-3.68911		7	7900	chr8:12,515,112-12,523,011	7902	chr8:12,515,111-12,523,012	729732	LOC729732	0	1	LOC729732	0
HFE-145shNKX#1	TRUE	chr8:15,936,811-15,945,111	Homozygous Copy Loss	8301	p22	100	-4.86516		6	8300	chr8:15,936,812-15,945,111	8302	chr8:15,936,811-15,945,112			0	0		0
HFE-145shNKX#1	TRUE	chr8:16,200,411-16,207,511	Homozygous Copy Loss	7101	p22	100	-4.86919		5	7100	chr8:16,200,412-16,207,511	7102	chr8:16,200,411-16,207,512			0	0		0
HFE-145shNKX#1	TRUE	chr8:24,971,831-24,990,948	Homozygous Copy Loss	19118	p21.2	100	-4.93491	0	8	16200	chr8:24,973,512-24,989,711	19902	chr8:24,971,711-24,991,612			0	0		0
HFE-145shNKX#1	TRUE	chr8:25,579,811-25,589,011	High Copy Gain	9201	p21.2	100	1.04366	0	7	9200	chr8:25,579,812-25,589,011	9202	chr8:25,579,811-25,589,012			8.87645e-30	0		0
HFE-145shNKX#1	TRUE	chr8:38,071,054-38,148,311	Homozygous Copy Loss	77258	p11.23	50.6893	-1.03351	0	61	76800	chr8:38,071,512-38,148,311	78002	chr8:38,070,311-38,148,312	23259, 54904, 84513	NSD3	0	3	DDHD2, PLPP5, NSD3	0
HFE-145shNKX#1	TRUE	chr8:39,232,111-39,388,011	High Copy Gain	155901	p11.22	100	0.985169	0	64	155900	chr8:39,232,112-39,388,011	155902	chr8:39,232,111-39,388,012	1587, 255926	ADAM5	9.5227e-294	2	ADAM5, ADAM3A	0
HFE-145shNKX#1	TRUE	chr8:43,092,511-43,093,811	CN Loss	1301	p11.21	100	-0.533274		10	1100	chr8:43,092,712-43,093,811	1502	chr8:43,092,311-43,093,812			1.25293e-54	0		0
HFE-145shNKX#1	TRUE	chr8:43,094,111-43,095,211	CN Gain	1101	p11.21	100	0.258186		7	1100	chr8:43,094,112-43,095,211	1102	chr8:43,094,111-43,095,212			1	0		0
HFE-145shNKX#1	TRUE	chr8:43,095,211-43,096,711	CN Loss	1501	p11.21	100	-0.539779		11	1500	chr8:43,095,212-43,096,711	1502	chr8:43,095,211-43,096,712			1.39731e-08	0		0
HFE-145shNKX#1	TRUE	chr8:47,524,911-47,544,311	CN Loss	19401	q11.1	100	-0.563606	0	21	19400	chr8:47,524,912-47,544,311	19402	chr8:47,524,911-47,544,312	389652	ASNSP1	1.9526e-31	1	ASNSP1	0
HFE-145shNKX#1	TRUE	chr8:58,118,711-58,121,911	High Copy Gain	3201	q12.1	100	1.32514		5	3200	chr8:58,118,712-58,121,911	3202	chr8:58,118,711-58,121,912			6.47828e-49	0		0
HFE-145shNKX#1	TRUE	chr8:58,123,011-58,127,311	Homozygous Copy Loss	4301	q12.1	100	-1.92654		19	4300	chr8:58,123,012-58,127,311	4302	chr8:58,123,011-58,127,312			0	0		0
HFE-145shNKX#1	TRUE	chr8:70,600,275-70,603,118	Homozygous Copy Loss	2844	q13.3	0	-1.73337	0	5	500	chr8:70,602,212-70,602,711	4402	chr8:70,599,511-70,603,912	81796	SLCO5A1	2.87324e-85	1	SLCO5A1	0
HFE-145shNKX#1	TRUE	chr8:73,787,111-73,793,911	Homozygous Copy Loss	6801	q13.3	100	-1.85773		6	6800	chr8:73,787,112-73,793,911	6802	chr8:73,787,111-73,793,912	9312	KCNB2	3.96568e-151	1	KCNB2	0
HFE-145shNKX#1	TRUE	chr8:76,166,411-76,362,011	CN Loss	195601	q21.11	7.19939	-0.960405	0	140	195600	chr8:76,166,412-76,362,011	195602	chr8:76,166,411-76,362,012	101805492, 3174	CASC9, HNF4G	0	2	CASC9, HNF4G	0
HFE-145shNKX#1	TRUE	chr8:86,752,411-86,754,011	CN Loss	1601	q21.2	100	-0.413926		7	1600	chr8:86,752,412-86,754,011	1602	chr8:86,752,411-86,754,012			0.000128434	0		0
HFE-145shNKX#1	TRUE	chr8:86,770,811-86,774,711	CN Loss	3901	q21.2	100	-0.439709		11	3900	chr8:86,770,812-86,774,711	3902	chr8:86,770,811-86,774,712			1	0		0
HFE-145shNKX#1	TRUE	chr8:86,774,711-86,782,011	Homozygous Copy Loss	7301	q21.2	100	-5.04899		23	7300	chr8:86,774,712-86,782,011	7302	chr8:86,774,711-86,782,012	100288527		0	1	REXO1L2P	0
HFE-145shNKX#1	TRUE	chr8:86,782,011-86,785,911	CN Loss	3901	q21.2	100	-0.261017		9	3900	chr8:86,782,012-86,785,911	3902	chr8:86,782,011-86,785,912			1	0		0
HFE-145shNKX#1	TRUE	chr8:86,805,411-86,836,611	Homozygous Copy Loss	31201	q21.2	100	-4.9922		64	31200	chr8:86,805,412-86,836,611	31202	chr8:86,805,411-86,836,612	100288527		0	1	REXO1L2P	0
HFE-145shNKX#1	TRUE	chr8:101,641,158-101,654,467	CN Loss	13310	q22.3	0	-0.261306	0	10	12300	chr8:101,641,612-101,653,911	14902	chr8:101,640,311-101,655,212	169166	SNX31	1	1	SNX31	0
HFE-145shNKX#1	TRUE	chr8:106,997,211-107,023,311	CN Gain	26101	q23.1	0.697318	0.481854	0	19	26100	chr8:106,997,212-107,023,311	26102	chr8:106,997,211-107,023,312	102723356	ZFPM2-AS1	4.733e-17	1	ZFPM2-AS1	0
HFE-145shNKX#1	TRUE	chr8:118,634,562-119,081,952	CN Loss	447391	q24.11	3.13731	-0.533548	0	338	446100	chr8:118,635,212-119,081,311	448802	chr8:118,633,811-119,082,612	109623457, 2131	EXT1	0	2	SNORD168, EXT1	0
HFE-145shNKX#1	TRUE	chr8:126,594,624-126,601,711	Homozygous Copy Loss	7088	q24.13	100	-4.97659	0	5	5800	chr8:126,595,912-126,601,711	7202	chr8:126,594,511-126,601,712			1.49926e-292	0		0
HFE-145shNKX#1	TRUE	chr8:129,464,446-129,471,411	Homozygous Copy Loss	6966	q24.21	100	-3.43286	0	5	6500	chr8:129,464,912-129,471,411	7802	chr8:129,463,611-129,471,412	101927774	LINC00824	0	1	LINC00824	0
HFE-145shNKX#1	TRUE	chr8:141,440,311-141,479,811	CN Loss	39501	q24.3	100	-0.24695	0	33	39500	chr8:141,440,312-141,479,811	39502	chr8:141,440,311-141,479,812	83696	TRAPPC9	0.000868432	1	TRAPPC9	0
HFE-145shNKX#1	TRUE	chr8:142,641,911-142,645,579	Homozygous Copy Loss	3669	q24.3	100	-1.76213	0	5	3300	chr8:142,641,912-142,645,211	4502	chr8:142,641,911-142,646,412			7.22397e-71	0		0
HFE-145shNKX#1	TRUE	chr8:142,957,811-142,969,911	Homozygous Copy Loss	12101	q24.3	100	-5.11018		9	12100	chr8:142,957,812-142,969,911	12102	chr8:142,957,811-142,969,912			0	0		0
HFE-145shNKX#1	TRUE	chr8:144,700,211-144,714,879	Homozygous Copy Loss	14669	q24.3	100	-5.09447	0	6	12400	chr8:144,700,212-144,712,611	14702	chr8:144,700,211-144,714,912			0	0		0
HFE-145shNKX#1	TRUE	chr8:145,188,311-145,210,411	High Copy Gain	22101	q24.3	100	1.06111		5	22100	chr8:145,188,312-145,210,411	22102	chr8:145,188,311-145,210,412	51236, 727957	MROH1	4.13117e-46	2	HGH1, MROH1	0
HFE-145shNKX#1	TRUE	chr8:145,290,311-145,384,111	High Copy Gain	93801	q24.3	100	2.84684		4	35000	chr8:145,290,312-145,325,311	152602	chr8:145,290,311-145,442,912	102465906, 642658, 727957	MROH1	1.19129e-159	3	MROH1, MIR7112, SCX	0
HFE-145shNKX#1	TRUE	chr8:145,384,111-145,501,711	Homozygous Copy Loss	117601	q24.3	100	-5.1402		39	58800	chr8:145,442,912-145,501,711	176402	chr8:145,325,311-145,501,712	102465906, 23246, 51236, 642658	BOP1	0	4	HGH1, MIR7112, SCX, BOP1	0
HFE-145shNKX#1	TRUE	chrX:0-186,530	High Copy Gain	186531	p22.33	40.8395	1.4868	40	3	1500	chrX:185,031-186,530	186532	chrX:0-186,531			NaN	0		0
HFE-145shNKX#1	TRUE	chrX:186,530-386,580	CN Gain	200051	p22.33	24.5174	0.254196	19.5122	92	199800	chrX:186,531-386,330	200902	chrX:186,530-387,431	192283, 283981, 55344, 8225		NaN	4	PLCXD1, GTPBP6, LINC00685, PPP2R3B	0
HFE-145shNKX#1	TRUE	chrX:386,580-390,140	CN Loss	3561	p22.33	0	-0.298433	0	4	2700	chrX:387,431-390,130	5102	chrX:386,330-391,431			NaN	0		0
HFE-145shNKX#1	TRUE	chrX:390,140-477,630	CN Gain	87491	p22.33	7.42371	0.241203	32	66	86200	chrX:391,431-477,630	87502	chrX:390,130-477,631			NaN	0		0
HFE-145shNKX#1	TRUE	chrX:507,730-593,130	CN Gain	85401	p22.33	9.726	0.256252	31.1688	64	85400	chrX:507,731-593,130	85402	chrX:507,730-593,131	6473	SHOX	NaN	1	SHOX	0
HFE-145shNKX#1	TRUE	chrX:691,730-746,827	CN Gain	55098	p22.33	13.3855	0.218036	41.0256	43	54100	chrX:691,731-745,830	55502	chrX:691,730-747,231			NaN	0		0
HFE-145shNKX#1	TRUE	chrX:769,701-919,230	CN Gain	149530	p22.33	20.6763	0.194291	24.3902	116	148600	chrX:770,631-919,230	150002	chrX:769,230-919,231			NaN	0		0
HFE-145shNKX#1	TRUE	chrX:1,222,211-1,352,843	CN Gain	130633	p22.33	61.1726	0.251826	8	47	129500	chrX:1,222,531-1,352,030	316702	chrX:1,036,630-1,353,331	64109		NaN	1	CRLF2	0
HFE-145shNKX#1	TRUE	chrX:1,471,730-1,526,630	CN Gain	54901	p22.33	100	0.231811	57.1429	37	54900	chrX:1,471,731-1,526,630	54902	chrX:1,471,730-1,526,631	293, 3563, 751580, 80161, 8623	ASMTL, ASMTL-AS1, IL3RA	NaN	5	IL3RA, SLC25A6, LINC00106, ASMTL-AS1, ASMTL	0
HFE-145shNKX#1	TRUE	chrX:1,566,130-1,594,491	CN Gain	28362	p22.33	6.21981	0.208468	11.1111	23	27500	chrX:1,566,131-1,593,630	28802	chrX:1,566,130-1,594,931	286530, 8623	ASMTL, P2RY8	NaN	2	ASMTL, P2RY8	0
HFE-145shNKX#1	TRUE	chrX:1,666,930-1,700,330	CN Gain	33401	p22.33	3.47006	0.188052	13.3333	26	33400	chrX:1,666,931-1,700,330	33402	chrX:1,666,930-1,700,331			NaN	0		0
HFE-145shNKX#1	TRUE	chrX:1,802,030-1,850,387	CN Gain	48358	p22.33	32.7378	0.236885	18.75	36	47400	chrX:1,802,031-1,849,430	48902	chrX:1,802,030-1,850,931			NaN	0		0
HFE-145shNKX#1	TRUE	chrX:1,893,114-1,925,330	CN Gain	32217	p22.33	12.1306	0.240068	31.5789	26	31500	chrX:1,893,831-1,925,330	32802	chrX:1,892,530-1,925,331			NaN	0		0
HFE-145shNKX#1	TRUE	chrX:1,989,078-2,189,230	CN Gain	200153	p22.33	3.01321	0.213776	54.321	100	199200	chrX:1,990,031-2,189,230	200502	chrX:1,988,730-2,189,231	207063	DHRSX	NaN	1	DHRSX	0
HFE-145shNKX#1	TRUE	chrX:2,214,330-2,341,230	CN Gain	126901	p22.33	4.16233	0.214505	44.3038	99	126900	chrX:2,214,331-2,341,230	126902	chrX:2,214,330-2,341,231	207063	DHRSX	NaN	1	DHRSX	0
HFE-145shNKX#1	TRUE	chrX:2,415,630-2,438,828	CN Gain	23199	p22.33	0	0.233458	50	18	22200	chrX:2,415,631-2,437,830	23602	chrX:2,415,630-2,439,231	207063, 9189	DHRSX, ZBED1	NaN	2	DHRSX, ZBED1	0
HFE-145shNKX#1	TRUE	chrX:2,523,354-2,639,530	CN Gain	116177	p22.33	3.09186	0.236747	50.5155	90	115300	chrX:2,524,231-2,639,530	116602	chrX:2,522,930-2,639,531	100359394, 102464837, 401577, 4267	CD99	NaN	4	MIR6089, LINC00102, CD99P1, CD99	0
HFE-145shNKX#1	TRUE	chrX:2,656,530-2,712,231	CN Gain	55702	p22.33	32.398	0.209864	30.2326	43	55000	chrX:2,656,531-2,711,530	56302	chrX:2,656,530-2,712,831	100132596, 4267, 7499	CD99, XG	NaN	3	CD99, XGY2, XG	0
HFE-145shNKX#1	TRUE	chrX:2,724,230-3,030,651	CN Gain	306422	p22.33	35.6369	0.214708	14.6552	233	306000	chrX:2,724,231-3,030,230	307302	chrX:2,724,230-3,031,531	100506356, 347527, 414, 415, 416, 7499, 8908	ARSF, XG	NaN	7	XG, GYG2, ARSD-AS1, ARSD, ARSE, ARSH, ARSF	0
HFE-145shNKX#1	TRUE	chrX:3,032,117-3,756,430	CN Gain	724314	p22.33	13.0069	0.236452	39.9281	547	723600	chrX:3,032,831-3,756,430	724902	chrX:3,031,530-3,756,431	100129464, 100873944, 109616969, 389906, 54590, 5613	LOC389906	NaN	6	LINC01546, MXRA5, SNORA48B, PRKX, PRKX-AS1, LOC389906	0
HFE-145shNKX#1	TRUE	chrX:3,756,430-3,760,430	CN Loss	4001	p22.33	100	-0.461856		5	4000	chrX:3,756,431-3,760,430	4002	chrX:3,756,430-3,760,431	389906	LOC389906	NaN	1	LOC389906	0
HFE-145shNKX#1	TRUE	chrX:3,760,430-3,775,030	High Copy Gain	14601	p22.33	100	1.01989		8	14600	chrX:3,760,431-3,775,030	14602	chrX:3,760,430-3,775,031	110806275, 110806295, 389906	FAM239A, FAM239B, LOC389906	NaN	3	LOC389906, FAM239B, FAM239A	0
HFE-145shNKX#1	TRUE	chrX:3,775,030-3,811,530	CN Loss	36501	p22.33	100	-0.592401		17	36500	chrX:3,775,031-3,811,530	36502	chrX:3,775,030-3,811,531	110806275, 110806295, 110806295	FAM239A, FAM239B	NaN	3	FAM239B, FAM239A, FAM239B	0
HFE-145shNKX#1	TRUE	chrX:3,811,530-3,856,177	Homozygous Copy Loss	44648	p22.33	100	-5.00269		46	44600	chrX:3,811,531-3,856,130	46002	chrX:3,811,530-3,857,531	110806295	FAM239B	NaN	1	FAM239B	0
HFE-145shNKX#1	TRUE	chrX:3,856,177-4,066,861	CN Gain	210685	p22.33	2.95181	0.231972	27.7778	157	208800	chrX:3,857,531-4,066,330	211502	chrX:3,856,130-4,067,631			NaN	0		0
HFE-145shNKX#1	TRUE	chrX:4,070,330-4,362,730	CN Gain	292401	p22.33 - p22.32	12.1088	0.25407	22.3022	217	292400	chrX:4,070,331-4,362,730	292402	chrX:4,070,330-4,362,731			NaN	0		0
HFE-145shNKX#1	TRUE	chrX:4,364,130-4,448,130	CN Gain	84001	p22.32	0	0.272253	22.7273	62	84000	chrX:4,364,131-4,448,130	84002	chrX:4,364,130-4,448,131			NaN	0		0
HFE-145shNKX#1	TRUE	chrX:4,464,330-6,872,530	CN Gain	2408201	p22.32 - p22.31	49.7089	0.273005	30.7965	1744	2408200	chrX:4,464,331-6,872,530	2408202	chrX:4,464,330-6,872,531	100616373, 101928201, 105373156, 51481, 57502		NaN	5	LOC101928201, NLGN4X, LOC105373156, MIR4770, VCX3A	0
HFE-145shNKX#1	TRUE	chrX:6,872,530-6,894,130	CN Loss	21601	p22.31	0	-0.931622	0	16	21600	chrX:6,872,531-6,894,130	21602	chrX:6,872,530-6,894,131			NaN	0		0
HFE-145shNKX#1	TRUE	chrX:6,894,130-6,956,130	Homozygous Copy Loss	62001	p22.31	6.74839	-1.05656	0	46	62000	chrX:6,894,131-6,956,130	62002	chrX:6,894,130-6,956,131			NaN	0		0
HFE-145shNKX#1	TRUE	chrX:6,956,130-6,969,630	CN Loss	13501	p22.31	0	-0.850727	0	10	13500	chrX:6,956,131-6,969,630	13502	chrX:6,956,130-6,969,631	8226	PUDP	NaN	1	PUDP	0
HFE-145shNKX#1	TRUE	chrX:6,969,630-7,031,348	Homozygous Copy Loss	61719	p22.31	0	-1.06467	0	46	60700	chrX:6,969,631-7,030,330	62002	chrX:6,969,630-7,031,631	8226	PUDP	NaN	1	PUDP	0
HFE-145shNKX#1	TRUE	chrX:7,031,348-7,041,468	CN Loss	10121	p22.31	12.164	-0.889351	0	7	9300	chrX:7,031,631-7,040,930	11902	chrX:7,030,330-7,042,231	8226	PUDP	NaN	1	PUDP	0
HFE-145shNKX#1	TRUE	chrX:7,041,468-9,376,530	CN Gain	2335063	p22.31	57.0193	0.263618	19.1795	1676	2334300	chrX:7,042,231-9,376,530	2335602	chrX:7,040,930-9,376,531	100616467, 171482, 171483, 26609, 3730, 494516, 51480, 6802, 723779, 8226, 8228	PUDP	NaN	11	PUDP, MIR4767, STS, VCX, PNPLA4, MIR651, VCX2, VCX3B, ANOS1, FAM9A, FAM9B	1	hsa-mir-651
HFE-145shNKX#1	TRUE	chrX:9,403,486-10,080,830	CN Gain	677345	p22.31 - p22.2	16.2318	0.229711	31.9876	505	676300	chrX:9,404,531-10,080,830	677702	chrX:9,403,130-10,080,831	100288814, 357, 4935, 55841, 6907	WWC3	NaN	5	TBL1X, GPR143, SHROOM2, CLDN34, WWC3	0
HFE-145shNKX#1	TRUE	chrX:10,128,859-11,297,630	CN Gain	1168772	p22.2	13.3754	0.246775	8.26972	830	1168700	chrX:10,128,931-11,297,630	1170002	chrX:10,127,630-11,297,631	1183, 3052, 395, 4281	ARHGAP6, CLCN4	NaN	4	CLCN4, MID1, HCCS, ARHGAP6	0
HFE-145shNKX#1	TRUE	chrX:11,313,083-11,428,630	CN Gain	115548	p22.2	100	0.22548	0	89	114500	chrX:11,314,131-11,428,630	115802	chrX:11,312,830-11,428,631	100847063, 265, 395	AMELX, ARHGAP6	NaN	3	AMELX, MIR548AX, ARHGAP6	0
HFE-145shNKX#1	TRUE	chrX:11,474,030-11,691,154	CN Gain	217125	p22.2	84.5581	0.223774	24.5614	169	216500	chrX:11,474,031-11,690,530	217702	chrX:11,474,030-11,691,731	395	ARHGAP6	NaN	1	ARHGAP6	0
HFE-145shNKX#1	TRUE	chrX:11,725,130-11,731,930	Homozygous Copy Loss	6801	p22.2	89.3235	-2.4165		5	6800	chrX:11,725,131-11,731,930	6802	chrX:11,725,130-11,731,931			NaN	0		0
HFE-145shNKX#1	TRUE	chrX:11,731,930-11,795,030	CN Gain	63101	p22.2	0	0.199699	0	49	63100	chrX:11,731,931-11,795,030	63102	chrX:11,731,930-11,795,031	10943		NaN	1	MSL3	0
HFE-145shNKX#1	TRUE	chrX:11,859,630-11,891,928	CN Gain	32299	p22.2	0	0.228799	40	25	31400	chrX:11,859,631-11,891,030	32602	chrX:11,859,630-11,892,231			NaN	0		0
HFE-145shNKX#1	TRUE	chrX:12,043,958-12,100,230	CN Gain	56273	p22.2	8.3363	0.243879	4.16667	45	55300	chrX:12,044,931-12,100,230	56502	chrX:12,043,730-12,100,231			NaN	0		0
HFE-145shNKX#1	TRUE	chrX:12,119,393-12,176,830	CN Gain	57438	p22.2	0	0.231742	0	45	56700	chrX:12,120,131-12,176,830	57902	chrX:12,118,930-12,176,831	9758	FRMPD4	NaN	1	FRMPD4	0
HFE-145shNKX#1	TRUE	chrX:12,285,730-12,336,840	CN Gain	51111	p22.2	0	0.209289	27.5862	41	50400	chrX:12,285,731-12,336,130	51602	chrX:12,285,730-12,337,331	9758	FRMPD4	NaN	1	FRMPD4	0
HFE-145shNKX#1	TRUE	chrX:12,460,930-12,488,430	CN Gain	27501	p22.2	0	0.203101	0	22	27500	chrX:12,460,931-12,488,430	27502	chrX:12,460,930-12,488,431	9758	FRMPD4	NaN	1	FRMPD4	0
HFE-145shNKX#1	TRUE	chrX:13,314,930-13,362,630	CN Gain	47701	p22.2	0	0.23983	0	38	47700	chrX:13,314,931-13,362,630	47702	chrX:13,314,930-13,362,631	100093698, 100133123, 109729169, 92552	LINC02154	NaN	4	LINC02154, GS1-600G8.3, ATXN3L, LINC01203	0
HFE-145shNKX#1	TRUE	chrX:13,576,862-13,628,430	CN Gain	51569	p22.2	0	0.225816	11.7647	41	51300	chrX:13,577,131-13,628,430	52602	chrX:13,575,830-13,628,431	102466519, 25975	EGFL6	NaN	2	MIR6086, EGFL6	0
HFE-145shNKX#1	TRUE	chrX:13,667,930-13,680,430	CN Gain	12501	p22.2	0	0.271828	33.3333	10	12500	chrX:13,667,931-13,680,430	12502	chrX:13,667,930-13,680,431	170082	TCEANC	NaN	1	TCEANC	0
HFE-145shNKX#1	TRUE	chrX:13,836,630-13,879,979	CN Gain	43350	p22.2	0	0.234342	24	35	42600	chrX:13,836,631-13,879,230	43902	chrX:13,836,630-13,880,531	2824	GPM6B	NaN	1	GPM6B	0
HFE-145shNKX#1	TRUE	chrX:14,135,830-15,045,430	CN Gain	909601	p22.2	0.188325	0.221824	16.1654	707	909600	chrX:14,135,831-15,045,430	909602	chrX:14,135,830-15,045,431	158747, 2187, 2742, 286480		NaN	4	UBE2E4P, GLRA2, FANCB, MOSPD2	0
HFE-145shNKX#1	TRUE	chrX:15,058,930-15,255,780	CN Gain	196851	p22.2	0.77775	0.203935	27.8689	152	196600	chrX:15,058,931-15,255,530	197902	chrX:15,058,930-15,256,831			NaN	0		0
HFE-145shNKX#1	TRUE	chrX:15,390,230-15,491,130	CN Gain	100901	p22.2	9.33003	0.202313	0	79	100900	chrX:15,390,231-15,491,130	100902	chrX:15,390,230-15,491,131	100532742, 2277, 8544	PIR, PIR-FIGF, VEGFD	NaN	3	VEGFD, PIR-FIGF, PIR	0
HFE-145shNKX#1	TRUE	chrX:15,581,230-15,767,630	CN Gain	186401	p22.2	0	0.205146	0	146	186400	chrX:15,581,231-15,767,630	186402	chrX:15,581,230-15,767,631	104798195, 11238, 340591, 57393, 59272	ACE2, CA5B	NaN	5	ACE2, GS1-594A7.3, TMEM27, CA5BP1, CA5B	0
HFE-145shNKX#1	TRUE	chrX:15,829,593-16,068,630	CN Gain	239038	p22.2	0.999845	0.196102	0	188	239000	chrX:15,829,631-16,068,630	240302	chrX:15,828,330-16,068,631	8233, 8905	ZRSR2	NaN	2	ZRSR2, AP1S2	0
HFE-145shNKX#1	TRUE	chrX:16,083,630-16,328,730	CN Gain	245101	p22.2	0	0.211854	0	193	245100	chrX:16,083,631-16,328,730	245102	chrX:16,083,630-16,328,731	2925, 645864		NaN	2	GRPR, MAGEB17	0
HFE-145shNKX#1	TRUE	chrX:16,344,830-16,557,487	CN Gain	212658	p22.2	11.9479	0.237605	0	164	212500	chrX:16,344,831-16,557,330	213802	chrX:16,344,830-16,558,631			NaN	0		0
HFE-145shNKX#1	TRUE	chrX:16,608,730-16,715,530	CN Gain	106801	p22.2	1.6779	0.202957	3.57143	82	106800	chrX:16,608,731-16,715,530	106802	chrX:16,608,730-16,715,531	100616428, 56474, 795	CTPS2	NaN	3	MIR548AM, CTPS2, S100G	0
HFE-145shNKX#1	TRUE	chrX:16,736,530-16,769,630	CN Gain	33101	p22.2	0	0.265184	0	25	33100	chrX:16,736,531-16,769,630	33102	chrX:16,736,530-16,769,631	94056	SYAP1	NaN	1	SYAP1	0
HFE-145shNKX#1	TRUE	chrX:16,829,930-16,876,130	CN Gain	46201	p22.2	0	0.255162	0	36	46200	chrX:16,829,931-16,876,130	46202	chrX:16,829,930-16,876,131	55787, 5931	RBBP7, TXLNG	NaN	2	TXLNG, RBBP7	0
HFE-145shNKX#1	TRUE	chrX:16,892,130-19,041,311	CN Gain	2149182	p22.2 - p22.13	18.5393	0.233548	8.12582	1629	2148900	chrX:16,892,131-19,041,030	2150102	chrX:16,892,130-19,042,231	100132163, 100616249, 100873920, 100874004, 10149, 101928389, 10389, 105373144, 10742, 139105, 4810, 5256, 5475, 6247, 6322, 6792, 9185	ADGRG2	NaN	17	REPS2, MIR4768, NHS, NHS-AS1, LOC101928389, SCML1, RAI2, LINC01456, BEND2, SCML2, CDKL5, RS1, PPEF1-AS1, PPEF1, PHKA2-AS1, PHKA2, ADGRG2	0
HFE-145shNKX#1	TRUE	chrX:19,071,649-19,536,530	CN Gain	464882	p22.13 - p22.12	54.2547	0.226989	5.98802	350	464600	chrX:19,071,931-19,536,530	465902	chrX:19,070,630-19,536,531	10149, 389840, 5160	ADGRG2	NaN	3	ADGRG2, PDHA1, MAP3K15	0
HFE-145shNKX#1	TRUE	chrX:19,579,330-19,599,796	CN Gain	20467	p22.12	0	0.241936	88.8889	16	19800	chrX:19,579,331-19,599,130	21102	chrX:19,579,330-19,600,431	94010	SH3KBP1	NaN	1	SH3KBP1	0
HFE-145shNKX#1	TRUE	chrX:19,677,500-19,850,130	CN Gain	172631	p22.12	10.6598	0.218453	68.1818	133	172200	chrX:19,677,931-19,850,130	173602	chrX:19,676,530-19,850,131	94010	SH3KBP1	NaN	1	SH3KBP1	0
HFE-145shNKX#1	TRUE	chrX:19,941,130-20,000,630	CN Gain	59501	p22.12	0	0.227801	42.8571	45	59500	chrX:19,941,131-20,000,630	59502	chrX:19,941,130-20,000,631	256643	BCLAF3	NaN	1	BCLAF3	0
HFE-145shNKX#1	TRUE	chrX:20,235,345-23,680,930	CN Gain	3445586	p22.12 - p22.11	12.3483	0.233765	14.8172	2625	3444700	chrX:20,236,231-23,680,930	3446002	chrX:20,234,930-23,680,931	100873065, 100873942, 139411, 158506, 22866, 23676, 253636, 257240, 404281, 51360, 5251, 6197, 6611	RPS6KA3	NaN	13	RPS6KA3, CNKSR2, KLHL34, SMPX, YY2, MBTPS2, SMS, PHEX, PHEX-AS1, ZNF645, PTCHD1-AS, DDX53, PTCHD1	1	hsa-mir-1308
HFE-145shNKX#1	TRUE	chrX:23,705,427-23,770,130	CN Gain	64704	p22.11	7.14805	0.213708	29.6296	50	63800	chrX:23,706,331-23,770,130	65102	chrX:23,705,030-23,770,131	23597		NaN	1	ACOT9	0
HFE-145shNKX#1	TRUE	chrX:23,951,630-23,994,630	CN Gain	43001	p22.11	3.98837	0.223067	50	33	43000	chrX:23,951,631-23,994,630	43002	chrX:23,951,630-23,994,631	254158	CXorf58	NaN	1	CXorf58	0
HFE-145shNKX#1	TRUE	chrX:24,010,030-24,115,839	CN Gain	105810	p22.11	100	0.197724	21.6216	82	105000	chrX:24,010,031-24,115,030	106302	chrX:24,010,030-24,116,331	1968, 80311	KLHL15	NaN	2	KLHL15, EIF2S3	0
HFE-145shNKX#1	TRUE	chrX:24,171,630-24,261,357	CN Gain	89728	p22.11	70.0648	0.21831	0	71	88800	chrX:24,171,631-24,260,430	90202	chrX:24,171,630-24,261,831	7543	ZFX	NaN	1	ZFX	0
HFE-145shNKX#1	TRUE	chrX:24,389,730-26,809,197	CN Gain	2419468	p22.11 - p21.3	5.03801	0.238112	20.9337	1824	2418600	chrX:24,389,731-26,808,330	2420002	chrX:24,389,730-26,809,731	100874088, 139538, 158809, 170640, 286514, 347541, 5165, 5422, 677773, 9468		NaN	10	PDK3, PCYT1B, PCYT1B-AS1, SCARNA23, POLA1, ARX, MAGEB18, MAGEB6, MAGEB5, VENTXP1	0
HFE-145shNKX#1	TRUE	chrX:26,809,197-26,820,400	CN Loss	11204	p21.3	72.3913	-0.20851	40	11	10400	chrX:26,809,731-26,820,130	12702	chrX:26,808,330-26,821,031			NaN	0		0
HFE-145shNKX#1	TRUE	chrX:26,826,230-29,847,101	CN Gain	3020872	p21.3 - p21.2	16.6295	0.257606	16.4502	2235	3020200	chrX:26,826,231-29,846,430	3021502	chrX:26,826,230-29,847,731	100847047, 102465140, 11141, 139420, 139422, 139425, 347442	IL1RAPL1	NaN	7	PPP4R3C, DCAF8L2, MAGEB10, DCAF8L1, MIR6134, IL1RAPL1, MIR4666B	0
HFE-145shNKX#1	TRUE	chrX:29,872,793-30,231,961	CN Gain	359169	p21.2	0	0.226026	27.907	274	358100	chrX:29,873,631-30,231,730	360702	chrX:29,872,330-30,233,031	11141	IL1RAPL1	NaN	1	IL1RAPL1	0
HFE-145shNKX#1	TRUE	chrX:30,331,164-30,430,330	CN Gain	99167	p21.2	100	0.223894	0	76	98700	chrX:30,331,631-30,430,330	100002	chrX:30,330,330-30,430,331			NaN	0		0
HFE-145shNKX#1	TRUE	chrX:30,736,842-30,787,130	CN Gain	50289	p21.2	0	0.227425	42.1053	39	49500	chrX:30,737,631-30,787,130	50902	chrX:30,736,230-30,787,131	2710	GK	NaN	1	GK	0
HFE-145shNKX#1	TRUE	chrX:30,806,030-30,849,981	CN Gain	43952	p21.2	43.8716	0.292899	0	35	43000	chrX:30,806,031-30,849,030	44302	chrX:30,806,030-30,850,331	257397	TAB3	NaN	1	TAB3	0
HFE-145shNKX#1	TRUE	chrX:30,994,538-31,036,530	CN Gain	41993	p21.2	0	0.199587	0	33	41100	chrX:30,995,431-31,036,530	42502	chrX:30,994,030-31,036,531			NaN	0		0
HFE-145shNKX#1	TRUE	chrX:31,080,936-31,095,630	CN Gain	14695	p21.2	0	0.285218	25	11	14400	chrX:31,081,231-31,095,630	15602	chrX:31,080,030-31,095,631	53940		NaN	1	FTHL17	0
HFE-145shNKX#1	TRUE	chrX:31,177,038-31,518,030	CN Gain	340993	p21.2 - p21.1	2.21823	0.204508	20	262	340800	chrX:31,177,231-31,518,030	342102	chrX:31,175,930-31,518,031	1756	DMD	NaN	1	DMD	0
HFE-145shNKX#1	TRUE	chrX:31,541,630-37,401,730	CN Gain	5860101	p21.1	37.8326	0.25931	18.6086	4278	5860100	chrX:31,541,631-37,401,730	5860102	chrX:31,541,630-37,401,731	100313889, 100500915, 101928627, 158724, 170062, 1756, 286464, 441490, 442444, 497045, 5638, 83604	DMD	NaN	12	DMD, MIR3915, MIR548F5, FAM47A, TMEM47, FAM47B, MAGEB16, CFAP47, LOC101928627, FAM47C, FTH1P18, PRRG1	1	hsa-mir-548f-5
HFE-145shNKX#1	TRUE	chrX:37,442,730-37,623,830	CN Gain	181101	p21.1 - p11.4	0	0.219723	0	140	181100	chrX:37,442,731-37,623,830	181102	chrX:37,442,730-37,623,831	347404, 7504	LANCL3	NaN	2	LANCL3, XK	0
HFE-145shNKX#1	TRUE	chrX:37,654,370-37,733,730	CN Gain	79361	p11.4	30.9173	0.198008	0	62	78700	chrX:37,655,031-37,733,730	80002	chrX:37,653,730-37,733,731	1536, 6990	CYBB	NaN	2	CYBB, DYNLT3	0
HFE-145shNKX#1	TRUE	chrX:37,753,730-38,163,748	CN Gain	410019	p11.4	4.47444	0.210365	26.9461	317	408300	chrX:37,754,631-38,162,930	411002	chrX:37,753,230-38,164,231	100616252, 25763, 6103, 8406, 94122	RPGR	NaN	5	HYPM, MIR548AJ2, SYTL5, SRPX, RPGR	0
HFE-145shNKX#1	TRUE	chrX:38,217,427-38,900,130	CN Gain	682704	p11.4	1.88032	0.203348	29.0323	525	681800	chrX:38,218,331-38,900,130	683102	chrX:38,217,030-38,900,131	100874211, 5009, 58526, 7102	OTC	NaN	4	OTC, TSPAN7, MID1IP1-AS1, MID1IP1	0
HFE-145shNKX#1	TRUE	chrX:38,935,830-39,082,378	CN Gain	146549	p11.4	0	0.204191	25.9259	113	145200	chrX:38,935,831-39,081,030	146602	chrX:38,935,830-39,082,431			NaN	0		0
HFE-145shNKX#1	TRUE	chrX:39,102,530-39,286,096	CN Gain	183567	p11.4	0	0.208682	6.77966	143	182600	chrX:39,102,531-39,285,130	183902	chrX:39,102,530-39,286,431	101927449, 286442		NaN	2	LINC01281, LINC01282	0
HFE-145shNKX#1	TRUE	chrX:39,461,730-39,483,385	CN Gain	21656	p11.4	0	0.19252	0	17	21600	chrX:39,461,731-39,483,330	22902	chrX:39,461,730-39,484,631			NaN	0		0
HFE-145shNKX#1	TRUE	chrX:39,528,019-39,620,130	CN Gain	92112	p11.4	0	0.204611	76.4706	72	92100	chrX:39,528,031-39,620,130	93402	chrX:39,526,730-39,620,131			NaN	0		0
HFE-145shNKX#1	TRUE	chrX:39,923,671-39,947,430	CN Gain	23760	p11.4	0	0.196715	8.33333	19	22900	chrX:39,924,531-39,947,430	24202	chrX:39,923,230-39,947,431	54880	BCOR	NaN	1	BCOR	0
HFE-145shNKX#1	TRUE	chrX:40,183,230-40,252,630	CN Gain	69401	p11.4	0	0.205016	12	54	69400	chrX:40,183,231-40,252,630	69402	chrX:40,183,230-40,252,631			NaN	0		0
HFE-145shNKX#1	TRUE	chrX:40,584,330-40,625,430	CN Gain	41101	p11.4	0	0.211586	36.3636	33	41100	chrX:40,584,331-40,625,430	41102	chrX:40,584,330-40,625,431	100873985, 9282	MED14	NaN	2	MED14, MED14OS	0
HFE-145shNKX#1	TRUE	chrX:40,694,130-40,723,430	CN Gain	29301	p11.4	0	0.228726	0	23	29300	chrX:40,694,131-40,723,430	29302	chrX:40,694,130-40,723,431			NaN	0		0
HFE-145shNKX#1	TRUE	chrX:40,778,630-40,802,230	CN Gain	23601	p11.4	0	0.233318	0	19	23600	chrX:40,778,631-40,802,230	23602	chrX:40,778,630-40,802,231			NaN	0		0
HFE-145shNKX#1	TRUE	chrX:41,028,830-41,112,880	CN Gain	84051	p11.4	100	0.219872	23.5294	66	83200	chrX:41,028,831-41,112,030	84502	chrX:41,028,830-41,113,331	8239	USP9X	NaN	1	USP9X	0
HFE-145shNKX#1	TRUE	chrX:41,183,630-41,225,141	CN Gain	41512	p11.4	3.19433	0.258656	0	32	41500	chrX:41,183,631-41,225,130	42902	chrX:41,183,630-41,226,531	1654		NaN	1	DDX3X	0
HFE-145shNKX#1	TRUE	chrX:41,382,424-41,558,634	CN Gain	176211	p11.4	0	0.210298	3.84615	138	175800	chrX:41,382,631-41,558,430	178302	chrX:41,381,330-41,559,631	2857, 8573	CASK	NaN	2	GPR34, CASK	0
HFE-145shNKX#1	TRUE	chrX:41,595,111-42,647,742	CN Gain	1052632	p11.4 - p11.3	1.21258	0.237941	16.1943	804	1051700	chrX:41,595,131-42,646,830	1054302	chrX:41,593,830-42,648,131	8573, 94311	CASK	NaN	2	CASK, PPP1R2P9	0
HFE-145shNKX#1	TRUE	chrX:42,671,230-46,118,599	CN Gain	3447370	p11.3	16.6791	0.249498	17.5845	2605	3446400	chrX:42,671,231-46,117,630	3447702	chrX:42,671,230-46,118,931	100873919, 101927501, 101927528, 139341, 392452, 401585, 407006, 407007, 4128, 4129, 4693, 63904, 7403, 79742, 80258		NaN	15	PINCR, MAOA, MAOB, NDP-AS1, NDP, EFHC2, FUNDC1, DUSP21, KDM6A, CXorf36, LINC01204, LOC392452, MIR221, MIR222, LOC401585	2	hsa-mir-221, hsa-mir-222
HFE-145shNKX#1	TRUE	chrX:46,216,630-46,268,930	CN Gain	52301	p11.3	0	0.211046	6.25	41	52300	chrX:46,216,631-46,268,930	52302	chrX:46,216,630-46,268,931			NaN	0		0
HFE-145shNKX#1	TRUE	chrX:46,329,630-46,437,344	CN Gain	107715	p11.3 - p11.23	0	0.225574	2.85714	84	107600	chrX:46,329,631-46,437,230	108902	chrX:46,329,630-46,438,531	401588, 55634, 56548, 641339	CHST7, KRBOX4	NaN	4	KRBOX4, ZNF674, ZNF674-AS1, CHST7	0
HFE-145shNKX#1	TRUE	chrX:46,531,230-46,612,822	CN Gain	81593	p11.23	0	0.205766	33.3333	64	81300	chrX:46,531,231-46,612,530	82502	chrX:46,531,230-46,613,731	84679	SLC9A7	NaN	1	SLC9A7	0
HFE-145shNKX#1	TRUE	chrX:46,758,330-47,116,330	CN Gain	358001	p11.23	0.875978	0.205738	35.0649	279	358000	chrX:46,758,331-47,116,330	358002	chrX:46,758,330-47,116,331	446098, 5127, 724087, 7317, 8237, 8241, 8552, 9104, 9767	LINC01545	NaN	9	LINC01545, JADE3, RGN, NDUFB11, RBM10, UBA1, INE1, CDK16, USP11	0
HFE-145shNKX#1	TRUE	chrX:47,218,230-47,224,930	CN Gain	6701	p11.23	0	0.384704	100	5	6700	chrX:47,218,231-47,224,930	6702	chrX:47,218,230-47,224,931			NaN	0		0
HFE-145shNKX#1	TRUE	chrX:47,247,530-47,374,485	CN Gain	126956	p11.23	5.10653	0.209617	54.5455	98	126200	chrX:47,247,531-47,373,730	127502	chrX:47,247,530-47,375,031	100124540, 203414, 7592, 7712	ZNF157	NaN	4	SNORA11C, ZNF157, ZNF41, LINC01560	0
HFE-145shNKX#1	TRUE	chrX:47,425,849-47,448,293	CN Gain	22445	p11.23	0	0.264052	33.3333	18	21100	chrX:47,426,531-47,447,630	23602	chrX:47,425,330-47,448,931	100616147, 369, 6853, 7076	ARAF, SYN1	NaN	4	ARAF, TIMP1, MIR4769, SYN1	0
HFE-145shNKX#1	TRUE	chrX:47,466,954-47,541,530	CN Gain	74577	p11.23	3.26513	0.235306	2	57	74500	chrX:47,467,031-47,541,530	75902	chrX:47,465,630-47,541,531	100133957, 2002, 5199, 6853, 8409	SYN1	NaN	5	SYN1, CFP, ELK1, UXT, UXT-AS1	0
HFE-145shNKX#1	TRUE	chrX:47,561,930-47,642,230	CN Gain	80301	p11.23	0	0.253893	17.2414	62	80300	chrX:47,561,931-47,642,230	80302	chrX:47,561,930-47,642,231	392459		NaN	1	CXXC1P1	0
HFE-145shNKX#1	TRUE	chrX:47,697,804-47,986,430	CN Gain	288627	p11.23	76.0569	0.232002	14.2857	220	287800	chrX:47,698,631-47,986,430	289102	chrX:47,697,330-47,986,431	100874120, 280657, 347344, 404214, 57232, 729201, 7735	ZNF81	NaN	7	ZNF81, ZNF182, SPACA5, SPACA5B, ZNF630-AS1, ZNF630, SSX6	0
HFE-145shNKX#1	TRUE	chrX:47,986,430-47,989,930	CN Loss	3501	p11.23	100	-0.235784		3	3500	chrX:47,986,431-47,989,930	3502	chrX:47,986,430-47,989,931	404214	SPACA5	NaN	1	SPACA5	0
HFE-145shNKX#1	TRUE	chrX:47,989,930-47,993,330	Homozygous Copy Loss	3401	p11.23	100	-2.47226		4	3400	chrX:47,989,931-47,993,330	3402	chrX:47,989,930-47,993,331	404214, 729201	SPACA5	NaN	2	SPACA5, SPACA5B	0
HFE-145shNKX#1	TRUE	chrX:48,002,030-48,059,730	CN Gain	57701	p11.23	100	0.23942	0	44	57700	chrX:48,002,031-48,059,730	57702	chrX:48,002,030-48,059,731	6758		NaN	1	SSX5	0
HFE-145shNKX#1	TRUE	chrX:48,083,030-48,105,730	CN Gain	22701	p11.23	100	0.239868	0	17	22700	chrX:48,083,031-48,105,730	22702	chrX:48,083,030-48,105,731			NaN	0		0
HFE-145shNKX#1	TRUE	chrX:48,140,530-48,258,530	CN Gain	118001	p11.23	100	0.2678	0	102	118000	chrX:48,140,531-48,258,530	118002	chrX:48,140,530-48,258,531	10214, 280660, 548313, 6759		NaN	4	SSX9, SSX3, SSX4B, SSX4	0
HFE-145shNKX#1	TRUE	chrX:48,258,530-48,274,830	Homozygous Copy Loss	16301	p11.23	100	-2.59223		5	16300	chrX:48,258,531-48,274,830	16302	chrX:48,258,530-48,274,831	548313, 6759		NaN	2	SSX4, SSX4B	0
HFE-145shNKX#1	TRUE	chrX:48,274,830-48,287,300	CN Loss	12471	p11.23	100	-0.583471	0	5	11900	chrX:48,274,831-48,286,730	13202	chrX:48,274,830-48,288,031			NaN	0		0
HFE-145shNKX#1	TRUE	chrX:48,287,300-48,476,237	CN Gain	188938	p11.23	100	0.243047	18.0328	143	187000	chrX:48,288,031-48,475,030	189602	chrX:48,286,730-48,476,331	101927635, 10682, 24140, 4943, 5935, 64743, 64840, 92745		NaN	8	SLC38A5, FTSJ1, LOC101927635, PORCN, EBP, TBC1D25, RBM3, WDR13	0
HFE-145shNKX#1	TRUE	chrX:48,509,890-48,588,530	CN Gain	78641	p11.23	100	0.250343	3.22581	60	77600	chrX:48,510,931-48,588,530	79002	chrX:48,509,530-48,588,531	6839, 7454		NaN	2	WAS, SUV39H1	0
HFE-145shNKX#1	TRUE	chrX:48,603,030-48,858,850	CN Gain	255821	p11.23	100	0.215456	10.6796	195	254900	chrX:48,603,031-48,857,930	256202	chrX:48,603,030-48,859,231	10013, 10084, 10245, 11040, 2623, 27344, 3266, 3750, 392465, 55593, 56850, 7355		NaN	12	GLOD5, GATA1, HDAC6, ERAS, PCSK1N, TIMM17B, PQBP1, SLC35A2, PIM2, OTUD5, KCND1, GRIPAP1	0
HFE-145shNKX#1	TRUE	chrX:48,894,342-48,983,030	CN Gain	88689	p11.23	100	0.223137	3.7037	68	87600	chrX:48,895,431-48,983,030	88902	chrX:48,894,130-48,983,031	11152, 11230, 27238, 7030, 90060	TFE3	NaN	5	TFE3, CCDC120, PRAF2, WDR45, GPKOW	0
HFE-145shNKX#1	TRUE	chrX:49,008,230-49,210,530	CN Gain	202301	p11.23	100	0.234553	19.7917	157	202300	chrX:49,008,231-49,210,530	202302	chrX:49,008,230-49,210,531	100101627, 100101628, 100101629, 100873921, 102724473, 110437700, 26749, 28952, 4007, 50943, 5355, 645073, 6855, 727687, 729396, 729447, 778, 79917, 89801	GAGE12G, GAGE12J, GAGE13, GAGE2A, GAGE2C, GAGE2D, GAGE2E, GAGE8	NaN	19	MAGIX, PLP2, PRICKLE3, SYP, SYP-AS1, CACNA1F, CCDC22, FOXP3, FLICR, PPP1R3F, GAGE10, GAGE12G, GAGE2D, GAGE12J, GAGE2E, GAGE13, GAGE2C, GAGE8, GAGE2A	0
HFE-145shNKX#1	TRUE	chrX:49,210,530-49,215,830	CN Loss	5301	p11.23	100	-0.197561		14	5300	chrX:49,210,531-49,215,830	5302	chrX:49,210,530-49,215,831	100101627, 100101628, 100101629, 26749, 645073, 727687, 729396, 729447	GAGE12G, GAGE12J, GAGE13, GAGE2A, GAGE2C, GAGE2D, GAGE2E, GAGE8	NaN	8	GAGE12G, GAGE2D, GAGE12J, GAGE2E, GAGE13, GAGE2C, GAGE8, GAGE2A	0
HFE-145shNKX#1	TRUE	chrX:49,215,830-49,218,130	CN Gain	2301	p11.23	100	0.380959		5	2300	chrX:49,215,831-49,218,130	2302	chrX:49,215,830-49,218,131	100101627, 100101628, 100101629, 2576, 2577, 2579, 26748, 26749, 645073, 727687, 729396, 729447	GAGE12G, GAGE12I, GAGE12J, GAGE13, GAGE2A, GAGE2C, GAGE2D, GAGE2E, GAGE4, GAGE5, GAGE7, GAGE8	NaN	12	GAGE12G, GAGE2D, GAGE4, GAGE7, GAGE5, GAGE12I, GAGE12J, GAGE2E, GAGE13, GAGE2C, GAGE8, GAGE2A	0
HFE-145shNKX#1	TRUE	chrX:49,218,130-49,221,430	CN Loss	3301	p11.23	100	-0.360696		8	3300	chrX:49,218,131-49,221,430	3302	chrX:49,218,130-49,221,431	100101627, 100101628, 100101629, 2576, 2577, 2579, 26748, 26749, 645073, 727687, 729396, 729447	GAGE12G, GAGE12I, GAGE12J, GAGE13, GAGE2A, GAGE2C, GAGE2D, GAGE2E, GAGE4, GAGE5, GAGE7, GAGE8	NaN	12	GAGE12G, GAGE2D, GAGE4, GAGE7, GAGE5, GAGE12I, GAGE12J, GAGE2E, GAGE13, GAGE2C, GAGE8, GAGE2A	0
HFE-145shNKX#1	TRUE	chrX:49,354,930-51,410,760	CN Gain	2055831	p11.23 - p11.22	1.74299	0.249511	9.20354	1475	2055200	chrX:49,354,931-51,410,130	2056802	chrX:49,354,930-51,411,731	100422911, 101926971, 102723426, 1184, 139189, 158572, 170685, 170686, 2543, 340602, 347549, 389856, 406964, 574030, 574502, 574503, 574504, 57477, 693124, 724030, 729447, 85417, 8712, 8852, 9210, 9506	GAGE2A	NaN	26	GAGE2A, GAGE1, PAGE1, PAGE4, USP27X-AS1, USP27X, MIR532, MIR188, MIR500A, MIR362, MIR501, MIR500B, CLCN5, MIR660, MIR502, AKAP4, CCNB3, DGKK, SHROOM4, BMP15, LINC01284, NUDT10, CXorf67, NUDT11, LINC01496, CENPVL3	8	hsa-mir-532, hsa-mir-188, hsa-mir-500, hsa-mir-362, hsa-mir-501, hsa-mir-500b, hsa-mir-660, hsa-mir-502
HFE-145shNKX#1	TRUE	chrX:51,410,760-51,437,037	High Copy Gain	26278	p11.22	0.0951402	2.44273		6	25100	chrX:51,411,731-51,436,830	28002	chrX:51,410,130-51,438,131	389857, 441495		NaN	2	CENPVL1, CENPVL2	0
HFE-145shNKX#1	TRUE	chrX:51,437,037-51,443,330	CN Gain	6294	p11.22	100	0.325803	0	5	5200	chrX:51,438,131-51,443,330	6502	chrX:51,436,830-51,443,331			NaN	0		0
HFE-145shNKX#1	TRUE	chrX:51,443,330-51,448,030	CN Loss	4701	p11.22	100	-0.765785		5	4700	chrX:51,443,331-51,448,030	4702	chrX:51,443,330-51,448,031			NaN	0		0
HFE-145shNKX#1	TRUE	chrX:51,448,030-51,468,943	Homozygous Copy Loss	20914	p11.22	13.6948	-5.01636	0	26	20400	chrX:51,448,031-51,468,430	21702	chrX:51,448,030-51,469,731	389857, 441495		NaN	2	CENPVL1, CENPVL2	0
HFE-145shNKX#1	TRUE	chrX:51,468,943-51,739,030	CN Gain	270088	p11.22	87.1634	0.251222	5.12821	202	269300	chrX:51,469,731-51,739,030	270602	chrX:51,468,430-51,739,031	23708, 9500		NaN	2	GSPT2, MAGED1	0
HFE-145shNKX#1	TRUE	chrX:51,739,030-51,768,430	CN Loss	29401	p11.22	100	-0.507726	0	22	29400	chrX:51,739,031-51,768,430	29402	chrX:51,739,030-51,768,431			NaN	0		0
HFE-145shNKX#1	TRUE	chrX:51,768,430-51,784,330	CN Gain	15901	p11.22	100	0.29162	0	12	15900	chrX:51,768,431-51,784,330	15902	chrX:51,768,430-51,784,331			NaN	0		0
HFE-145shNKX#1	TRUE	chrX:51,784,330-51,820,549	High Copy Gain	36220	p11.22	100	2.90612		7	36200	chrX:51,784,331-51,820,530	37602	chrX:51,784,330-51,821,931	100124541, 101340250, 724108, 728239		NaN	4	SNORA11D, SNORA11E, MAGED4, MAGED4B	0
HFE-145shNKX#1	TRUE	chrX:51,820,549-51,919,730	CN Gain	99182	p11.22	100	0.276742	0	75	97800	chrX:51,821,931-51,919,730	99202	chrX:51,820,530-51,919,731			NaN	0		0
HFE-145shNKX#1	TRUE	chrX:51,919,730-51,955,530	Homozygous Copy Loss	35801	p11.22	100	-4.9946		45	35800	chrX:51,919,731-51,955,530	35802	chrX:51,919,730-51,955,531	100124541, 101340250, 724108, 728239		NaN	4	MAGED4B, MAGED4, SNORA11D, SNORA11E	0
HFE-145shNKX#1	TRUE	chrX:51,955,530-52,102,530	CN Gain	147001	p11.22	30.2313	0.25056	0	110	147000	chrX:51,955,531-52,102,530	147002	chrX:51,955,530-52,102,531	102466880		NaN	1	MIR8088	0
HFE-145shNKX#1	TRUE	chrX:52,102,530-52,326,130	High Copy Gain	223601	p11.22	41.3403	1.75918		39	223600	chrX:52,102,531-52,326,130	223602	chrX:52,102,530-52,326,131	724088, 724088, 724090, 724090, 9502		NaN	5	XAGE2, XAGE1B, XAGE1E, XAGE1B, XAGE1E	0
HFE-145shNKX#1	TRUE	chrX:52,326,130-52,568,630	Homozygous Copy Loss	242501	p11.22	19.7633	-4.97409		99	242500	chrX:52,326,131-52,568,630	242502	chrX:52,326,130-52,568,631	724088, 724088, 724088, 724090, 724090, 724090, 9502		NaN	7	XAGE2, XAGE1B, XAGE1E, XAGE1B, XAGE1E, XAGE1B, XAGE1E	0
HFE-145shNKX#1	TRUE	chrX:52,568,630-52,759,130	CN Gain	190501	p11.22	88.9407	0.27876	0	174	190500	chrX:52,568,631-52,759,130	190502	chrX:52,568,630-52,759,131	280658, 280659, 6757, 727837		NaN	4	SSX8, SSX7, SSX2B, SSX2	0
HFE-145shNKX#1	TRUE	chrX:52,759,130-52,817,030	Homozygous Copy Loss	57901	p11.22	100	-1.28006		12	57900	chrX:52,759,131-52,817,030	57902	chrX:52,759,130-52,817,031	6757, 727837		NaN	2	SSX2, SSX2B	0
HFE-145shNKX#1	TRUE	chrX:52,817,030-52,914,330	CN Gain	97301	p11.22	99.7975	0.213283	0	76	97300	chrX:52,817,031-52,914,330	97302	chrX:52,817,030-52,914,331	170626, 170627, 494197		NaN	3	SPANXN5, XAGE5, XAGE3	0
HFE-145shNKX#1	TRUE	chrX:52,914,330-52,949,930	High Copy Gain	35601	p11.22	100	2.0393		12	35600	chrX:52,914,331-52,949,930	35602	chrX:52,914,330-52,949,931	29057, 727866		NaN	2	FAM156B, FAM156A	0
HFE-145shNKX#1	TRUE	chrX:52,949,930-52,965,530	CN Gain	15601	p11.22	100	0.227286	0	12	15600	chrX:52,949,931-52,965,530	15602	chrX:52,949,930-52,965,531			NaN	0		0
HFE-145shNKX#1	TRUE	chrX:52,965,530-53,002,330	Homozygous Copy Loss	36801	p11.22	100	-5.06096		41	36800	chrX:52,965,531-53,002,330	36802	chrX:52,965,530-53,002,331	29057, 727866	FAM156A	NaN	2	FAM156B, FAM156A	0
HFE-145shNKX#1	TRUE	chrX:53,002,330-53,118,030	CN Gain	115701	p11.22	100	0.220478	20	88	115700	chrX:53,002,331-53,118,030	115702	chrX:53,002,330-53,118,031	29057, 54328, 64061	FAM156A	NaN	3	FAM156A, GPR173, TSPYL2	0
HFE-145shNKX#1	TRUE	chrX:53,152,363-53,260,030	CN Gain	107668	p11.22	100	0.183857	9.30233	82	106700	chrX:53,153,331-53,260,030	108102	chrX:53,151,930-53,260,031	102465539, 102466759, 102723508, 8242	KANTR	NaN	4	KANTR, MIR6895, MIR6894, KDM5C	0
HFE-145shNKX#1	TRUE	chrX:53,362,730-53,425,830	CN Gain	63101	p11.22	100	0.228467	11.4286	48	63100	chrX:53,362,731-53,425,830	63102	chrX:53,362,730-53,425,831	8243	SMC1A	NaN	1	SMC1A	0
HFE-145shNKX#1	TRUE	chrX:53,495,330-53,647,123	CN Gain	151794	p11.22	100	0.200321	15.7895	118	151700	chrX:53,495,331-53,647,030	153002	chrX:53,495,330-53,648,331	10075, 406889, 407054	HUWE1	NaN	3	MIR98, MIRLET7F2, HUWE1	2	hsa-mir-98, hsa-let-7f-2
HFE-145shNKX#1	TRUE	chrX:53,674,430-53,757,730	CN Gain	83301	p11.22	100	0.235167	0	65	83300	chrX:53,674,431-53,757,730	83302	chrX:53,674,430-53,757,731	10075	HUWE1	NaN	1	HUWE1	0
HFE-145shNKX#1	TRUE	chrX:53,777,816-53,931,830	CN Gain	154015	p11.22	100	0.22276	52.7778	120	153400	chrX:53,778,431-53,931,830	154602	chrX:53,777,230-53,931,831			NaN	0		0
HFE-145shNKX#1	TRUE	chrX:53,988,286-54,142,430	CN Gain	154145	p11.22	100	0.214494	0	118	154000	chrX:53,988,431-54,142,430	155302	chrX:53,987,130-54,142,431	23133, 54954	FAM120C, PHF8	NaN	2	PHF8, FAM120C	0
HFE-145shNKX#1	TRUE	chrX:54,202,778-54,233,530	CN Gain	30753	p11.22	100	0.315594	0	24	29800	chrX:54,203,731-54,233,530	31202	chrX:54,202,330-54,233,531	54954, 65267	FAM120C, WNK3	NaN	2	FAM120C, WNK3	0
HFE-145shNKX#1	TRUE	chrX:54,285,230-55,480,230	CN Gain	1195001	p11.22 - p11.21	100	0.235718	23.2932	903	1195000	chrX:54,285,231-55,480,230	1195002	chrX:54,285,230-55,480,231	100421746, 100463488, 100616155, 100847061, 106635544, 10916, 109616961, 139793, 203569, 212, 2245, 27301, 28986, 347365, 389860, 5207, 54552, 65267, 677799, 7216, 90121, 90736, 90737	WNK3	NaN	23	WNK3, TSR2, FGD1, GNL3L, ITIH6, MAGED2, SNORA11, TRO, SNORA11G, PFKFB1, APEX2, ALAS2, PAGE2B, PAGE2, FAM104B, MTRNR2L10, SNORA109, PAGE5, PAGE3, LOC100421746, MIR4536-1, MIR4536-2, MAGEH1	0
HFE-145shNKX#1	TRUE	chrX:55,480,230-55,506,530	High Copy Gain	26301	p11.21	100	3.10953		6	26300	chrX:55,480,231-55,506,530	26302	chrX:55,480,230-55,506,531			NaN	0		0
HFE-145shNKX#1	TRUE	chrX:55,519,330-55,545,630	Homozygous Copy Loss	26301	p11.21	100	-5.01834		32	26300	chrX:55,519,331-55,545,630	26302	chrX:55,519,330-55,545,631			NaN	0		0
HFE-145shNKX#1	TRUE	chrX:55,545,630-55,702,430	CN Gain	156801	p11.21	85.0682	0.234103	60	120	156800	chrX:55,545,631-55,702,430	156802	chrX:55,545,630-55,702,431	139628		NaN	1	FOXR2	0
HFE-145shNKX#1	TRUE	chrX:55,702,430-55,711,130	CN Loss	8701	p11.21	84.7816	-0.413382		7	8700	chrX:55,702,431-55,711,130	8702	chrX:55,702,430-55,711,131			NaN	0		0
HFE-145shNKX#1	TRUE	chrX:55,711,130-56,443,435	CN Gain	732306	p11.21	0.0226682	0.250182	42.963	565	731600	chrX:55,711,131-56,442,730	732902	chrX:55,711,130-56,444,031	10325, 11279		NaN	2	RRAGB, KLF8	0
HFE-145shNKX#1	TRUE	chrX:56,461,230-56,467,030	CN Loss	5801	p11.21	0	-0.436948		4	5800	chrX:56,461,231-56,467,030	5802	chrX:56,461,230-56,467,031			NaN	0		0
HFE-145shNKX#1	TRUE	chrX:56,467,030-56,793,030	CN Gain	326001	p11.21	21.8598	0.242521	10.7143	246	326000	chrX:56,467,031-56,793,030	326002	chrX:56,467,030-56,793,031	29978, 442454, 550643	NBDY	NaN	3	UBQLN2, UQCRBP1, NBDY	0
HFE-145shNKX#1	TRUE	chrX:56,793,030-56,802,330	High Copy Gain	9301	p11.21	100	2.71075		4	9300	chrX:56,793,031-56,802,330	9302	chrX:56,793,030-56,802,331	550643	NBDY	NaN	1	NBDY	0
HFE-145shNKX#1	TRUE	chrX:56,802,330-56,807,831	Homozygous Copy Loss	5502	p11.21	100	-5.10728	0	9	5100	chrX:56,802,331-56,807,430	6402	chrX:56,802,330-56,808,731	550643	NBDY	NaN	1	NBDY	0
HFE-145shNKX#1	TRUE	chrX:56,807,831-58,221,030	CN Gain	1413200	p11.21 - p11.1	25.686	0.259829	2.03252	1071	1412300	chrX:56,808,731-58,221,030	1413602	chrX:56,807,430-58,221,031	158584, 158586, 169981, 286430, 474343, 54466, 550643, 7789	NBDY	NaN	8	NBDY, SPIN3, SPIN2B, SPIN2A, FAAH2, ZXDB, NLRP2B, ZXDA	0
HFE-145shNKX#1	TRUE	chrX:58,279,730-58,353,230	CN Gain	73501	p11.1	0	0.249938	16.6667	59	73500	chrX:58,279,731-58,353,230	73502	chrX:58,279,730-58,353,231			NaN	0		0
HFE-145shNKX#1	TRUE	chrX:61,791,830-61,793,430	CN Loss	1601	q11.1	100	-0.631172		7	1600	chrX:61,791,831-61,793,430	1602	chrX:61,791,830-61,793,431			NaN	0		0
HFE-145shNKX#1	TRUE	chrX:61,800,930-61,806,030	CN Loss	5101	q11.1	100	-0.356874		16	5100	chrX:61,800,931-61,806,030	5102	chrX:61,800,930-61,806,031			NaN	0		0
HFE-145shNKX#1	TRUE	chrX:61,812,830-61,815,330	Homozygous Copy Loss	2501	q11.1	100	-1.01738		10	2400	chrX:61,812,931-61,815,330	2602	chrX:61,812,730-61,815,331			NaN	0		0
HFE-145shNKX#1	TRUE	chrX:61,821,130-61,822,430	Homozygous Copy Loss	1301	q11.1	100	-1.45164		6	1300	chrX:61,821,131-61,822,430	1302	chrX:61,821,130-61,822,431			NaN	0		0
HFE-145shNKX#1	TRUE	chrX:61,829,430-61,832,430	CN Loss	3001	q11.1	100	-0.272379		7	3000	chrX:61,829,431-61,832,430	3002	chrX:61,829,430-61,832,431			NaN	0		0
HFE-145shNKX#1	TRUE	chrX:61,832,430-61,836,630	CN Gain	4201	q11.1	100	0.240929	0	13	4200	chrX:61,832,431-61,836,630	4202	chrX:61,832,430-61,836,631			NaN	0		0
HFE-145shNKX#1	TRUE	chrX:61,847,530-61,856,130	CN Loss	8601	q11.1	100	-0.427824		26	8600	chrX:61,847,531-61,856,130	8602	chrX:61,847,530-61,856,131			NaN	0		0
HFE-145shNKX#1	TRUE	chrX:61,867,630-61,871,030	Homozygous Copy Loss	3401	q11.1	100	-1.189		10	3400	chrX:61,867,631-61,871,030	3402	chrX:61,867,630-61,871,031			NaN	0		0
HFE-145shNKX#1	TRUE	chrX:61,874,830-61,885,430	CN Loss	10601	q11.1	100	-0.28951		22	10600	chrX:61,874,831-61,885,430	10602	chrX:61,874,830-61,885,431			NaN	0		0
HFE-145shNKX#1	TRUE	chrX:61,889,130-61,895,730	CN Loss	6601	q11.1	100	-0.4087		17	6600	chrX:61,889,131-61,895,730	6602	chrX:61,889,130-61,895,731			NaN	0		0
HFE-145shNKX#1	TRUE	chrX:61,954,030-62,348,730	CN Gain	394701	q11.1	55.7616	0.265948	8.47458	300	394700	chrX:61,954,031-62,348,730	394702	chrX:61,954,030-62,348,731			NaN	0		0
HFE-145shNKX#1	TRUE	chrX:62,348,730-62,404,130	High Copy Gain	55401	q11.1	0	1.67704		25	55400	chrX:62,348,731-62,404,130	55402	chrX:62,348,730-62,404,131			NaN	0		0
HFE-145shNKX#1	TRUE	chrX:62,404,130-62,413,130	CN Gain	9001	q11.1	0	0.311872	0	7	9000	chrX:62,404,131-62,413,130	9002	chrX:62,404,130-62,413,131			NaN	0		0
HFE-145shNKX#1	TRUE	chrX:62,413,130-62,469,030	Homozygous Copy Loss	55901	q11.1	89.966	-4.91831		55	55900	chrX:62,413,131-62,469,030	55902	chrX:62,413,130-62,469,031			NaN	0		0
HFE-145shNKX#1	TRUE	chrX:62,481,930-64,085,830	CN Gain	1603901	q11.1 - q11.2	6.17495	0.256243	5.61224	1196	1603900	chrX:62,481,931-64,085,830	1603902	chrX:62,481,930-64,085,831	100302115, 100874355, 139285, 139886, 142689, 23229, 55613, 92249		NaN	8	SPIN4, LINC01278, ARHGEF9-IT1, ARHGEF9, MIR1468, AMER1, ASB12, MTMR8	1	hsa-mir-1468
HFE-145shNKX#1	TRUE	chrX:64,085,830-64,098,030	CN Loss	12201	q11.2	95.7623	-0.532885		9	12200	chrX:64,085,831-64,098,030	12202	chrX:64,085,830-64,098,031			NaN	0		0
HFE-145shNKX#1	TRUE	chrX:64,098,030-64,789,430	CN Gain	691401	q11.2 - q12	0.149986	0.248288	1.42857	522	691400	chrX:64,098,031-64,789,430	691402	chrX:64,098,030-64,789,431	340554, 55906, 81887, 83957		NaN	4	ZC4H2, ZC3H12B, LAS1L, FRMD8P1	0
HFE-145shNKX#1	TRUE	chrX:64,819,290-65,218,330	CN Gain	399041	q12	0.510225	0.198967	10.3448	305	399000	chrX:64,819,331-65,218,330	400302	chrX:64,818,030-65,218,331	4478		NaN	1	MSN	0
HFE-145shNKX#1	TRUE	chrX:65,246,730-70,394,230	CN Gain	5147501	q12 - q13.1	39.6274	0.256909	18.3345	3839	5147500	chrX:65,246,731-70,394,230	5147502	chrX:65,246,730-70,394,231	100500887, 100873930, 100996279, 109617015, 11326, 139562, 158830, 158833, 158835, 1741, 1896, 1947, 24137, 27112, 286451, 29934, 347516, 347517, 3476, 3561, 367, 407, 4303, 4983, 5030, 51248, 54413, 54857, 56159, 60401, 64219, 84889, 9754, 9968, 9977	VSIG4	NaN	35	VSIG4, HEPH, EDA2R, AR, OPHN1, YIPF6, STARD8, EFNB1, PJA1, LINC00269, FAM155B, EDA, MIR676, AWAT2, OTUD6A, IGBP1, DGAT2L6, AWAT1, P2RY4, ARR3, RAB41, PDZD11, KIF4A, GDPD2, DLG3-AS1, DLG3, TEX11, SNORD3E, SLC7A3, SNX12, FOXO4, CXorf65, IL2RG, MED12, NLGN3	0
HFE-145shNKX#1	TRUE	chrX:70,444,167-70,713,130	CN Gain	268964	q13.1	100	0.214175	7.89474	205	268200	chrX:70,444,931-70,713,130	269502	chrX:70,443,630-70,713,131	26548, 2705, 27160, 4841, 618, 6872, 9203	BCYRN1, GJB1, TAF1	NaN	7	GJB1, ZMYM3, NONO, ITGB1BP2, TAF1, BCYRN1, INGX	0
HFE-145shNKX#1	TRUE	chrX:70,747,930-70,903,830	CN Gain	155901	q13.1	100	0.204037	37.5	121	155900	chrX:70,747,931-70,903,830	155902	chrX:70,747,930-70,903,831	100129291, 101059915, 10995, 618, 6872, 8473, 93953	BCYRN1, TAF1	NaN	7	TAF1, BCYRN1, OGT, GCNA, CXCR3, LOC100129291, LOC101059915	0
HFE-145shNKX#1	TRUE	chrX:70,903,830-70,960,230	High Copy Gain	56401	q13.1	100	1.16149		39	56400	chrX:70,903,831-70,960,230	56402	chrX:70,903,830-70,960,231	100130361, 100132741, 100132994, 441501, 618	BCYRN1	NaN	5	BCYRN1, LINC00891, LOC100132741, CXorf49B, CXorf49	0
HFE-145shNKX#1	TRUE	chrX:70,960,230-71,018,030	Homozygous Copy Loss	57801	q13.1	100	-5.00046		48	57800	chrX:70,960,231-71,018,030	57802	chrX:70,960,230-71,018,031	100130361, 100132994		NaN	2	CXorf49B, CXorf49	0
HFE-145shNKX#1	TRUE	chrX:71,024,780-71,417,530	CN Gain	392751	q13.1	32.3409	0.207885	42.3529	305	391800	chrX:71,025,731-71,417,530	393102	chrX:71,024,430-71,417,531	340526, 340527, 392490, 441502, 5303	PIN4	NaN	5	NHSL2, RPS26P11, RTL5, FLJ44635, PIN4	0
HFE-145shNKX#1	TRUE	chrX:71,440,065-71,525,430	CN Gain	85366	q13.1	0	0.24223	58.3333	65	85300	chrX:71,440,131-71,525,430	86402	chrX:71,439,030-71,525,431	4435, 5303, 54821, 6191	CITED1, ERCC6L, PIN4	NaN	4	ERCC6L, PIN4, RPS4X, CITED1	0
HFE-145shNKX#1	TRUE	chrX:71,550,695-71,979,630	CN Gain	428936	q13.1 - q13.2	19.0024	0.238994	15.3584	330	428200	chrX:71,551,431-71,979,630	429602	chrX:71,550,030-71,979,631	101928259, 5255, 56415	HDAC8	NaN	3	HDAC8, PHKA1, PHKA1-AS1	0
HFE-145shNKX#1	TRUE	chrX:71,979,630-72,045,230	High Copy Gain	65601	q13.2	34.1265	1.60437		27	65600	chrX:71,979,631-72,045,230	65602	chrX:71,979,630-72,045,231	100129407, 100132304, 105373251, 109729126		NaN	4	FAM236A, FAM236B, FAM236C, FAM236D	0
HFE-145shNKX#1	TRUE	chrX:72,045,230-72,050,730	CN Gain	5501	q13.2	100	0.326884		7	5500	chrX:72,045,231-72,050,730	5502	chrX:72,045,230-72,050,731			NaN	0		0
HFE-145shNKX#1	TRUE	chrX:72,050,730-72,079,728	High Copy Gain	28999	q13.2	100	1.88108		11	28100	chrX:72,050,731-72,078,830	29302	chrX:72,050,730-72,080,031	100113408, 63947		NaN	2	DMRTC1B, DMRTC1	0
HFE-145shNKX#1	TRUE	chrX:72,079,728-72,198,530	Homozygous Copy Loss	118803	q13.2	47.4613	-3.83585	0	117	118500	chrX:72,080,031-72,198,530	119702	chrX:72,078,830-72,198,531	100113408, 100129407, 100132304, 105373251, 109729126, 203429, 63947, 653687		NaN	8	DMRTC1B, DMRTC1, FAM236C, FAM236D, FAM236A, FAM236B, FAM226A, FAM226B	0
HFE-145shNKX#1	TRUE	chrX:72,198,530-72,298,230	CN Gain	99701	q13.2	0.0341023	0.262864	0	70	99700	chrX:72,198,531-72,298,230	99702	chrX:72,198,530-72,298,231	101928345, 340529, 645974	PABPC1L2A	NaN	3	PABPC1L2B-AS1, PABPC1L2B, PABPC1L2A	0
HFE-145shNKX#1	TRUE	chrX:72,298,230-72,307,039	Homozygous Copy Loss	8810	q13.2	0	-5.01623	0	10	8300	chrX:72,298,231-72,306,530	9502	chrX:72,298,230-72,307,731	101928345, 340529	PABPC1L2A	NaN	2	PABPC1L2A, PABPC1L2B-AS1	0
HFE-145shNKX#1	TRUE	chrX:72,307,039-72,728,230	CN Gain	421192	q13.2	4.80708	0.288563	0	311	420500	chrX:72,307,731-72,728,230	421702	chrX:72,306,530-72,728,231	1046, 4674, 645996		NaN	3	NAP1L6, NAP1L2, CDX4	0
HFE-145shNKX#1	TRUE	chrX:72,736,530-75,222,230	CN Gain	2485701	q13.2 - q13.3	6.33886	0.270354	7.4883	1865	2485700	chrX:72,736,531-75,222,230	2485702	chrX:72,736,530-75,222,231	100126317, 100302692, 100500807, 139201, 139596, 139599, 158866, 22, 286495, 340533, 389874, 442919, 51132, 53344, 554203, 6567, 664614, 693122, 7503, 9383		NaN	20	MAP2K4P1, CHIC1, TSIX, XIST, JPX, FTX, MIR421, MIR374B, MIR374C, MIR545, MIR374A, ZCCHC13, SLC16A2, RLIM, NEXMIF, ABCB7, UPRT, ZDHHC15, TTC3P1, MAGEE2	4	hsa-mir-421, hsa-mir-374b, hsa-mir-545, hsa-mir-374a
HFE-145shNKX#1	TRUE	chrX:75,248,115-75,369,330	CN Gain	121216	q13.3	0	0.275674	57.1429	88	120800	chrX:75,248,531-75,369,330	122102	chrX:75,247,230-75,369,331			NaN	0		0
HFE-145shNKX#1	TRUE	chrX:75,369,330-75,372,730	Homozygous Copy Loss	3401	q13.3	0	-5.0221		4	3400	chrX:75,369,331-75,372,730	3402	chrX:75,369,330-75,372,731			NaN	0		0
HFE-145shNKX#1	TRUE	chrX:75,372,730-77,082,106	CN Gain	1709377	q13.3 - q21.1	6.24988	0.255574	12.6667	1234	1708500	chrX:75,372,731-77,081,230	1709702	chrX:75,372,730-77,082,431	101928469, 442899, 494333, 51260, 546, 57692, 84061, 8823	MAGT1	NaN	8	PBDC1, MAGEE1, MIR325HG, MIR384, MIR325, FGF16, ATRX, MAGT1	2	hsa-mir-384, hsa-mir-325
HFE-145shNKX#1	TRUE	chrX:77,153,730-77,194,030	CN Gain	40301	q21.1	0	0.233009	0	31	40300	chrX:77,153,731-77,194,030	40302	chrX:77,153,730-77,194,031	1349, 538	ATP7A	NaN	2	COX7B, ATP7A	0
HFE-145shNKX#1	TRUE	chrX:77,208,230-77,732,002	CN Gain	523773	q21.1	3.63918	0.22258	53.5714	400	523500	chrX:77,208,231-77,731,730	524802	chrX:77,208,230-77,733,031	10800, 441531, 51616, 5230, 538	ATP7A	NaN	5	PGAM4, ATP7A, PGK1, TAF9B, CYSLTR1	0
HFE-145shNKX#1	TRUE	chrX:77,790,630-78,332,230	CN Gain	541601	q21.1	0	0.209871	43.3333	421	541600	chrX:77,790,631-78,332,230	541602	chrX:77,790,630-78,332,231	100422932, 203430, 27334, 2846		NaN	4	RTL3, LPAR4, MIR4328, P2RY10	1	hsa-mir-4328
HFE-145shNKX#1	TRUE	chrX:78,373,230-78,943,947	CN Gain	570718	q21.1	2.07809	0.212358	37.0787	439	570000	chrX:78,373,231-78,943,230	571302	chrX:78,373,230-78,944,531	84636, 9452		NaN	2	GPR174, ITM2A	0
HFE-145shNKX#1	TRUE	chrX:78,984,027-80,531,397	CN Gain	1547371	q21.1	1.45337	0.249733	46.5565	1145	1545800	chrX:78,984,331-80,530,130	1548402	chrX:78,983,030-80,531,431	101060146, 169966, 254065, 50945, 6451, 79366	SH3BGRL	NaN	6	TBX22, CHMP1B2P, FAM46D, BRWD3, HMGN5, SH3BGRL	0
HFE-145shNKX#1	TRUE	chrX:80,535,530-92,796,330	CN Gain	12260801	q21.1 - q21.32	35.144	0.286334	27.2845	8810	12260800	chrX:80,535,531-92,796,330	12260802	chrX:80,535,530-92,796,331	100131816, 100302171, 100313834, 100616234, 101928128, 102724167, 1121, 117154, 139322, 139324, 140886, 1538, 27328, 27330, 340562, 494323, 53336, 5456, 56062, 6451, 7552, 79983, 90316	SH3BGRL	NaN	23	SH3BGRL, POU3F4, CYLC1, RPS6KA6, MIR548I4, HDX, UBE2DNL, APOOL, SATL1, LOC101928128, ZNF711, POF1B, MIR1321, MIR361, CHM, DACH2, KLHL4, CPXCR1, TGIF2LX, PABPC5-AS1, PABPC5, PCDH11X, MIR4454	3	hsa-mir-548i-4, hsa-mir-1321, hsa-mir-361
HFE-145shNKX#1	TRUE	chrX:92,796,330-92,802,030	Homozygous Copy Loss	5701	q21.32	91.3333	-4.94212		4	5700	chrX:92,796,331-92,802,030	5702	chrX:92,796,330-92,802,031			NaN	0		0
HFE-145shNKX#1	TRUE	chrX:92,802,030-93,783,930	CN Gain	981901	q21.32 - q21.33	20.06	0.266405	21.7822	718	981900	chrX:92,802,031-93,783,930	981902	chrX:92,802,030-93,783,931	286499, 4675		NaN	2	NAP1L3, FAM133A	0
HFE-145shNKX#1	TRUE	chrX:93,783,930-93,804,930	CN Loss	21001	q21.33	100	-0.43296	0	15	21000	chrX:93,783,931-93,804,930	21002	chrX:93,783,930-93,804,931			NaN	0		0
HFE-145shNKX#1	TRUE	chrX:93,804,930-94,091,930	CN Gain	287001	q21.33	100	0.253239	47.4576	210	287000	chrX:93,804,931-94,091,930	287002	chrX:93,804,930-94,091,931			NaN	0		0
HFE-145shNKX#1	TRUE	chrX:94,091,930-94,196,830	CN Loss	104901	q21.33	100	-0.492728	0	75	104900	chrX:94,091,931-94,196,830	104902	chrX:94,091,930-94,196,831			NaN	0		0
HFE-145shNKX#1	TRUE	chrX:94,196,830-95,868,547	CN Gain	1671718	q21.33	16.0098	0.255879	22.0183	1224	1670800	chrX:94,196,831-95,867,630	1672302	chrX:94,196,830-95,869,131	100313772, 643486		NaN	2	MIR548M, BRDTP1	1	hsa-mir-548m
HFE-145shNKX#1	TRUE	chrX:95,886,330-95,941,030	CN Loss	54701	q21.33	0	-0.275035	8	41	54700	chrX:95,886,331-95,941,030	54702	chrX:95,886,330-95,941,031	1730	DIAPH2	NaN	1	DIAPH2	0
HFE-145shNKX#1	TRUE	chrX:95,941,030-96,752,030	CN Gain	811001	q21.33	40.916	0.230453	26.3789	605	811000	chrX:95,941,031-96,752,030	811002	chrX:95,941,030-96,752,031	1730, 29935	DIAPH2	NaN	2	RPA4, DIAPH2	0
HFE-145shNKX#1	TRUE	chrX:96,774,465-96,946,130	CN Gain	171666	q21.33	0	0.23259	25.4237	128	171400	chrX:96,774,731-96,946,130	172702	chrX:96,773,430-96,946,131	10824, 1730	DIAPH2	NaN	2	DIAPH2, DIAPH2-AS1	0
HFE-145shNKX#1	TRUE	chrX:96,966,530-100,023,230	CN Gain	3056701	q21.33 - q22.1	8.62963	0.264403	25.4705	2256	3056700	chrX:96,966,531-100,023,230	3056702	chrX:96,966,530-100,023,231	27286, 442459, 64102, 7105, 89774, 94121		NaN	6	XRCC6P5, PCDH19, TNMD, TSPAN6, SRPX2, SYTL4	0
HFE-145shNKX#1	TRUE	chrX:100,023,230-100,061,130	High Copy Gain	37901	q22.1	0	0.909459	25	29	37900	chrX:100,023,231-100,061,130	37902	chrX:100,023,230-100,061,131			NaN	0		0
HFE-145shNKX#1	TRUE	chrX:100,061,130-100,609,513	CN Gain	548384	q22.1	4.28131	0.231891	35	414	547700	chrX:100,061,131-100,608,830	549002	chrX:100,061,130-100,610,131	1478, 1678, 1821, 2491, 27035, 392509, 402415, 54457, 59353, 695, 79979	BTK	NaN	11	CSTF2, NOX1, XKRX, ARL13A, TRMT2B, TMEM35A, CENPI, DRP2, TAF7L, TIMM8A, BTK	0
HFE-145shNKX#1	TRUE	chrX:100,624,024-100,677,930	CN Gain	53907	q22.1	0	0.223057	4.34783	41	53300	chrX:100,624,631-100,677,930	54502	chrX:100,623,430-100,677,931	100131755, 100529097, 2717, 3188, 6173, 695	ARMCX4, BTK	NaN	6	BTK, RPL36A, RPL36A-HNRNPH2, GLA, HNRNPH2, ARMCX4	0
HFE-145shNKX#1	TRUE	chrX:100,686,294-100,866,930	CN Gain	180637	q22.1	5.25366	0.233818	52.0833	132	179500	chrX:100,687,431-100,866,930	180802	chrX:100,686,130-100,866,931	100131755, 51309	ARMCX4	NaN	2	ARMCX4, ARMCX1	0
HFE-145shNKX#1	TRUE	chrX:100,866,930-100,871,330	Homozygous Copy Loss	4401	q22.1	0	-5.04427		6	4400	chrX:100,866,931-100,871,330	4402	chrX:100,866,930-100,871,331	54470	ARMCX6	NaN	1	ARMCX6	0
HFE-145shNKX#1	TRUE	chrX:100,871,330-101,055,930	CN Gain	184601	q22.1	0.392199	0.248559	30.137	140	184600	chrX:100,871,331-101,055,930	184602	chrX:100,871,330-101,055,931	51566, 54470, 9823	ARMCX6	NaN	3	ARMCX6, ARMCX3, ARMCX2	0
HFE-145shNKX#1	TRUE	chrX:101,055,930-101,068,252	CN Loss	12323	q22.1	100	-0.371353	0	13	11800	chrX:101,055,931-101,067,730	13002	chrX:101,055,930-101,068,931			NaN	0		0
HFE-145shNKX#1	TRUE	chrX:101,068,252-101,452,528	CN Gain	384277	q22.1	6.33711	0.268474	39.0625	289	382600	chrX:101,068,931-101,451,530	385102	chrX:101,067,730-101,452,831	140597, 158931, 340542, 55998, 84460		NaN	5	NXF5, ZMAT1, TCEAL2, TCEAL6, BEX5	0
HFE-145shNKX#1	TRUE	chrX:101,452,528-101,485,930	High Copy Gain	33403	q22.1	15.4063	2.72639		7	33100	chrX:101,452,831-101,485,930	34402	chrX:101,451,530-101,485,931	100996648		NaN	1	TCP11X2	0
HFE-145shNKX#1	TRUE	chrX:101,485,930-101,491,930	CN Gain	6001	q22.1	100	0.225172		7	6000	chrX:101,485,931-101,491,930	6002	chrX:101,485,930-101,491,931			NaN	0		0
HFE-145shNKX#1	TRUE	chrX:101,491,930-101,519,530	High Copy Gain	27601	q22.1	100	2.40992		10	27600	chrX:101,491,931-101,519,530	27602	chrX:101,491,930-101,519,531	56001, 728343	NXF2, NXF2B	NaN	2	NXF2, NXF2B	0
HFE-145shNKX#1	TRUE	chrX:101,519,530-101,525,730	CN Gain	6201	q22.1	100	0.361431		7	6200	chrX:101,519,531-101,525,730	6202	chrX:101,519,530-101,525,731	56001, 728343	NXF2, NXF2B	NaN	2	NXF2, NXF2B	0
HFE-145shNKX#1	TRUE	chrX:101,525,730-101,593,830	High Copy Gain	68101	q22.1	100	1.56171	0	32	68100	chrX:101,525,731-101,593,830	68102	chrX:101,525,730-101,593,831	56001, 728343	NXF2, NXF2B	NaN	2	NXF2, NXF2B	0
HFE-145shNKX#1	TRUE	chrX:101,593,830-101,604,330	CN Gain	10501	q22.1	65.7048	0.239441		8	10500	chrX:101,593,831-101,604,330	10502	chrX:101,593,830-101,604,331			NaN	0		0
HFE-145shNKX#1	TRUE	chrX:101,604,330-101,744,831	Homozygous Copy Loss	140502	q22.1	85.4115	-3.35153	0	140	140100	chrX:101,604,331-101,744,430	141402	chrX:101,604,330-101,745,731	100996648, 56001, 728343		NaN	3	NXF2, NXF2B, TCP11X2	0
HFE-145shNKX#1	TRUE	chrX:101,744,831-103,224,230	CN Gain	1479400	q22.1 - q22.2	8.16811	0.248509	31.5385	1111	1478500	chrX:101,745,731-103,224,230	1479802	chrX:101,744,430-103,224,231	100128594, 100287765, 100528062, 105373300, 11013, 114928, 142684, 203562, 27018, 286527, 340543, 340544, 441509, 51186, 51209, 5354, 548640, 55859, 55999, 56000, 56271, 56849, 64860, 79921, 80823, 84707, 85012, 90843, 9338, 9643, 9737	TMSB15B	NaN	31	TMSB15A, NXF4, ARMCX5, GPRASP1, GPRASP2, BHLHB9, ARMCX5-GPRASP2, LINC00630, RAB40AL, BEX1, NXF3, BEX4, TCEAL8, TCEAL5, BEX2, TCEAL7, TCEAL9, BEX3, RAB40A, LOC105373300, TCEAL4, TCEAL3, TCEAL1, MORF4L2, MORF4L2-AS1, TMEM31, GLRA4, PLP1, RAB9B, LOC100128594, TMSB15B	0
HFE-145shNKX#1	TRUE	chrX:103,224,230-103,242,430	High Copy Gain	18201	q22.2	100	2.15948		7	18200	chrX:103,224,231-103,242,430	18202	chrX:103,224,230-103,242,431	100101478, 286527, 767811	TMSB15B	NaN	3	TMSB15B, LOC100101478, H2BFXP	0
HFE-145shNKX#1	TRUE	chrX:103,242,430-103,305,126	CN Gain	62697	q22.2	100	0.235125	53.3333	46	61900	chrX:103,242,431-103,304,330	63202	chrX:103,242,430-103,305,631	158983, 286436		NaN	2	H2BFWT, H2BFM	0
HFE-145shNKX#1	TRUE	chrX:103,305,126-103,323,030	Homozygous Copy Loss	17905	q22.2	100	-3.3389	100	20	17400	chrX:103,305,631-103,323,030	18702	chrX:103,304,330-103,323,031	100101478, 767811		NaN	2	LOC100101478, H2BFXP	0
HFE-145shNKX#1	TRUE	chrX:103,323,030-105,530,605	CN Gain	2207576	q22.2 - q22.3	6.09547	0.269107	24.3169	1630	2206900	chrX:103,323,031-105,529,930	2208202	chrX:103,323,030-105,531,231	139221, 139231, 203447, 286437, 401612, 56157, 60679, 644353, 6906, 80712		NaN	10	ZCCHC18, LOC286437, SLC25A53, FAM199X, ESX1, IL1RAPL2, TEX13A, NRK, SERPINA7, MUM1L1	0
HFE-145shNKX#1	TRUE	chrX:105,530,605-105,543,630	Homozygous Copy Loss	13026	q22.3	0	-4.92782	0	15	12400	chrX:105,531,231-105,543,630	13702	chrX:105,529,930-105,543,631			NaN	0		0
HFE-145shNKX#1	TRUE	chrX:105,543,630-106,847,097	CN Gain	1303468	q22.3	20.8202	0.241425	9.30233	985	1302800	chrX:105,543,631-106,846,430	1304102	chrX:105,543,630-106,847,731	100616144, 100874122, 139212, 54830, 54885, 55086, 55285, 79589, 79710, 84443, 9075, 92129	FRMPD3	NaN	12	MIR548AN, CXorf57, RNF128, TBC1D8B, RIPPLY1, CLDN2, MORC4, RBM41, NUP62CL, PIH1D3, FRMPD3-AS1, FRMPD3	0
HFE-145shNKX#1	TRUE	chrX:106,898,330-106,985,330	CN Gain	87001	q22.3	0	0.184527	4.16667	67	87000	chrX:106,898,331-106,985,330	87002	chrX:106,898,330-106,985,331	1831	TSC22D3	NaN	1	TSC22D3	0
HFE-145shNKX#1	TRUE	chrX:107,032,730-107,268,730	CN Gain	236001	q22.3	0.630085	0.227875	1.1236	183	236000	chrX:107,032,731-107,268,730	236002	chrX:107,032,730-107,268,731	101928335, 11043, 392517, 56156	NCBP2L	NaN	4	NCBP2L, MID2, LOC101928335, TEX13B	0
HFE-145shNKX#1	TRUE	chrX:107,294,430-107,349,630	CN Gain	55201	q22.3	0	0.218356	0	43	55200	chrX:107,294,431-107,349,630	55202	chrX:107,294,430-107,349,631	115201, 340547, 5716	ATG4A, VSIG1	NaN	3	VSIG1, PSMD10, ATG4A	0
HFE-145shNKX#1	TRUE	chrX:107,401,109-108,296,830	CN Gain	895722	q22.3	1.02264	0.250127	0.576369	684	894400	chrX:107,402,031-108,296,430	896502	chrX:107,400,730-108,297,231	101928358, 1287, 1288, 8471	COL4A6	NaN	4	COL4A6, COL4A5, IRS4, LOC101928358	0
HFE-145shNKX#1	TRUE	chrX:108,296,830-108,297,930	Homozygous Copy Loss	1101	q22.3	0	-1.16205		7	700	chrX:108,297,231-108,297,930	1502	chrX:108,296,430-108,297,931	102464835		NaN	1	MIR6087	0
HFE-145shNKX#1	TRUE	chrX:108,297,930-108,672,930	CN Gain	375001	q22.3	1.8248	0.244057	8.82353	283	375000	chrX:108,297,931-108,672,930	375002	chrX:108,297,930-108,672,931	2986	GUCY2F	NaN	1	GUCY2F	0
HFE-145shNKX#1	TRUE	chrX:108,703,030-108,761,430	CN Gain	58401	q23	0	0.209974	0	45	58400	chrX:108,703,031-108,761,430	58402	chrX:108,703,030-108,761,431	2986	GUCY2F	NaN	1	GUCY2F	0
HFE-145shNKX#1	TRUE	chrX:108,789,230-108,985,830	CN Gain	196601	q23	39.9766	0.186035	2.66667	152	196600	chrX:108,789,231-108,985,830	196602	chrX:108,789,230-108,985,831	2182, 23630		NaN	2	KCNE5, ACSL4	0
HFE-145shNKX#1	TRUE	chrX:108,988,530-109,369,554	CN Gain	381025	q23	0	0.193048	20.4082	293	381000	chrX:108,988,531-109,369,530	382302	chrX:108,988,530-109,370,831	100616234, 100616491, 724022, 84187	TMEM164	NaN	4	MIR4454, MIR652, MIR3978, TMEM164	1	hsa-mir-652
HFE-145shNKX#1	TRUE	chrX:109,379,830-109,495,430	CN Gain	115601	q23	0	0.223367	25	90	115600	chrX:109,379,831-109,495,430	115602	chrX:109,379,830-109,495,431	692226, 84187, 9949	AMMECR1, TMEM164	NaN	3	TMEM164, SNORD96B, AMMECR1	0
HFE-145shNKX#1	TRUE	chrX:109,510,330-109,610,030	CN Gain	99701	q23	0	0.233384	20	78	99700	chrX:109,510,331-109,610,030	99702	chrX:109,510,330-109,610,031	9949	AMMECR1	NaN	1	AMMECR1	0
HFE-145shNKX#1	TRUE	chrX:109,634,130-109,662,082	CN Gain	27953	q23	0	0.263976	0	22	27100	chrX:109,634,131-109,661,230	28402	chrX:109,634,130-109,662,531	9949	AMMECR1	NaN	1	AMMECR1	0
HFE-145shNKX#1	TRUE	chrX:109,721,530-111,738,730	CN Gain	2017201	q23	11.4815	0.238346	8.48586	1517	2017200	chrX:109,721,531-111,738,730	2017202	chrX:109,721,530-111,738,731	100329135, 1641, 340595, 401613, 5063, 6998, 7224, 79868, 827, 91851		NaN	10	TDGF1P3, CHRDL1, PAK3, CAPN6, DCX, SERTM2, ALG13, TRPC5OS, TRPC5, RTL4	0
HFE-145shNKX#1	TRUE	chrX:111,796,249-111,965,930	CN Gain	169682	q23	0.488564	0.203812	13.4615	128	169000	chrX:111,796,931-111,965,930	170202	chrX:111,795,730-111,965,931	340596		NaN	1	LHFPL1	0
HFE-145shNKX#1	TRUE	chrX:112,012,930-112,352,430	CN Gain	339501	q23	19.0751	0.236395	28.8462	257	339500	chrX:112,012,931-112,352,430	339502	chrX:112,012,930-112,352,431	100423009, 101928437, 154796	LOC101928437	NaN	3	MIR4329, AMOT, LOC101928437	1	hsa-mir-4329
HFE-145shNKX#1	TRUE	chrX:112,352,430-112,357,973	CN Loss	5544	q23	100	-0.582696	0	6	4900	chrX:112,352,431-112,357,330	6202	chrX:112,352,430-112,358,631	101928437	LOC101928437	NaN	1	LOC101928437	0
HFE-145shNKX#1	TRUE	chrX:112,357,973-114,892,916	CN Gain	2534944	q23	80.2507	0.258373	16.9492	1837	2534100	chrX:112,358,631-114,892,730	2536802	chrX:112,357,330-114,894,131	100302144, 100302153, 100302222, 100302251, 100313838, 101927352, 101928437, 105463123, 109617004, 139804, 3358, 3598, 51213, 5358, 554212, 57631, 677816	LOC101928437	NaN	17	LOC101928437, XACT, SNORA35, MIR764, MIR1912, MIR1264, MIR1298, HTR2C, MIR1911, MIR448, IL13RA2, SNORA35B, LRCH2, RBMXL3, LUZP4, PLS3-AS1, PLS3	6	hsa-mir-764, hsa-mir-1912, hsa-mir-1264, hsa-mir-1298, hsa-mir-1911, hsa-mir-448
HFE-145shNKX#1	TRUE	chrX:115,011,230-115,066,074	CN Gain	54845	q23	21.5484	0.265078	64.7059	42	54700	chrX:115,011,231-115,065,930	55402	chrX:115,011,230-115,066,631	106029310, 642776	DANT1, DANT2	NaN	2	DANT1, DANT2	0
HFE-145shNKX#1	TRUE	chrX:115,066,074-115,068,537	Homozygous Copy Loss	2464	q23	0	-2.25116	20	7	1500	chrX:115,066,631-115,068,130	3202	chrX:115,065,930-115,069,131	642776	DANT2	NaN	1	DANT2	0
HFE-145shNKX#1	TRUE	chrX:115,076,268-117,577,030	CN Gain	2500763	q23 - q24	29.0292	0.252781	27.7443	1824	2500600	chrX:115,076,431-117,577,030	2501902	chrX:115,075,130-117,577,031	100126447, 100302214, 11254, 186, 203413, 54521, 642776, 90293	DANT2, WDR44	NaN	8	DANT2, AGTR2, SLC6A14, CT83, LOC100126447, KLHL13, MIR1277, WDR44	1	hsa-mir-1277
HFE-145shNKX#1	TRUE	chrX:117,600,530-117,952,642	CN Gain	352113	q24	100	0.203331	49.4624	271	351400	chrX:117,600,531-117,951,930	352802	chrX:117,600,530-117,953,331	139818, 3597		NaN	2	DOCK11, IL13RA1	0
HFE-145shNKX#1	TRUE	chrX:117,993,314-118,185,630	CN Gain	192317	q24	0	0.211478	12.069	149	192300	chrX:117,993,331-118,185,630	193602	chrX:117,992,030-118,185,631	101928287, 79836	LINC01285	NaN	2	LINC01285, LONRF3	0
HFE-145shNKX#1	TRUE	chrX:118,229,263-118,334,330	CN Gain	105068	q24	0	0.207959	35.7143	81	104900	chrX:118,229,431-118,334,330	106202	chrX:118,228,130-118,334,331	57481	KIAA1210	NaN	1	KIAA1210	0
HFE-145shNKX#1	TRUE	chrX:118,421,930-118,526,255	CN Gain	104326	q24	57.9506	0.206878	10	81	104200	chrX:118,421,931-118,526,130	105502	chrX:118,421,930-118,527,431	101928336		NaN	1	LOC101928336	0
HFE-145shNKX#1	TRUE	chrX:118,665,030-118,714,174	CN Gain	49145	q24	0	0.189518	0	38	49100	chrX:118,665,031-118,714,130	50302	chrX:118,665,030-118,715,331	63932, 7319	UBE2A	NaN	2	CXorf56, UBE2A	0
HFE-145shNKX#1	TRUE	chrX:118,921,830-118,955,883	CN Gain	34054	q24	0	0.214235	16.6667	26	33900	chrX:118,921,831-118,955,730	35202	chrX:118,921,830-118,957,031	6170	RPL39	NaN	1	RPL39	0
HFE-145shNKX#1	TRUE	chrX:119,157,159-119,185,530	CN Gain	28372	q24	0	0.259597		20	27400	chrX:119,158,131-119,185,530	28802	chrX:119,156,730-119,185,531	101928969	RHOXF1-AS1	NaN	1	RHOXF1-AS1	0
HFE-145shNKX#1	TRUE	chrX:119,185,530-119,214,430	High Copy Gain	28901	q24	0	1.60563		12	28900	chrX:119,185,531-119,214,430	28902	chrX:119,185,530-119,214,431	101928969, 727940, 84528	RHOXF1-AS1	NaN	3	RHOXF2B, RHOXF2, RHOXF1-AS1	0
HFE-145shNKX#1	TRUE	chrX:119,214,430-119,221,030	CN Gain	6601	q24	0	0.483687		7	6600	chrX:119,214,431-119,221,030	6602	chrX:119,214,430-119,221,031	101928969	RHOXF1-AS1	NaN	1	RHOXF1-AS1	0
HFE-145shNKX#1	TRUE	chrX:119,284,430-119,293,030	Homozygous Copy Loss	8601	q24	21.7907	-1.73379		6	8600	chrX:119,284,431-119,293,030	8602	chrX:119,284,430-119,293,031	727940, 84528	RHOXF2, RHOXF2B	NaN	2	RHOXF2, RHOXF2B	0
HFE-145shNKX#1	TRUE	chrX:119,293,030-119,306,930	CN Loss	13901	q24	0	-0.468095		15	13900	chrX:119,293,031-119,306,930	13902	chrX:119,293,030-119,306,931	727940, 84528	RHOXF2, RHOXF2B	NaN	2	RHOXF2, RHOXF2B	0
HFE-145shNKX#1	TRUE	chrX:119,306,930-119,332,230	Homozygous Copy Loss	25301	q24	0	-2.23248		25	25300	chrX:119,306,931-119,332,230	25302	chrX:119,306,930-119,332,231			NaN	0		0
HFE-145shNKX#1	TRUE	chrX:119,332,230-119,478,530	CN Gain	146301	q24	2.24402	0.190436	7.84314	115	146300	chrX:119,332,231-119,478,530	146302	chrX:119,332,230-119,478,531	10009, 158801, 55026		NaN	3	NKAPP1, ZBTB33, TMEM255A	0
HFE-145shNKX#1	TRUE	chrX:119,535,630-119,588,330	CN Gain	52701	q24	0	0.214039	22.8571	41	52700	chrX:119,535,631-119,588,330	52702	chrX:119,535,630-119,588,331	3920	LAMP2	NaN	1	LAMP2	0
HFE-145shNKX#1	TRUE	chrX:119,644,230-119,678,774	CN Gain	34545	q24	0	0.209175	15.3846	27	34500	chrX:119,644,231-119,678,730	35802	chrX:119,644,230-119,680,031	8450	CUL4B	NaN	1	CUL4B	0
HFE-145shNKX#1	TRUE	chrX:119,700,256-119,787,231	CN Gain	86976	q24	0	0.218671	0	67	85900	chrX:119,700,431-119,786,330	88902	chrX:119,698,730-119,787,631	28985, 29071, 8450	CUL4B	NaN	3	CUL4B, MCTS1, C1GALT1C1	0
HFE-145shNKX#1	TRUE	chrX:119,808,867-123,158,905	CN Gain	3350039	q24 - q25	14.0469	0.250469	34.7826	2419	3349100	chrX:119,809,731-123,158,830	3351602	chrX:119,808,430-123,160,031	100500869, 100507170, 100507170, 100507170, 100507170, 100507170, 100507170, 100507170, 100507170, 100507170, 101928402, 10735, 255313, 255313, 255313, 255313, 255313, 255313, 255313, 255313, 255313, 2892, 57187, 643311, 653282, 728036, 728036, 728036, 728036, 728036, 728036, 728036, 728036, 728036, 728042, 728042, 728042, 728042, 728042, 728042, 728042, 728042, 728042, 728049, 728049, 728049, 72…	STAG2	NaN	110	CT47B1, CT47A10, CT47A11, CT47A12, CT47A1, CT47A2, CT47A3, CT47A4, CT47A5, CT47A8, CT47A9, CT47A10, CT47A11, CT47A12, CT47A1, CT47A2, CT47A3, CT47A4, CT47A5, CT47A6, CT47A8, CT47A9, CT47A10, CT47A11, CT47A12, CT47A1, CT47A2, CT47A3, CT47A4, CT47A5, CT47A6, CT47A8, CT47A9, CT47A10, CT47A11, CT47A12, CT47A1, CT47A2, CT47A3, CT47A4, CT47A5, CT47A6, CT47A8, CT47A9, CT47A10, CT47A11, CT47A12, CT47A1, …	1	hsa-mir-220a
HFE-145shNKX#1	TRUE	chrX:123,174,530-124,405,330	CN Gain	1230801	q25	0.41924	0.250751	19.8939	920	1230800	chrX:123,174,531-124,405,330	1230802	chrX:123,174,530-124,405,331	100132015, 10178, 10735, 4068	STAG2	NaN	4	STAG2, TEX13D, SH2D1A, TENM1	0
HFE-145shNKX#1	TRUE	chrX:124,405,330-124,414,730	Homozygous Copy Loss	9401	q25	0	-1.65144		7	9400	chrX:124,405,331-124,414,730	9402	chrX:124,405,330-124,414,731			NaN	0		0
HFE-145shNKX#1	TRUE	chrX:124,414,730-128,458,630	CN Gain	4043901	q25	43.3514	0.274422	29.9803	2972	4043900	chrX:124,414,731-128,458,630	4043902	chrX:124,414,730-128,458,631	100129520, 100130613, 101928495, 139170, 139741, 340578		NaN	6	TEX13C, LOC101928495, DCAF12L2, DCAF12L1, PRR32, ACTRT1	0
HFE-145shNKX#1	TRUE	chrX:128,481,030-128,750,951	CN Gain	269922	q25 - q26.1	23.0015	0.218002	7.36842	208	269100	chrX:128,481,031-128,750,130	270402	chrX:128,481,030-128,751,431	4952, 6594		NaN	2	SMARCA1, OCRL	0
HFE-145shNKX#1	TRUE	chrX:128,795,130-128,888,623	CN Gain	93494	q26.1	100	0.200392	27.6596	72	93300	chrX:128,795,131-128,888,430	94602	chrX:128,795,130-128,889,731	7512	XPNPEP2	NaN	1	XPNPEP2	0
HFE-145shNKX#1	TRUE	chrX:128,939,192-129,065,351	CN Gain	126160	q26.1	21.6845	0.225054	7.14286	97	125300	chrX:128,939,931-129,065,230	128102	chrX:128,938,630-129,066,731	10813, 51114	ZDHHC9	NaN	2	ZDHHC9, UTP14A	0
HFE-145shNKX#1	TRUE	chrX:129,365,830-129,629,830	CN Gain	264001	q26.1	1.57311	0.213335	2.5641	205	264000	chrX:129,365,831-129,629,830	264002	chrX:129,365,830-129,629,831	139760, 51634, 55609, 55855, 9016	FAM45BP, ZNF280C	NaN	5	ZNF280C, SLC25A14, GPR119, RBMX2, FAM45BP	0
HFE-145shNKX#1	TRUE	chrX:129,674,630-130,182,130	CN Gain	507501	q26.1	0	0.216337	10.5263	388	507500	chrX:129,674,631-130,182,130	507502	chrX:129,674,630-130,182,131	104266960, 10495, 105373338	LINC01201	NaN	3	ENOX2, LOC105373338, LINC01201	0
HFE-145shNKX#1	TRUE	chrX:130,199,030-130,375,530	CN Gain	176501	q26.1	4.66062	0.246555	4.44444	135	176500	chrX:130,199,031-130,375,530	176502	chrX:130,199,030-130,375,531	158763	ARHGAP36	NaN	1	ARHGAP36	0
HFE-145shNKX#1	TRUE	chrX:130,414,255-130,874,230	CN Gain	459976	q26.2	14.928	0.229516	49.5652	348	459700	chrX:130,414,531-130,874,230	461002	chrX:130,413,230-130,874,231	286467, 347468, 3547	FIRRE, IGSF1	NaN	3	IGSF1, OR13H1, FIRRE	0
HFE-145shNKX#1	TRUE	chrX:130,890,640-131,936,784	CN Gain	1046145	q26.2	0.572005	0.228207	33.0544	798	1045100	chrX:130,890,931-131,936,030	1047702	chrX:130,889,630-131,937,331	100874102, 101928578, 286467, 51765, 55796, 57826, 90161, 90167	FIRRE, HS6ST2	NaN	8	FIRRE, STK26, FRMD7, RAP2C, RAP2C-AS1, MBNL3, HS6ST2-AS1, HS6ST2	0
HFE-145shNKX#1	TRUE	chrX:132,002,230-132,512,230	CN Gain	510001	q26.2	0.363137	0.262699	49.5238	382	510000	chrX:132,002,231-132,512,230	510002	chrX:132,002,230-132,512,231	2239, 51270, 83844, 90161	GPC4, HS6ST2	NaN	4	HS6ST2, USP26, TFDP3, GPC4	0
HFE-145shNKX#1	TRUE	chrX:132,515,030-134,250,230	CN Gain	1735201	q26.2 - q26.3	4.04	0.245227	12.9225	1315	1735200	chrX:132,515,031-134,250,230	1735202	chrX:132,515,030-134,250,231	100126302, 100506757, 10761, 110806308, 159090, 159091, 170932, 2239, 26071, 2719, 3251, 340581, 347475, 406899, 406981, 407049, 441518, 494336, 554214, 56180, 574031, 574032, 574033, 574505, 574506, 644538, 644596, 664617, 84848, 8933	GPC4	NaN	30	GPC4, GPC3, GPC3-AS1, MIR363, MIR92A2, MIR19B2, MIR20B, MIR18B, MIR106A, CCDC160, PHF6, HPRT1, MIR450B, MIR450A1, MIR450A2, MIR542, MIR503HG, MIR503, MIR424, LINC00629, PLAC1, FAM122B, FAM122C, MOSPD1, LINC02243, SMIM10, RTL8B, RTL8C, RTL8A, SMIM10L2B	12	hsa-mir-363, hsa-mir-92a-2, hsa-mir-19b-2, hsa-mir-20b, hsa-mir-18b, hsa-mir-106a, hsa-mir-450b, hsa-mir-450a-1, hsa-mir-450a-2, hsa-mir-542, hsa-mir-503, hsa-mir-424
HFE-145shNKX#1	TRUE	chrX:134,250,230-134,293,030	High Copy Gain	42801	q26.3	0	1.6906		15	42800	chrX:134,250,231-134,293,030	42802	chrX:134,250,230-134,293,031	100129515, 109729176, 54967	CT55	NaN	3	ETDB, SMIM10L2B-AS1, CT55	0
HFE-145shNKX#1	TRUE	chrX:134,293,030-134,348,130	CN Gain	55101	q26.3	63.225	0.238644	31.25	42	55100	chrX:134,293,031-134,348,130	55102	chrX:134,293,030-134,348,131	54967	CT55	NaN	1	CT55	0
HFE-145shNKX#1	TRUE	chrX:134,348,130-134,390,530	Homozygous Copy Loss	42401	q26.3	0	-4.93865		48	42400	chrX:134,348,131-134,390,530	42402	chrX:134,348,130-134,390,531	101928677, 7626	ZNF75D	NaN	2	ETDA, ZNF75D	0
HFE-145shNKX#1	TRUE	chrX:134,390,530-134,799,560	CN Gain	409031	q26.3	48.8052	0.239114	1.92308	311	409000	chrX:134,390,531-134,799,530	410202	chrX:134,390,530-134,800,731	100506790, 100874118, 203522, 353278, 399668, 7626	ZNF75D	NaN	6	ZNF75D, ZNF449, LOC100506790, SMIM10L2A, INTS6L-AS1, INTS6L	0
HFE-145shNKX#1	TRUE	chrX:134,803,530-134,807,610	Homozygous Copy Loss	4081	q26.3	100	-2.13783	0	4	3600	chrX:134,803,531-134,807,130	5002	chrX:134,803,530-134,808,531			NaN	0		0
HFE-145shNKX#1	TRUE	chrX:134,807,610-134,852,030	CN Gain	44421	q26.3	100	0.224952	0	34	43500	chrX:134,808,531-134,852,030	44902	chrX:134,807,130-134,852,031	101060211, 541466, 644717	CT45A1, CT45A7	NaN	3	SAGE2P, CT45A7, CT45A1	0
HFE-145shNKX#1	TRUE	chrX:134,852,030-134,871,930	High Copy Gain	19901	q26.3	100	1.08424		23	19900	chrX:134,852,031-134,871,930	19902	chrX:134,852,030-134,871,931	101060211, 101060211, 102723680, 102723737, 441521, 541465, 541466, 728911	CT45A1, CT45A2, CT45A5, CT45A6, CT45A7, CT45A8, CT45A9	NaN	8	CT45A7, CT45A1, CT45A6, CT45A2, CT45A8, CT45A7, CT45A5, CT45A9	0
HFE-145shNKX#1	TRUE	chrX:134,871,930-134,883,230	Homozygous Copy Loss	11301	q26.3	100	-4.67957		6	11300	chrX:134,871,931-134,883,230	11302	chrX:134,871,930-134,883,231	101060211, 102723680, 102723737, 441521, 541465, 541466, 728911	CT45A1, CT45A2, CT45A5, CT45A6, CT45A7, CT45A8, CT45A9	NaN	7	CT45A1, CT45A6, CT45A2, CT45A8, CT45A7, CT45A5, CT45A9	0
HFE-145shNKX#1	TRUE	chrX:134,883,230-134,916,920	CN Gain	33691	q26.3	100	0.237084	0	28	33600	chrX:134,883,231-134,916,830	34502	chrX:134,883,230-134,917,731	101060211, 441519, 541465, 541466	CT45A1	NaN	4	CT45A1, CT45A3, CT45A6, CT45A7	0
HFE-145shNKX#1	TRUE	chrX:134,916,920-134,971,888	Homozygous Copy Loss	54969	q26.3	100	-3.49639	0	41	53700	chrX:134,917,731-134,971,430	56002	chrX:134,916,830-134,972,831	101060211, 102723631	CT45A10	NaN	2	CT45A10, CT45A7	0
HFE-145shNKX#1	TRUE	chrX:134,971,888-135,155,430	CN Gain	183543	q26.3	99.6246	0.19575	0	141	182600	chrX:134,972,831-135,155,430	184002	chrX:134,971,430-135,155,431	102723631, 10479, 55511, 93380	CT45A10	NaN	4	CT45A10, SAGE1, MMGT1, SLC9A6	0
HFE-145shNKX#1	TRUE	chrX:135,218,430-135,309,430	CN Gain	91001	q26.3	0	0.225586	60.9756	70	91000	chrX:135,218,431-135,309,430	91002	chrX:135,218,430-135,309,431	2273, 79649	MAP7D3	NaN	2	FHL1, MAP7D3	0
HFE-145shNKX#1	TRUE	chrX:135,362,530-135,389,030	CN Gain	26501	q26.3	0	0.237703	50	20	26500	chrX:135,362,531-135,389,030	26502	chrX:135,362,530-135,389,031	139378	ADGRG4	NaN	1	ADGRG4	0
HFE-145shNKX#1	TRUE	chrX:135,422,630-135,677,419	CN Gain	254790	q26.3	4.79142	0.214555	57.7465	195	254000	chrX:135,422,631-135,676,630	255302	chrX:135,422,630-135,677,931	100126324, 139378, 27336, 51442, 680	ADGRG4	NaN	5	ADGRG4, BRS3, HTATSF1, VGLL1, MIR934	1	hsa-mir-934
HFE-145shNKX#1	TRUE	chrX:135,687,949-135,730,484	CN Gain	42536	q26.3	0	0.242073	50	33	41600	chrX:135,688,231-135,729,830	44102	chrX:135,687,030-135,731,131	100128420, 959	CD40LG	NaN	2	LINC00892, CD40LG	0
HFE-145shNKX#1	TRUE	chrX:135,783,323-135,879,330	CN Gain	96008	q26.3	0	0.225167	21.6667	75	95300	chrX:135,784,031-135,879,330	96602	chrX:135,782,730-135,879,331	9459	ARHGEF6	NaN	1	ARHGEF6	0
HFE-145shNKX#1	TRUE	chrX:135,900,930-136,165,230	CN Gain	264301	q26.3	0.928869	0.205405	18.1818	202	264300	chrX:135,900,931-136,165,230	264302	chrX:135,900,930-136,165,231	26787, 27316, 83550		NaN	3	RBMX, SNORD61, GPR101	0
HFE-145shNKX#1	TRUE	chrX:136,198,830-136,765,630	CN Gain	566801	q26.3	3.13956	0.220211	28.4946	433	566800	chrX:136,198,831-136,765,630	566802	chrX:136,198,830-136,765,631	7547		NaN	1	ZIC3	0
HFE-145shNKX#1	TRUE	chrX:136,787,330-140,094,630	CN Gain	3307301	q26.3 - q27.1	5.18722	0.260354	19.0476	2442	3307300	chrX:136,787,331-140,094,630	3307302	chrX:136,787,330-140,094,631	100129662, 100313776, 1038, 158696, 2158, 2258, 286410, 286411, 347487, 389895, 4168, 574507, 574508, 6658, 6719, 728660, 728695		NaN	17	LINC00889, MIR504, FGF13-AS1, FGF13, SRD5A1P1, F9, MCF2, ATP11C, MIR505, CXorf66, LOC728660, LOC389895, SOX3, LINC00632, CDR1, MIR320D2, SPANXB1	3	hsa-mir-504, hsa-mir-505, hsa-mir-320d-2
HFE-145shNKX#1	TRUE	chrX:140,094,630-140,107,130	Homozygous Copy Loss	12501	q27.1	100	-3.06115		4	12500	chrX:140,094,631-140,107,130	12502	chrX:140,094,630-140,107,131	728695		NaN	1	SPANXB1	0
HFE-145shNKX#1	TRUE	chrX:140,107,130-140,110,830	High Copy Gain	3701	q27.1	100	0.784554		3	3700	chrX:140,107,131-140,110,830	3702	chrX:140,107,130-140,110,831			NaN	0		0
HFE-145shNKX#1	TRUE	chrX:140,110,830-140,116,230	CN Gain	5401	q27.1	100	0.395266		7	5400	chrX:140,110,831-140,116,230	5402	chrX:140,110,830-140,116,231			NaN	0		0
HFE-145shNKX#1	TRUE	chrX:140,116,230-140,138,630	High Copy Gain	22401	q27.1	100	1.33069		12	22400	chrX:140,116,231-140,138,630	22402	chrX:140,116,230-140,138,631			NaN	0		0
HFE-145shNKX#1	TRUE	chrX:140,138,630-140,145,830	CN Gain	7201	q27.1	100	0.357354		8	7200	chrX:140,138,631-140,145,830	7202	chrX:140,138,630-140,145,831			NaN	0		0
HFE-145shNKX#1	TRUE	chrX:140,145,830-140,205,730	High Copy Gain	59901	q27.1	100	1.37778	0	30	59900	chrX:140,145,831-140,205,730	59902	chrX:140,145,830-140,205,731			NaN	0		0
HFE-145shNKX#1	TRUE	chrX:140,205,730-140,561,577	CN Gain	355848	q27.1 - q27.2	100	0.289219	31.694	257	355800	chrX:140,205,731-140,561,530	357202	chrX:140,205,730-140,562,931	103625684, 23641		NaN	2	RNU6-2, LDOC1	0
HFE-145shNKX#1	TRUE	chrX:140,561,577-140,578,330	CN Loss	16754	q27.2	100	-0.675897	0	15	15400	chrX:140,562,931-140,578,330	16802	chrX:140,561,530-140,578,331			NaN	0		0
HFE-145shNKX#1	TRUE	chrX:140,578,330-140,638,030	Homozygous Copy Loss	59701	q27.2	100	-1.92759		51	59700	chrX:140,578,331-140,638,030	59702	chrX:140,578,330-140,638,031	619455	SPANXA2-OT1	NaN	1	SPANXA2-OT1	0
HFE-145shNKX#1	TRUE	chrX:140,638,030-140,647,730	CN Loss	9701	q27.2	100	-0.610183		7	9700	chrX:140,638,031-140,647,730	9702	chrX:140,638,030-140,647,731	619455	SPANXA2-OT1	NaN	1	SPANXA2-OT1	0
HFE-145shNKX#1	TRUE	chrX:140,647,730-140,668,130	Homozygous Copy Loss	20401	q27.2	100	-1.73469		14	20400	chrX:140,647,731-140,668,130	20402	chrX:140,647,730-140,668,131	619455	SPANXA2-OT1	NaN	1	SPANXA2-OT1	0
HFE-145shNKX#1	TRUE	chrX:140,668,130-140,677,730	CN Gain	9601	q27.2	100	0.420577	0	7	9600	chrX:140,668,131-140,677,730	9602	chrX:140,668,130-140,677,731	30014, 619455, 728712	SPANXA2-OT1	NaN	3	SPANXA2-OT1, SPANXA1, SPANXA2	0
HFE-145shNKX#1	TRUE	chrX:140,677,730-140,682,530	Homozygous Copy Loss	4801	q27.2	100	-4.48974		4	4800	chrX:140,677,731-140,682,530	4802	chrX:140,677,730-140,682,531	30014, 619455, 728712	SPANXA2-OT1	NaN	3	SPANXA2-OT1, SPANXA1, SPANXA2	0
HFE-145shNKX#1	TRUE	chrX:140,682,530-143,160,930	CN Gain	2478401	q27.2 - q27.3	53.9232	0.27287	23.6893	1796	2478400	chrX:140,682,531-143,160,930	2478402	chrX:140,682,530-143,160,931	139065, 139067, 139081, 389898, 441525, 494119, 51438, 619455, 645188, 64648, 64663, 9947	SPANXA2-OT1	NaN	12	SPANXA2-OT1, LOC645188, SPANXC, SPANXD, MAGEC3, MAGEC1, MAGEC2, SPANXN4, SPANXN3, SLITRK4, SPANXN2, UBE2NL	0
HFE-145shNKX#1	TRUE	chrX:143,160,930-143,212,430	CN Loss	51501	q27.3	0	-0.621255		43	51500	chrX:143,160,931-143,212,430	51502	chrX:143,160,930-143,212,431			NaN	0		0
HFE-145shNKX#1	TRUE	chrX:143,212,430-143,242,030	Homozygous Copy Loss	29601	q27.3	0	-1.53788	0	26	29600	chrX:143,212,431-143,242,030	29602	chrX:143,212,430-143,242,031			NaN	0		0
HFE-145shNKX#1	TRUE	chrX:143,242,030-143,276,730	CN Loss	34701	q27.3	0	-0.742338	0	22	34700	chrX:143,242,031-143,276,730	34702	chrX:143,242,030-143,276,731			NaN	0		0
HFE-145shNKX#1	TRUE	chrX:143,291,630-143,295,430	Homozygous Copy Loss	3801	q27.3	0	-1.43284		4	3800	chrX:143,291,631-143,295,430	3802	chrX:143,291,630-143,295,431			NaN	0		0
HFE-145shNKX#1	TRUE	chrX:143,295,430-145,883,209	CN Gain	2587780	q27.3	9.51136	0.27906	24.6961	1820	2587200	chrX:143,295,431-145,882,630	2589302	chrX:143,295,430-145,884,731	100126303, 100126304, 100126306, 100126307, 100126341, 100126342, 102466721, 494118, 84631		NaN	9	SPANXN1, SLITRK2, MIR892C, MIR890, MIR888, MIR892A, MIR892B, MIR891B, MIR891A	6	hsa-mir-890, hsa-mir-888, hsa-mir-892a, hsa-mir-892b, hsa-mir-891b, hsa-mir-891a
HFE-145shNKX#1	TRUE	chrX:145,883,209-145,894,030	High Copy Gain	10822	q27.3	26.1159	2.44278		3	9300	chrX:145,884,731-145,894,030	11402	chrX:145,882,630-145,894,031	100129239, 100133053		NaN	2	CXorf51A, CXorf51B	0
HFE-145shNKX#1	TRUE	chrX:145,894,030-145,903,730	Homozygous Copy Loss	9701	q27.3	35.7938	-4.87241		12	9700	chrX:145,894,031-145,903,730	9702	chrX:145,894,030-145,903,731	100129239, 100133053		NaN	2	CXorf51A, CXorf51B	0
HFE-145shNKX#1	TRUE	chrX:145,903,730-147,967,695	CN Gain	2063966	q27.3 - q28	5.00028	0.258547	24.7039	1513	2062900	chrX:145,903,731-147,966,630	2064202	chrX:145,903,730-147,967,931	100126270, 100126301, 100126301, 100126337, 100126337, 100126337, 100313804, 100313822, 100422847, 158521, 2332, 2334, 574509, 574510, 574511, 574512, 574513, 574514, 574514, 574515, 574516, 574517, 574517, 574518, 574518	AFF2	NaN	25	MIR513C, MIR513B, MIR513A1, MIR513A2, MIR506, MIR507, MIR508, MIR514B, MIR509-3, MIR509-1, MIR509-2, MIR509-3, MIR509-3, MIR509-1, MIR509-2, MIR510, MIR514A1, MIR514A2, MIR514A3, MIR514A2, MIR514A3, FMR1-AS1, FMR1, FMR1NB, AFF2	15	hsa-mir-513c, hsa-mir-513b, hsa-mir-513a-1, hsa-mir-513a-2, hsa-mir-506, hsa-mir-507, hsa-mir-508, hsa-mir-514b, hsa-mir-509-2, hsa-mir-509-3, hsa-mir-509-1, hsa-mir-510, hsa-mir-514-1, hsa-mir-514-2, hsa-mir-514-3
HFE-145shNKX#1	TRUE	chrX:147,968,138-148,515,830	CN Gain	547693	q28	1.84228	0.242039	6.10169	411	546600	chrX:147,969,231-148,515,830	547902	chrX:147,967,930-148,515,831	2334	AFF2	NaN	1	AFF2	0
HFE-145shNKX#1	TRUE	chrX:148,552,202-148,592,130	CN Gain	39929	q28	0	0.231743	10.8108	30	39900	chrX:148,552,231-148,592,130	41102	chrX:148,551,030-148,592,131	3423		NaN	1	IDS	0
HFE-145shNKX#1	TRUE	chrX:148,612,591-148,624,314	CN Gain	11724	q28	0	0.256708	0	7	10700	chrX:148,612,731-148,623,430	13802	chrX:148,611,430-148,625,231	100131434, 91966	CXorf40A, LINC00893	NaN	2	LINC00893, CXorf40A	0
HFE-145shNKX#1	TRUE	chrX:148,624,314-148,643,290	High Copy Gain	18977	q28	0	0.731883	0	10	16200	chrX:148,625,231-148,641,430	20702	chrX:148,623,430-148,644,131	101927685, 101928917, 91966	CXorf40A	NaN	3	CXorf40A, HSFX3, HSFX4	0
HFE-145shNKX#1	TRUE	chrX:148,654,430-148,684,062	High Copy Gain	29633	q28	0.195734	2.43742		9	28400	chrX:148,654,431-148,682,830	30402	chrX:148,654,430-148,684,831	100130086, 100506164, 4108, 728269, 84548	TMEM185A	NaN	5	MAGEA9, MAGEA9B, HSFX2, HSFX1, TMEM185A	0
HFE-145shNKX#1	TRUE	chrX:148,684,062-148,736,230	CN Gain	52169	q28	0.49839	0.197901	6.81818	39	51400	chrX:148,684,831-148,736,230	53402	chrX:148,682,830-148,736,231	84548	TMEM185A	NaN	1	TMEM185A	0
HFE-145shNKX#1	TRUE	chrX:148,736,230-148,762,130	High Copy Gain	25901	q28	0	1.87856		9	25900	chrX:148,736,231-148,762,130	25902	chrX:148,736,230-148,762,131			NaN	0		0
HFE-145shNKX#1	TRUE	chrX:148,762,130-148,805,130	CN Gain	43001	q28	0	0.211888	55.1724	33	43000	chrX:148,762,131-148,805,130	43002	chrX:148,762,130-148,805,131	4110		NaN	1	MAGEA11	0
HFE-145shNKX#1	TRUE	chrX:148,805,130-148,830,860	Homozygous Copy Loss	25731	q28	0	-2.64009	0	29	25400	chrX:148,805,131-148,830,530	26602	chrX:148,805,130-148,831,731			NaN	0		0
HFE-145shNKX#1	TRUE	chrX:148,830,860-148,848,630	CN Gain	17771	q28	0	0.219767	42.8571	14	16200	chrX:148,831,731-148,847,930	18602	chrX:148,830,530-148,849,131			NaN	0		0
HFE-145shNKX#1	TRUE	chrX:148,848,630-148,877,130	Homozygous Copy Loss	28501	q28	37.6	-4.26273	0	34	28000	chrX:148,849,131-148,877,130	29202	chrX:148,847,930-148,877,131	100130086, 100506164, 4108, 728269		NaN	4	HSFX1, HSFX2, MAGEA9B, MAGEA9	0
HFE-145shNKX#1	TRUE	chrX:148,877,130-149,094,530	CN Gain	217401	q28	69.747	0.251962	0	60	217400	chrX:148,877,131-149,094,530	217402	chrX:148,877,130-149,094,531	101241891, 101410537, 4107, 91966	CXorf40A	NaN	4	LINC00850, MAGEA8, MAGEA8-AS1, CXorf40A	0
HFE-145shNKX#1	TRUE	chrX:149,094,530-149,097,730	Homozygous Copy Loss	3201	q28	0	-2.87835		3	3200	chrX:149,094,531-149,097,730	3202	chrX:149,094,530-149,097,731	91966	CXorf40A	NaN	1	CXorf40A	0
HFE-145shNKX#1	TRUE	chrX:149,097,730-149,105,330	CN Loss	7601	q28	0	-0.209365	0	7	7600	chrX:149,097,731-149,105,330	7602	chrX:149,097,730-149,105,331	101927685, 541578, 91966	CXorf40A, CXorf40B	NaN	3	CXorf40A, HSFX4, CXorf40B	0
HFE-145shNKX#1	TRUE	chrX:149,105,330-151,846,830	CN Gain	2741501	q28	22.4055	0.257642	22.3003	2044	2741500	chrX:149,105,331-151,846,830	2741502	chrX:149,105,330-151,846,831	100128688, 100272228, 100313839, 100422930, 10046, 100533997, 105373368, 105377213, 1260, 139135, 203547, 2556, 2564, 3149, 406897, 406898, 407009, 4103, 4104, 4109, 4534, 541578, 55879, 574412, 768215, 79057, 83692, 8776, 89885, 9248	CXorf40B	NaN	30	CXorf40B, LINC00894, MIR2114, MAMLD1, MTM1, MTMR1, CD99L2, HMGB3, MIR4330, GPR50-AS1, GPR50, VMA21, LOC105377213, PASD1, PRRG3, FATE1, CNGA2, LOC105373368, MAGEA4, MIR224, MIR452, GABRE, MAGEA5, MAGEA10-MAGEA5, MAGEA10, GABRA3, MIR105-1, MIR767, MIR105-2, GABRQ	7	hsa-mir-2114, hsa-mir-4330, hsa-mir-224, hsa-mir-452, hsa-mir-105-1, hsa-mir-767, hsa-mir-105-2
HFE-145shNKX#1	TRUE	chrX:151,846,830-151,893,330	High Copy Gain	46501	q28	0	1.31306	0	23	46500	chrX:151,846,831-151,893,330	46502	chrX:151,846,830-151,893,331	266740, 389903, 4101, 4105		NaN	4	MAGEA6, CSAG3, MAGEA2, MAGEA2B	0
HFE-145shNKX#1	TRUE	chrX:151,893,330-151,912,230	CN Gain	18901	q28	0	0.316949	0	14	18900	chrX:151,893,331-151,912,230	18902	chrX:151,893,330-151,912,231	100130935, 158511, 4111		NaN	3	CSAG4, MAGEA12, CSAG1	0
HFE-145shNKX#1	TRUE	chrX:151,912,230-151,958,130	Homozygous Copy Loss	45901	q28	0	-1.79966	0	46	45900	chrX:151,912,231-151,958,130	45902	chrX:151,912,230-151,958,131	266740, 389903, 4101, 4102		NaN	4	MAGEA2, MAGEA2B, CSAG3, MAGEA3	0
HFE-145shNKX#1	TRUE	chrX:151,958,130-152,228,404	CN Gain	270275	q28	55.8726	0.244207	23.2044	205	269500	chrX:151,958,131-152,227,630	270702	chrX:151,958,130-152,228,831	1069, 114824, 29944, 50814, 7739	PNMA3	NaN	5	CETN2, NSDHL, ZNF185, PNMA5, PNMA3	0
HFE-145shNKX#1	TRUE	chrX:152,228,404-152,300,980	High Copy Gain	72577	q28	92.1517	1.31677	0	9	37500	chrX:152,228,831-152,266,330	108002	chrX:152,227,630-152,335,631	29944, 84968	PNMA3	NaN	2	PNMA3, PNMA6A	0
HFE-145shNKX#1	TRUE	chrX:152,300,980-152,350,030	Homozygous Copy Loss	49051	q28	100	-4.93575		9	14400	chrX:152,335,631-152,350,030	83702	chrX:152,266,330-152,350,031	84968		NaN	1	PNMA6A	0
HFE-145shNKX#1	TRUE	chrX:152,350,030-152,373,149	CN Gain	23120	q28	100	0.20049	16.6667	17	22000	chrX:152,350,031-152,372,030	25002	chrX:152,350,030-152,375,031			NaN	0		0
HFE-145shNKX#1	TRUE	chrX:152,373,149-152,415,330	High Copy Gain	42182	q28	100	2.01482	0	13	40300	chrX:152,375,031-152,415,330	43302	chrX:152,372,030-152,415,331			NaN	0		0
HFE-145shNKX#1	TRUE	chrX:152,415,330-152,434,473	CN Gain	19144	q28	100	0.20883	0	15	18300	chrX:152,415,331-152,433,630	19602	chrX:152,415,330-152,434,931			NaN	0		0
HFE-145shNKX#1	TRUE	chrX:152,434,473-152,463,930	Homozygous Copy Loss	29458	q28	100	-4.93352	0	17	29000	chrX:152,434,931-152,463,930	30302	chrX:152,433,630-152,463,931			NaN	0		0
HFE-145shNKX#1	TRUE	chrX:152,463,930-152,515,430	CN Gain	51501	q28	100	0.284357	35.7143	39	51500	chrX:152,463,931-152,515,430	51502	chrX:152,463,930-152,515,431	4100		NaN	1	MAGEA1	0
HFE-145shNKX#1	TRUE	chrX:152,515,430-152,552,930	Homozygous Copy Loss	37501	q28	100	-2.33741	0	45	37500	chrX:152,515,431-152,552,930	37502	chrX:152,515,430-152,552,931			NaN	0		0
HFE-145shNKX#1	TRUE	chrX:152,552,930-152,555,830	CN Loss	2901	q28	100	-0.27539		4	2900	chrX:152,552,931-152,555,830	2902	chrX:152,552,930-152,555,831			NaN	0		0
HFE-145shNKX#1	TRUE	chrX:152,555,830-152,559,594	Homozygous Copy Loss	3765	q28	100	-1.27399	0	4	3300	chrX:152,555,831-152,559,130	4502	chrX:152,555,830-152,560,331			NaN	0		0
HFE-145shNKX#1	TRUE	chrX:152,559,594-153,400,830	CN Gain	841237	q28	100	0.221096	18.1022	657	840500	chrX:152,560,331-153,400,830	841702	chrX:152,559,130-153,400,831	100313781, 100422877, 100422987, 100873990, 100996465, 10134, 105373378, 105373383, 10838, 109729167, 11219, 139728, 139735, 1852, 215, 26576, 3054, 3421, 3654, 3897, 393, 4204, 492, 5365, 554, 55559, 57595, 5973, 633, 649238, 6535, 6748, 8260, 8269, 92002		NaN	35	PNMA6F, ZNF275, LOC105373378, PNMA6E, ZFP92, TREX2, HAUS7, BGN, ATP2B3, CCNQ, LOC105373383, DUSP9, PNCK, SLC6A8, BCAP31, ABCD1, PLXNB3, SRPK3, IDH3G, SSR4, PDZD4, L1CAM, LCA10, AVPR2, ARHGAP4, NAA10, RENBP, HCFC1, HCFC1-AS1, TMEM187, MIR3202-1, MIR3202-2, IRAK1, MIR718, MECP2	3	hsa-mir-3202-1, hsa-mir-3202-2, hsa-mir-718
HFE-145shNKX#1	TRUE	chrX:153,409,630-153,458,530	High Copy Gain	48901	q28	100	1.40605	0	23	48900	chrX:153,409,631-153,458,530	48902	chrX:153,409,630-153,458,531	101060233, 2652, 5956, 728458	OPN1MW, OPN1MW2, OPN1MW3	NaN	4	OPN1LW, OPN1MW2, OPN1MW3, OPN1MW	0
HFE-145shNKX#1	TRUE	chrX:153,463,830-153,523,355	Homozygous Copy Loss	59526	q28	100	-3.7892	0	60	58900	chrX:153,463,831-153,522,730	60202	chrX:153,463,830-153,524,031	101060233, 1527, 2652, 728458	TEX28	NaN	4	OPN1MW2, OPN1MW3, OPN1MW, TEX28	0
HFE-145shNKX#1	TRUE	chrX:153,523,355-153,601,916	CN Gain	78562	q28	100	0.267284	18.8235	58	77800	chrX:153,524,031-153,601,830	80502	chrX:153,522,730-153,603,231	1527, 2316, 8277	FLNA, TEX28	NaN	3	TEX28, TKTL1, FLNA	0
HFE-145shNKX#1	TRUE	chrX:153,613,530-153,622,030	Homozygous Copy Loss	8501	q28	100	-4.58814		10	8500	chrX:153,613,531-153,622,030	8502	chrX:153,613,530-153,622,031			NaN	0		0
HFE-145shNKX#1	TRUE	chrX:153,622,030-153,776,093	CN Gain	154064	q28	100	0.198718	14.5695	119	153400	chrX:153,622,031-153,775,430	154702	chrX:153,622,030-153,776,731	102465517, 158960, 1774, 2539, 2664, 26778, 537, 55558, 60343, 6134, 6901, 8266, 8270, 8273, 8517, 9130	IKBKG	NaN	16	RPL10, SNORA70, DNASE1L1, TAZ, CH17-340M24.3, ATP6AP1, GDI1, FAM50A, MIR6858, PLXNA3, LAGE3, UBL4A, SLC10A3, FAM3A, G6PD, IKBKG	0
HFE-145shNKX#1	TRUE	chrX:153,776,093-153,784,130	CN Loss	8038	q28	100	-0.413465	0	8	7400	chrX:153,776,731-153,784,130	8702	chrX:153,775,430-153,784,131	8517	IKBKG	NaN	1	IKBKG	0
HFE-145shNKX#1	TRUE	chrX:153,784,130-153,819,030	High Copy Gain	34901	q28	100	1.70447		14	34900	chrX:153,784,131-153,819,030	34902	chrX:153,784,130-153,819,031	100132967, 1485, 246100, 286967, 8517	IKBKG	NaN	5	IKBKG, FAM223A, FAM223B, CTAG1A, CTAG1B	0
HFE-145shNKX#1	TRUE	chrX:153,841,230-153,876,730	Homozygous Copy Loss	35501	q28	100	-5.08589		38	35500	chrX:153,841,231-153,876,730	35502	chrX:153,841,230-153,876,731	100132967, 1485, 246100, 286967		NaN	4	CTAG1A, CTAG1B, FAM223A, FAM223B	0
HFE-145shNKX#1	TRUE	chrX:153,876,730-154,109,096	CN Gain	232367	q28	100	0.224826	2.47934	180	231300	chrX:153,876,731-154,108,030	232602	chrX:153,876,730-154,109,331	100132963, 100847052, 139716, 1736, 2157, 30848, 4354, 677817, 677835	F8	NaN	9	CTAG2, GAB3, SNORA36A, MIR664B, DKC1, SNORA56, MPP1, SMIM9, F8	0
HFE-145shNKX#1	TRUE	chrX:154,109,096-154,118,330	High Copy Gain	9235	q28	100	1.0062		7	9000	chrX:154,109,331-154,118,330	10302	chrX:154,108,030-154,118,331	100302111, 100422977, 100422985, 2157, 474381, 474382, 474383, 474384, 8263, 83740	F8	NaN	10	H2AFB2, H2AFB1, H2AFB3, F8A2, F8A3, F8A1, MIR1184-1, MIR1184-2, MIR1184-3, F8	1	hsa-mir-1184-1
HFE-145shNKX#1	TRUE	chrX:154,118,330-154,274,035	CN Gain	155706	q28	100	0.21473	2.24719	120	154900	chrX:154,118,331-154,273,230	156202	chrX:154,118,330-154,274,531	2157, 65991	F8, FUNDC2	NaN	2	F8, FUNDC2	0
HFE-145shNKX#1	TRUE	chrX:154,313,130-154,565,830	CN Gain	252701	q28	100	0.247832	1.69492	193	252700	chrX:154,313,131-154,565,830	252702	chrX:154,313,130-154,565,831	116442, 1193, 7411, 79184	BRCC3	NaN	4	BRCC3, VBP1, RAB39B, CLIC2	0
HFE-145shNKX#1	TRUE	chrX:154,565,830-154,583,830	High Copy Gain	18001	q28	100	1.23449		13	18000	chrX:154,565,831-154,583,830	18002	chrX:154,565,830-154,583,831	100507404, 101927830	LOC101927830, TMLHE-AS1	NaN	2	LOC101927830, TMLHE-AS1	0
HFE-145shNKX#1	TRUE	chrX:154,583,830-154,589,430	CN Gain	5601	q28	100	0.355374		8	5600	chrX:154,583,831-154,589,430	5602	chrX:154,583,830-154,589,431	100507404, 101927830	LOC101927830, TMLHE-AS1	NaN	2	LOC101927830, TMLHE-AS1	0
HFE-145shNKX#1	TRUE	chrX:154,589,430-154,617,004	High Copy Gain	27575	q28	100	1.31416		7	27400	chrX:154,589,431-154,616,830	28702	chrX:154,589,430-154,618,131	100302111, 100422977, 100422985, 100507404, 101927830, 474381, 474382, 474383, 474384, 8263, 83740	LOC101927830, TMLHE-AS1	NaN	11	LOC101927830, TMLHE-AS1, H2AFB2, H2AFB1, H2AFB3, F8A2, F8A3, F8A1, MIR1184-1, MIR1184-2, MIR1184-3	1	hsa-mir-1184-2
HFE-145shNKX#1	TRUE	chrX:154,617,004-154,682,779	CN Gain	65776	q28	100	0.256062	0	50	63700	chrX:154,618,131-154,681,830	66302	chrX:154,616,830-154,683,131			NaN	0		0
HFE-145shNKX#1	TRUE	chrX:154,682,779-154,734,230	Homozygous Copy Loss	51452	q28	100	-4.97862	0	47	51100	chrX:154,683,131-154,734,230	52402	chrX:154,681,830-154,734,231	100302111, 100422977, 100422985, 100507404, 101927830, 474381, 474382, 474383, 474384, 55217, 8263, 83740	TMLHE	NaN	12	MIR1184-1, MIR1184-2, MIR1184-3, F8A1, F8A2, F8A3, H2AFB1, H2AFB3, H2AFB2, LOC101927830, TMLHE-AS1, TMLHE	1	hsa-mir-1184-3
HFE-145shNKX#1	TRUE	chrX:154,734,230-155,077,486	CN Gain	343257	q28	100	0.264628	24.4565	247	342300	chrX:154,734,231-155,076,530	343602	chrX:154,734,230-155,077,831	10251, 55217	TMLHE	NaN	2	TMLHE, SPRY3	0
HFE-145shNKX#1	TRUE	chrX:155,097,353-155,239,430	CN Gain	142078	q28	81.9816	0.2269	40.5172	110	141900	chrX:155,097,531-155,239,430	143202	chrX:155,096,230-155,239,431	3581, 6845	IL9R	NaN	2	VAMP7, IL9R	0
HFE-145shNKX#1	TRUE	chrX:155,239,430-155,243,930	Homozygous Copy Loss	4501	q28	0	-1.55033		4	4500	chrX:155,239,431-155,243,930	4502	chrX:155,239,430-155,243,931	3581	IL9R	NaN	1	IL9R	0
HFE-145shNKX#1	TRUE	chrX:155,243,930-155,270,560	CN Loss	26631	q28	0	-0.368443		13	16000	chrX:155,243,931-155,259,930	26631	chrX:155,243,930-155,270,560	100128260, 727856		NaN	2	WASIR1, DDX11L16	0
HFE-145shNKX#1	TRUE	chr5:686,187-778,330	High Copy Gain	92144	p15.33	100	0.910674	33.3333	66	91600	chr5:686,731-778,330	92802	chr5:685,530-778,331	11076, 653082	TPPP, ZDHHC11B	9.215e-275	2	TPPP, ZDHHC11B	0
HFE-145shNKX#1	TRUE	chr5:778,330-783,530	CN Loss	5201	p15.33	100	-0.379368		6	5200	chr5:778,331-783,530	5202	chr5:778,330-783,531	653082	ZDHHC11B	1.96841e-25	1	ZDHHC11B	0
HFE-145shNKX#1	TRUE	chr5:783,530-798,930	CN Gain	15401	p15.33	100	0.382952	0	15	15400	chr5:783,531-798,930	15402	chr5:783,530-798,931	653082, 79844	ZDHHC11, ZDHHC11B	0.00545209	2	ZDHHC11B, ZDHHC11	0
HFE-145shNKX#1	TRUE	chr5:840,948-848,030	High Copy Gain	7083	p15.33	100	0.669561		6	6200	chr5:841,831-848,030	7502	chr5:840,530-848,031	79844	ZDHHC11	1.91384e-09	1	ZDHHC11	0
HFE-145shNKX#1	TRUE	chr5:5,681,630-5,717,202	CN Gain	35573	p15.32	100	0.516157	6.25	28	34700	chr5:5,681,631-5,716,330	36102	chr5:5,681,630-5,717,731			3.2898e-29	0		0
HFE-145shNKX#1	TRUE	chr5:12,810,730-12,820,630	CN Loss	9901	p15.2	100	-0.744882		7	9900	chr5:12,810,731-12,820,630	9902	chr5:12,810,730-12,820,631			1.06682e-18	0		0
HFE-145shNKX#1	TRUE	chr5:17,518,530-17,519,030	CN Gain	501	p15.1	100	0.471853		4	500	chr5:17,518,531-17,519,030	502	chr5:17,518,530-17,519,031			1	0		0
HFE-145shNKX#1	TRUE	chr5:17,519,030-17,555,780	High Copy Gain	36751	p15.1	100	0.71925		15	2000	chr5:17,519,031-17,521,030	71502	chr5:17,519,030-17,590,531			6.84782e-32	0		0
HFE-145shNKX#1	TRUE	chr5:17,555,780-17,593,830	Homozygous Copy Loss	38051	p15.1	100	-2.22683		4	3300	chr5:17,590,531-17,593,830	72802	chr5:17,521,030-17,593,831			5.28135e-88	0		0
HFE-145shNKX#1	TRUE	chr5:17,596,830-17,599,930	Homozygous Copy Loss	3101	p15.1	100	-1.4981	0	7	3100	chr5:17,596,831-17,599,930	3102	chr5:17,596,830-17,599,931			5.88938e-78	0		0
HFE-145shNKX#1	TRUE	chr5:20,759,130-20,776,530	CN Gain	17401	p14.3	89.8793	0.38438		11	17400	chr5:20,759,131-20,776,530	17402	chr5:20,759,130-20,776,531	105374676	LINC02241	1.27191e-05	1	LINC02241	0
HFE-145shNKX#1	TRUE	chr5:21,477,830-21,480,930	CN Loss	3101	p14.3	100	-0.714156		21	3100	chr5:21,477,831-21,480,930	3102	chr5:21,477,830-21,480,931	728411	GUSBP1	9.18257e-60	1	GUSBP1	0
HFE-145shNKX#1	TRUE	chr5:21,480,930-21,484,880	High Copy Gain	3951	p14.3	100	0.972398		12	3900	chr5:21,480,931-21,484,830	4002	chr5:21,480,930-21,484,931	728411	GUSBP1	5.84136e-42	1	GUSBP1	0
HFE-145shNKX#1	TRUE	chr5:21,484,880-21,485,530	CN Loss	651	p14.3	100	-0.810117		6	600	chr5:21,484,931-21,485,530	702	chr5:21,484,830-21,485,531	728411	GUSBP1	1.28423e-17	1	GUSBP1	0
HFE-145shNKX#1	TRUE	chr5:21,490,430-21,491,630	CN Loss	1201	p14.3	100	-0.464582		7	1200	chr5:21,490,431-21,491,630	1202	chr5:21,490,430-21,491,631	728411	GUSBP1	0.000712531	1	GUSBP1	0
HFE-145shNKX#1	TRUE	chr5:21,491,630-21,494,730	CN Gain	3101	p14.3	100	0.31024		12	3100	chr5:21,491,631-21,494,730	3102	chr5:21,491,630-21,494,731	728411	GUSBP1	0.377575	1	GUSBP1	0
HFE-145shNKX#1	TRUE	chr5:21,494,730-21,497,330	CN Loss	2601	p14.3	100	-0.843113		17	2600	chr5:21,494,731-21,497,330	2602	chr5:21,494,730-21,497,331	728411	GUSBP1	3.03127e-57	1	GUSBP1	0
HFE-145shNKX#1	TRUE	chr5:27,519,130-27,530,830	CN Loss	11701	p14.1	82.8547	-0.792655	0	8	11700	chr5:27,519,131-27,530,830	11702	chr5:27,519,130-27,530,831			1.02861e-20	0		0
HFE-145shNKX#1	TRUE	chr5:34,086,630-34,111,830	CN Loss	25201	p13.2	100	-0.446937	100	23	25200	chr5:34,086,631-34,111,830	25202	chr5:34,086,630-34,111,831	100534612, 114899	C1QTNF3, C1QTNF3-AMACR	5.11971e-31	2	C1QTNF3-AMACR, C1QTNF3	0
HFE-145shNKX#1	TRUE	chr5:34,178,730-34,197,330	Homozygous Copy Loss	18601	p13.2	100	-1.72921	0	147	18600	chr5:34,178,731-34,197,330	18602	chr5:34,178,730-34,197,331	114899	C1QTNF3	0	1	C1QTNF3	0
HFE-145shNKX#1	TRUE	chr5:45,004,630-45,015,330	CN Loss	10701	p12	100	-0.875299		8	10700	chr5:45,004,631-45,015,330	10702	chr5:45,004,630-45,015,331			7.33737e-24	0		0
HFE-145shNKX#1	TRUE	chr5:49,506,031-49,514,530	CN Loss	8500	q11.1	100	-0.291827		17	8500	chr5:49,506,031-49,514,530	3208102	chr5:46,306,430-49,514,531			2.63604e-07	0		0
HFE-145shNKX#1	TRUE	chr5:49,533,830-49,551,930	CN Loss	18101	q11.1	100	-0.460941		37	18100	chr5:49,533,831-49,551,930	18102	chr5:49,533,830-49,551,931			7.68731e-76	0		0
HFE-145shNKX#1	TRUE	chr5:58,681,130-58,733,630	CN Loss	52501	q11.2	17.4248	-0.862128	39.1304	39	51300	chr5:58,682,331-58,733,630	52602	chr5:58,681,030-58,733,631	5144	PDE4D	1.13046e-118	1	PDE4D	0
HFE-145shNKX#1	TRUE	chr5:68,828,563-68,863,530	CN Gain	34968	q13.2	100	0.467168	0	20	34700	chr5:68,828,831-68,863,530	35902	chr5:68,827,630-68,863,531	100506658, 109617019, 109617021, 728340, 730394	GTF2H2C, GTF2H2C_2, OCLN	4.58551e-13	5	OCLN, SNORD13B-1, SNORD13B-2, GTF2H2C, GTF2H2C_2	0
HFE-145shNKX#1	TRUE	chr5:68,863,530-68,869,530	CN Loss	6001	q13.2	100	-0.247094		5	6000	chr5:68,863,531-68,869,530	6002	chr5:68,863,530-68,869,531	728340, 730394	GTF2H2C, GTF2H2C_2	1	2	GTF2H2C, GTF2H2C_2	0
HFE-145shNKX#1	TRUE	chr5:68,869,530-68,923,330	High Copy Gain	53801	q13.2	100	0.711647		36	53800	chr5:68,869,531-68,923,330	53802	chr5:68,869,530-68,923,331	728340, 730394	GTF2H2C, GTF2H2C_2	2.11339e-88	2	GTF2H2C, GTF2H2C_2	0
HFE-145shNKX#1	TRUE	chr5:68,923,330-68,926,730	CN Loss	3401	q13.2	100	-0.506061		4	3400	chr5:68,923,331-68,926,730	3402	chr5:68,923,330-68,926,731			1	0		0
HFE-145shNKX#1	TRUE	chr5:68,926,730-68,934,730	Homozygous Copy Loss	8001	q13.2	100	-1.2989		25	8000	chr5:68,926,731-68,934,730	8002	chr5:68,926,730-68,934,731			2.3293e-240	0		0
HFE-145shNKX#1	TRUE	chr5:68,934,730-68,946,630	CN Loss	11901	q13.2	100	-0.529254		41	11900	chr5:68,934,731-68,946,630	11902	chr5:68,934,730-68,946,631	653188	GUSBP3	1.06807e-46	1	GUSBP3	0
HFE-145shNKX#1	TRUE	chr5:68,946,630-68,955,130	Homozygous Copy Loss	8501	q13.2	100	-1.36929		12	8500	chr5:68,946,631-68,955,130	8502	chr5:68,946,630-68,955,131	653188	GUSBP3	1.16289e-136	1	GUSBP3	0
HFE-145shNKX#1	TRUE	chr5:68,971,030-68,979,030	High Copy Gain	8001	q13.2	100	0.968981		13	8000	chr5:68,971,031-68,979,030	8002	chr5:68,971,030-68,979,031	653188	GUSBP3	4.29638e-67	1	GUSBP3	0
HFE-145shNKX#1	TRUE	chr5:68,979,030-68,981,430	CN Loss	2401	q13.2	100	-0.430093		5	2400	chr5:68,979,031-68,981,430	2402	chr5:68,979,030-68,981,431	653188	GUSBP3	1	1	GUSBP3	0
HFE-145shNKX#1	TRUE	chr5:68,994,330-69,001,730	High Copy Gain	7401	q13.2	100	0.754255		10	7400	chr5:68,994,331-69,001,730	7402	chr5:68,994,330-69,001,731	653188	GUSBP3	3.82732e-26	1	GUSBP3	0
HFE-145shNKX#1	TRUE	chr5:69,004,730-69,006,930	CN Loss	2201	q13.2	100	-0.415227		6	2200	chr5:69,004,731-69,006,930	2202	chr5:69,004,730-69,006,931	653188	GUSBP3	1	1	GUSBP3	0
HFE-145shNKX#1	TRUE	chr5:69,006,930-69,015,930	High Copy Gain	9001	q13.2	100	0.633735		13	9000	chr5:69,006,931-69,015,930	9002	chr5:69,006,930-69,015,931			2.57545e-30	0		0
HFE-145shNKX#1	TRUE	chr5:69,015,930-69,031,530	CN Gain	15601	q13.2	100	0.361293		24	15600	chr5:69,015,931-69,031,530	15602	chr5:69,015,930-69,031,531			1.22379e-19	0		0
HFE-145shNKX#1	TRUE	chr5:69,031,530-69,040,630	High Copy Gain	9101	q13.2	100	0.736522		9	9100	chr5:69,031,531-69,040,630	9102	chr5:69,031,530-69,040,631			3.10423e-16	0		0
HFE-145shNKX#1	TRUE	chr5:69,040,630-69,049,930	CN Loss	9301	q13.2	100	-0.183391		12	9300	chr5:69,040,631-69,049,930	9302	chr5:69,040,630-69,049,931			1	0		0
HFE-145shNKX#1	TRUE	chr5:69,049,930-69,086,430	High Copy Gain	36501	q13.2	100	0.89983		25	36500	chr5:69,049,931-69,086,430	36502	chr5:69,049,930-69,086,431			1.03373e-46	0		0
HFE-145shNKX#1	TRUE	chr5:69,086,430-69,118,330	Homozygous Copy Loss	31901	q13.2	100	-1.70212		13	31900	chr5:69,086,431-69,118,330	31902	chr5:69,086,430-69,118,331			1.62695e-280	0		0
HFE-145shNKX#1	TRUE	chr5:69,118,330-69,143,030	CN Gain	24701	q13.2	100	0.415967		10	24700	chr5:69,118,331-69,143,030	24702	chr5:69,118,330-69,143,031	653080	LOC653080	0.161946	1	LOC653080	0
HFE-145shNKX#1	TRUE	chr5:69,143,030-69,148,130	CN Loss	5101	q13.2	100	-0.546733		5	5100	chr5:69,143,031-69,148,130	5102	chr5:69,143,030-69,148,131	653080	LOC653080	0.00274422	1	LOC653080	0
HFE-145shNKX#1	TRUE	chr5:69,148,130-69,193,630	CN Gain	45501	q13.2	100	0.271066		29	45500	chr5:69,148,131-69,193,630	45502	chr5:69,148,130-69,193,631	653080	LOC653080	7.62584e-26	1	LOC653080	0
HFE-145shNKX#1	TRUE	chr5:69,193,630-69,196,630	CN Loss	3001	q13.2	100	-0.413455		8	3000	chr5:69,193,631-69,196,630	3002	chr5:69,193,630-69,196,631	653080	LOC653080	1.00189e-05	1	LOC653080	0
HFE-145shNKX#1	TRUE	chr5:69,214,530-69,216,930	CN Loss	2401	q13.2	100	-0.510018		5	2400	chr5:69,214,531-69,216,930	2402	chr5:69,214,530-69,216,931	653080	LOC653080	0.00699373	1	LOC653080	0
HFE-145shNKX#1	TRUE	chr5:69,218,630-69,339,630	High Copy Gain	121001	q13.2	100	1.1774		82	121000	chr5:69,218,631-69,339,630	121002	chr5:69,218,630-69,339,631	653080, 728492, 8293	LOC653080	0	3	LOC653080, SERF1A, SERF1B	0
HFE-145shNKX#1	TRUE	chr5:69,344,730-69,446,530	High Copy Gain	101801	q13.2	100	0.889152		52	101800	chr5:69,344,731-69,446,530	101802	chr5:69,344,730-69,446,531	11039, 6606, 6607	SMA4	1.30001e-206	3	SMN1, SMN2, SMA4	0
HFE-145shNKX#1	TRUE	chr5:69,446,530-69,464,430	Homozygous Copy Loss	17901	q13.2	100	-1.44648		11	17900	chr5:69,446,531-69,464,430	17902	chr5:69,446,530-69,464,431	11039	SMA4	8.23984e-140	1	SMA4	0
HFE-145shNKX#1	TRUE	chr5:69,464,430-69,474,130	High Copy Gain	9701	q13.2	100	0.921426		6	9700	chr5:69,464,431-69,474,130	9702	chr5:69,464,430-69,474,131	11039	SMA4	1.76138e-11	1	SMA4	0
HFE-145shNKX#1	TRUE	chr5:69,474,130-69,478,630	Homozygous Copy Loss	4501	q13.2	100	-1.83028		4	4500	chr5:69,474,131-69,478,630	4502	chr5:69,474,130-69,478,631	11039	SMA4	4.2376e-51	1	SMA4	0
HFE-145shNKX#1	TRUE	chr5:69,478,630-69,516,330	CN Loss	37701	q13.2	100	-0.382477		13	37700	chr5:69,478,631-69,516,330	37702	chr5:69,478,630-69,516,331	11039, 653188	GUSBP3, SMA4	0.000327156	2	SMA4, GUSBP3	0
HFE-145shNKX#1	TRUE	chr5:69,516,330-69,600,630	Homozygous Copy Loss	84301	q13.2	100	-1.38225		15	84300	chr5:69,516,331-69,600,630	84302	chr5:69,516,330-69,600,631	11039, 653188	GUSBP3, SMA4	5.90044e-299	2	SMA4, GUSBP3	0
HFE-145shNKX#1	TRUE	chr5:69,610,030-69,662,030	High Copy Gain	52001	q13.2	100	0.749091		28	52000	chr5:69,610,031-69,662,030	52002	chr5:69,610,030-69,662,031	653188	GUSBP3	6.90641e-63	1	GUSBP3	0
HFE-145shNKX#1	TRUE	chr5:69,721,530-69,743,930	CN Loss	22401	q13.2	100	-0.560553		14	22400	chr5:69,721,531-69,743,930	22402	chr5:69,721,530-69,743,931	653188, 653238	GTF2H2B, GUSBP3	2.68869e-66	2	GUSBP3, GTF2H2B	0
HFE-145shNKX#1	TRUE	chr5:69,743,930-69,786,530	Homozygous Copy Loss	42601	q13.2	100	-1.12586		17	42600	chr5:69,743,931-69,786,530	42602	chr5:69,743,930-69,786,531	11042, 441081, 653188, 653238	GTF2H2B, GUSBP3, LOC441081, SMA5	4.378e-120	4	GUSBP3, GTF2H2B, LOC441081, SMA5	0
HFE-145shNKX#1	TRUE	chr5:69,786,530-69,796,030	CN Loss	9501	q13.2	100	-0.285288		9	9500	chr5:69,786,531-69,796,030	9502	chr5:69,786,530-69,796,031	11042, 441081, 653188	GUSBP3, LOC441081, SMA5	1	3	GUSBP3, LOC441081, SMA5	0
HFE-145shNKX#1	TRUE	chr5:69,796,030-69,837,530	Homozygous Copy Loss	41501	q13.2	100	-1.75546		21	41500	chr5:69,796,031-69,837,530	41502	chr5:69,796,030-69,837,531	100049076, 11042, 653188	GUSBP3, GUSBP9, SMA5	0	3	GUSBP3, SMA5, GUSBP9	0
HFE-145shNKX#1	TRUE	chr5:69,837,530-69,844,030	CN Loss	6501	q13.2	100	-0.375928		5	6500	chr5:69,837,531-69,844,030	6502	chr5:69,837,530-69,844,031	100049076, 11042, 653188	GUSBP3, GUSBP9, SMA5	1	3	GUSBP3, SMA5, GUSBP9	0
HFE-145shNKX#1	TRUE	chr5:69,844,030-69,860,430	CN Gain	16401	q13.2	100	0.294157		5	16400	chr5:69,844,031-69,860,430	16402	chr5:69,844,030-69,860,431	100049076, 11042, 653188	GUSBP3, GUSBP9, SMA5	1	3	GUSBP3, SMA5, GUSBP9	0
HFE-145shNKX#1	TRUE	chr5:69,860,430-70,065,330	Homozygous Copy Loss	204901	q13.2	100	-4.69823		115	204900	chr5:69,860,431-70,065,330	204902	chr5:69,860,430-70,065,331	11042, 653080, 653188	GUSBP3, LOC653080, SMA5	0	3	GUSBP3, SMA5, LOC653080	0
HFE-145shNKX#1	TRUE	chr5:70,065,330-70,084,430	CN Loss	19101	q13.2	100	-0.255685		12	19100	chr5:70,065,331-70,084,430	19102	chr5:70,065,330-70,084,431	653080	LOC653080	1	1	LOC653080	0
HFE-145shNKX#1	TRUE	chr5:70,084,430-70,105,130	Homozygous Copy Loss	20701	q13.2	100	-1.53768		11	20700	chr5:70,084,431-70,105,130	20702	chr5:70,084,430-70,105,131	653080	LOC653080	4.35478e-187	1	LOC653080	0
HFE-145shNKX#1	TRUE	chr5:70,105,130-70,112,830	CN Loss	7701	q13.2	100	-0.261092		5	7700	chr5:70,105,131-70,112,830	7702	chr5:70,105,130-70,112,831	653080	LOC653080	1	1	LOC653080	0
HFE-145shNKX#1	TRUE	chr5:70,112,830-70,304,230	Homozygous Copy Loss	191401	q13.2	100	-3.4285	0	130	191400	chr5:70,112,831-70,304,230	191402	chr5:70,112,830-70,304,231	4671, 653080, 6606, 6607, 728492, 8293	LOC653080, NAIP	0	6	LOC653080, SERF1A, SERF1B, SMN1, SMN2, NAIP	0
HFE-145shNKX#1	TRUE	chr5:70,312,030-70,491,030	Homozygous Copy Loss	179001	q13.2	100	-3.20616		178	179000	chr5:70,312,031-70,491,030	179002	chr5:70,312,030-70,491,031	109617019, 109617021, 2966, 4671, 647859	NAIP	0	5	NAIP, GTF2H2, LOC647859, SNORD13B-1, SNORD13B-2	0
HFE-145shNKX#1	TRUE	chr5:70,491,030-70,527,630	CN Gain	36601	q13.2	100	0.340695		11	36600	chr5:70,491,031-70,527,630	36602	chr5:70,491,030-70,527,631	100049076	GUSBP9	1	1	GUSBP9	0
HFE-145shNKX#1	TRUE	chr5:70,527,630-70,620,130	Homozygous Copy Loss	92501	q13.2	100	-4.79848		118	92500	chr5:70,527,631-70,620,130	92502	chr5:70,527,630-70,620,131	100049076, 102724392	GUSBP9, LINC02197	0	2	GUSBP9, LINC02197	0
HFE-145shNKX#1	TRUE	chr5:70,624,430-70,654,330	Homozygous Copy Loss	29901	q13.2	100	-4.32308		48	29900	chr5:70,624,431-70,654,330	29902	chr5:70,624,430-70,654,331	102724392	LINC02197	0	1	LINC02197	0
HFE-145shNKX#1	TRUE	chr5:70,654,330-70,660,230	CN Loss	5901	q13.2	100	-0.775045		6	5900	chr5:70,654,331-70,660,230	5902	chr5:70,654,330-70,660,231	102724392	LINC02197	4.22424e-13	1	LINC02197	0
HFE-145shNKX#1	TRUE	chr5:71,146,380-71,147,030	Homozygous Copy Loss	651	q13.2	0	-2.63404		4	400	chr5:71,146,631-71,147,030	902	chr5:71,146,130-71,147,031			8.6541e-159	0		0
HFE-145shNKX#1	TRUE	chr5:98,745,330-98,768,730	CN Gain	23401	q21.1	100	0.34507		15	23400	chr5:98,745,331-98,768,730	23402	chr5:98,745,330-98,768,731			3.73473e-13	0		0
HFE-145shNKX#1	TRUE	chr5:98,855,930-98,857,030	Homozygous Copy Loss	1101	q21.1	100	-2.92936		4	1100	chr5:98,855,931-98,857,030	1102	chr5:98,855,930-98,857,031			4.96349e-168	0		0
HFE-145shNKX#1	TRUE	chr5:98,857,030-98,872,930	CN Loss	15901	q21.1	99.8365	-0.50254		16	15900	chr5:98,857,031-98,872,930	15902	chr5:98,857,030-98,872,931	102724855	LINC02113	4.67663e-21	1	LINC02113	0
HFE-145shNKX#1	TRUE	chr5:99,670,630-99,674,430	Homozygous Copy Loss	3801	q21.1	100	-2.15046		5	3800	chr5:99,670,631-99,674,430	3802	chr5:99,670,630-99,674,431			5.14944e-199	0		0
HFE-145shNKX#1	TRUE	chr5:99,674,430-99,702,439	CN Loss	28010	q21.1	100	-0.255943	14.2857	23	26800	chr5:99,674,431-99,701,230	28102	chr5:99,674,430-99,702,531			1.70805e-11	0		0
HFE-145shNKX#1	TRUE	chr5:104,431,130-104,504,630	High Copy Gain	73501	q21.2 - q21.3	100	1.04772	0	28	73500	chr5:104,431,131-104,504,630	73502	chr5:104,431,130-104,504,631	9366		2.27762e-141	1	RAB9BP1	0
HFE-145shNKX#1	TRUE	chr5:114,253,730-114,262,030	Homozygous Copy Loss	8301	q22.3	85.6747	-4.3562		6	8300	chr5:114,253,731-114,262,030	8302	chr5:114,253,730-114,262,031			0	0		0
HFE-145shNKX#1	TRUE	chr5:134,237,530-134,459,069	Homozygous Copy Loss	221540	q31.1	2.96968	-1.04859	0	179	221100	chr5:134,237,531-134,458,630	222302	chr5:134,237,530-134,459,831	100616209, 100996485, 101927953, 347732, 5307, 84105	C5orf66	0	6	MIR4461, PCBD2, CATSPER3, PITX1, C5orf66-AS1, C5orf66	0
HFE-145shNKX#1	TRUE	chr5:134,459,069-134,467,890	CN Loss	8822	q31.1	0	-0.874517	33.3333	7	7600	chr5:134,459,831-134,467,430	10002	chr5:134,458,630-134,468,631	100996485	C5orf66	6.46577e-21	1	C5orf66	0
HFE-145shNKX#1	TRUE	chr5:140,215,130-140,222,430	CN Loss	7301	q31.3	100	-0.958181	0	6	7300	chr5:140,215,131-140,222,430	7302	chr5:140,215,130-140,222,431	56140, 56141, 56142, 56143, 56144, 56145, 56146, 56147	PCDHA1, PCDHA2, PCDHA3, PCDHA4, PCDHA5, PCDHA6, PCDHA7, PCDHA8	2.41485e-17	8	PCDHA1, PCDHA2, PCDHA3, PCDHA4, PCDHA5, PCDHA6, PCDHA7, PCDHA8	0
HFE-145shNKX#1	TRUE	chr5:150,202,730-150,210,230	CN Loss	7501	q33.1	100	-0.897553		6	7500	chr5:150,202,731-150,210,230	7502	chr5:150,202,730-150,210,231			3.72186e-21	0		0
HFE-145shNKX#1	TRUE	chr5:150,210,230-150,222,630	Homozygous Copy Loss	12401	q33.1	100	-1.11542		10	12400	chr5:150,210,231-150,222,630	12402	chr5:150,210,230-150,222,631			2.0093e-55	0		0
HFE-145shNKX#1	TRUE	chr5:154,211,730-154,235,230	CN Loss	23501	q33.2	0	-0.319095	25	18	23500	chr5:154,211,731-154,235,230	23502	chr5:154,211,730-154,235,231	10826	FAXDC2	2.19204e-05	1	FAXDC2	0
HFE-145shNKX#1	TRUE	chr5:175,399,230-175,412,730	CN Gain	13501	q35.2	100	0.480917		9	13500	chr5:175,399,231-175,412,730	13502	chr5:175,399,230-175,412,731			2.28839e-18	0		0
HFE-145shNKX#1	TRUE	chr5:175,412,730-175,434,028	CN Loss	21299	q35.2	100	-0.277919	0	13	20800	chr5:175,412,731-175,433,530	22102	chr5:175,412,730-175,434,831			1	0		0
HFE-145shNKX#1	TRUE	chr5:175,442,630-175,455,330	High Copy Gain	12701	q35.2	100	0.967783		8	12700	chr5:175,442,631-175,455,330	12702	chr5:175,442,630-175,455,331			1.66472e-32	0		0
HFE-145shNKX#1	TRUE	chr5:175,455,330-175,462,230	CN Gain	6901	q35.2	100	0.389227		7	6900	chr5:175,455,331-175,462,230	6902	chr5:175,455,330-175,462,231			0.0834064	0		0
HFE-145shNKX#1	TRUE	chr5:175,512,330-175,525,530	High Copy Gain	13201	q35.2	100	0.900917		9	13200	chr5:175,512,331-175,525,530	13202	chr5:175,512,330-175,525,531	202134	FAM153B	3.81106e-28	1	FAM153B	0
HFE-145shNKX#1	TRUE	chr5:177,092,830-177,111,430	CN Loss	18601	q35.3	100	-0.489272	0	17	18600	chr5:177,092,831-177,111,430	18602	chr5:177,092,830-177,111,431	202181	LOC202181	1.38341e-18	1	LOC202181	0
HFE-145shNKX#1	TRUE	chr5:177,139,230-177,166,330	CN Loss	27101	q35.3	100	-0.334484		18	27100	chr5:177,139,231-177,166,330	27102	chr5:177,139,230-177,166,331	285596	FAM153A	6.1486e-08	1	FAM153A	0
HFE-145shNKX#1	TRUE	chr5:177,166,330-177,170,430	Homozygous Copy Loss	4101	q35.3	100	-2.43317		4	4100	chr5:177,166,331-177,170,430	4102	chr5:177,166,330-177,170,431	285596	FAM153A	6.72078e-155	1	FAM153A	0
HFE-145shNKX#1	TRUE	chr5:177,170,430-177,175,030	CN Loss	4601	q35.3	100	-0.51151		3	4600	chr5:177,170,431-177,175,030	4602	chr5:177,170,430-177,175,031	285596	FAM153A	1	1	FAM153A	0
HFE-145shNKX#1	TRUE	chr5:177,175,030-177,189,830	CN Gain	14801	q35.3	100	0.303365		10	14800	chr5:177,175,031-177,189,830	14802	chr5:177,175,030-177,189,831	285596	FAM153A	1	1	FAM153A	0
HFE-145shNKX#1	TRUE	chr5:177,212,830-177,236,730	CN Loss	23901	q35.3	100	-0.305312		12	23900	chr5:177,212,831-177,236,730	23902	chr5:177,212,830-177,236,731			1	0		0
HFE-145shNKX#1	TRUE	chr5:177,236,730-177,255,430	Homozygous Copy Loss	18701	q35.3	100	-2.24673	0	15	18700	chr5:177,236,731-177,255,430	18702	chr5:177,236,730-177,255,431			0	0		0
HFE-145shNKX#1	TRUE	chr5:177,255,430-177,272,730	CN Loss	17301	q35.3	100	-0.180455	100	13	17300	chr5:177,255,431-177,272,730	17302	chr5:177,255,430-177,272,731			1.41638e-05	0		0
HFE-145shNKX#1	TRUE	chr5:177,285,430-177,301,830	Homozygous Copy Loss	16401	q35.3	0	-1.26325		14	16400	chr5:177,285,431-177,301,830	16402	chr5:177,285,430-177,301,831			5.7343e-132	0		0
HFE-145shNKX#1	TRUE	chr5:177,311,930-177,323,930	Homozygous Copy Loss	12001	q35.3	100	-1.19821		11	12000	chr5:177,311,931-177,323,930	12002	chr5:177,311,930-177,323,931			5.56661e-141	0		0
HFE-145shNKX#1	TRUE	chr5:177,323,930-177,352,830	CN Loss	28901	q35.3	100	-0.58679	100	12	28900	chr5:177,323,931-177,352,830	28902	chr5:177,323,930-177,352,831			3.67428e-22	0		0
HFE-145shNKX#1	TRUE	chr5:177,431,230-177,481,130	CN Loss	49901	q35.3	93.1122	-0.547799	0	45	49900	chr5:177,431,231-177,481,130	49902	chr5:177,431,230-177,481,131	653316	FAM153C	4.76407e-89	1	FAM153C	0
HFE-145shNKX#1	TRUE	chr5:180,374,739-180,431,230	Homozygous Copy Loss	56492	q35.3	100	-4.97803	0	44	56000	chr5:180,375,231-180,431,230	57302	chr5:180,373,930-180,431,231	10917, 79908	BTNL3, BTNL8	0	2	BTNL8, BTNL3	0
HFE-145shNKX#1	TRUE	chr5:180,780,730-180,789,830	CN Loss	9101	q35.3	100	-0.57776		10	9100	chr5:180,780,731-180,789,830	9102	chr5:180,780,730-180,789,831			0.0172169	0		0
HFE-145shNKX#1	TRUE	chr5:180,789,830-180,891,930	Homozygous Copy Loss	102101	q35.3	100	-4.84963		31	102100	chr5:180,789,831-180,891,930	102102	chr5:180,789,830-180,891,931	135896, 26683, 729759		0	3	OR4F16, OR4F29, OR4F3	0
HFE-145shNKX#1	TRUE	chr5:180,891,930-180,915,260	CN Loss	23331	q35.3	57.1367	-0.621496		12	13200	chr5:180,891,931-180,905,130	23331	chr5:180,891,930-180,915,260			1.93122e-12	0		0
HFE-145shNKX#1	TRUE	chr6:0-256,082	High Copy Gain	256083	p25.3	76.5696	0.870947	0	150	185100	chr6:70,234-255,333	256435	chr6:0-256,434	285766, 441123		0	2	LINC00266-3, LOC285766	0
HFE-145shNKX#1	TRUE	chr6:256,082-383,165	CN Gain	127084	p25.3	100	0.462025	6.66667	203	126400	chr6:256,434-382,833	128702	chr6:255,333-384,034	56940		1.90535e-219	1	DUSP22	0
HFE-145shNKX#1	TRUE	chr6:383,165-4,427,493	High Copy Gain	4044329	p25.3 - p25.1	19.7493	0.917257	0.101695	3239	4043400	chr6:384,034-4,427,433	4045302	chr6:382,833-4,428,134	100422781, 100507194, 100507506, 100508120, 100616285, 101927691, 101927703, 101927730, 101927759, 102466720, 102724096, 10455, 105374885, 135458, 154386, 1992, 221749, 221756, 222826, 2295, 2296, 23494, 26240, 2762, 285768, 340156, 347733, 3662, 389362, 401232, 401233, 404220, 4835, 5269, 5272, 55770, 56897, 63027, 643327, 7280, 8737, 8899, 94234		0	43	IRF4, EXOC2, HUS1B, LOC101927691, LINC01622, FOXQ1, MIR6720, FOXF2, FOXCUT, FOXC1, GMDS, GMDS-AS1, LINC01600, LINC02521, MYLK4, WRNIP1, SERPINB1, MIR4645, SERPINB9P1, LOC101927730, SERPINB9, SERPINB6, LINC01011, NQO2, HTATSF1P2, LOC101927759, RIPK1, BPHL, TUBB2A, LINC02525, TUBB2B, LOC100422781, PSMG4, SLC22A23, LOC643327, PXDC1, FAM50B, PRPF4B, FAM217A, C6orf201, ECI2, LOC100507506, LOC102724096	0
HFE-145shNKX#1	TRUE	chr6:4,427,493-4,428,433	Homozygous Copy Loss	941	p25.1	100	-3.92383	0	3	300	chr6:4,428,134-4,428,433	1002	chr6:4,427,433-4,428,434	102465753		6.66976e-245	1	MIR7641-2	0
HFE-145shNKX#1	TRUE	chr6:4,428,433-7,925,633	High Copy Gain	3497201	p25.1 - p24.3	8.88362	0.869836	0	2787	3497200	chr6:4,428,434-7,925,633	3497202	chr6:4,428,433-7,925,634	100129461, 100500900, 100526836, 100847034, 101927950, 101927972, 102466866, 105374895, 10667, 10799, 154007, 1832, 2162, 285780, 285782, 497048, 51299, 57128, 6239, 648791, 654, 6745, 81567, 83732, 9425, 9450	BLOC1S5-TXNDC5	0	26	LINC02533, KU-MEL-3, CDYL, RPP40, PPP1R3G, LYRM4-AS1, MIR3691, LYRM4, LOC101927972, FARS2, LOC101927950, NRN1, MIR7853, MIR5683, F13A1, LY86-AS1, LY86, RREB1, SSR1, CAGE1, RIOK1, DSP, SNRNP48, BMP6, TXNDC5, BLOC1S5-TXNDC5	0
HFE-145shNKX#1	TRUE	chr6:7,925,633-19,369,633	CN Gain	11444001	p24.3 - p22.3	13.2936	0.3362	0	9102	11444000	chr6:7,925,634-19,369,633	11444002	chr6:7,925,633-19,369,634	100113407, 100124533, 100130275, 100130357, 10048, 100506207, 100506409, 100506681, 100526836, 100526837, 100616269, 100846998, 101928191, 101928253, 101928309, 101928433, 101928491, 101928519, 102216342, 10486, 105374952, 105374956, 106660610, 107080638, 109729173, 1906, 206426, 221656, 221662, 221687, 221692, 221710, 221711, 221718, 23408, 255488, 2651, 2766, 29116, 3096, 347744, 3720, 378884, …	BLOC1S5-TXNDC5	0	71	BLOC1S5-TXNDC5, PIP5K1P1, BLOC1S5, EEF1E1-BLOC1S5, SCARNA27, EEF1E1, SLC35B3, LOC100506207, HULC, TFAP2A-AS2, TFAP2A, TFAP2A-AS1, LINC00518, MIR5689, MIR5689HG, GCNT2, C6orf52, PAK1IP1, TMEM14C, TMEM14B, MAK, GCM2, SYCP2L, LOC101928191, ELOVL2, ELOVL2-AS1, ERVFRD-1, SMIM13, NEDD9, TMEM170B, ADTRP, LOC101928253, HIVEP1, EDN1, LINC02530, PHACTR1, LOC100130357, TBC1D7-LOC100130357, TBC1D7, GFOD1, SI…	1	hsa-mir-548a-1
HFE-145shNKX#1	TRUE	chr6:19,738,333-20,743,867	CN Gain	1005535	p22.3	6.42723	0.54103	0	777	1004800	chr6:19,738,334-20,743,133	1006102	chr6:19,738,333-20,744,434	100506885, 154141, 1871, 3400, 54901	CDKAL1, LOC100506885	0	5	LOC100506885, ID4, MBOAT1, E2F3, CDKAL1	0
HFE-145shNKX#1	TRUE	chr6:24,812,033-24,819,465	Homozygous Copy Loss	7433	p22.3	100	-3.67326	0	5	6800	chr6:24,812,034-24,818,833	8102	chr6:24,812,033-24,820,134	9750	RIPOR2	0	1	RIPOR2	0
HFE-145shNKX#1	TRUE	chr6:26,711,133-26,739,133	High Copy Gain	28001	p22.2	100	1.49772		15	28000	chr6:26,711,134-26,739,133	28002	chr6:26,711,133-26,739,134			1.6387e-112	0		0
HFE-145shNKX#1	TRUE	chr6:26,762,533-26,797,133	Homozygous Copy Loss	34601	p22.2	100	-4.94899		32	34600	chr6:26,762,534-26,797,133	34602	chr6:26,762,533-26,797,134			0	0		0
HFE-145shNKX#1	TRUE	chr6:26,797,133-26,804,033	CN Loss	6901	p22.2	100	-0.301745		5	6900	chr6:26,797,134-26,804,033	6902	chr6:26,797,133-26,804,034			1	0		0
HFE-145shNKX#1	TRUE	chr6:26,851,633-26,853,233	Homozygous Copy Loss	1601	p22.2	100	-1.66981		3	1600	chr6:26,851,634-26,853,233	1602	chr6:26,851,633-26,853,234	387036	GUSBP2	5.58449e-48	1	GUSBP2	0
HFE-145shNKX#1	TRUE	chr6:26,853,233-26,872,133	CN Loss	18901	p22.2	100	-0.264186		16	18900	chr6:26,853,234-26,872,133	18902	chr6:26,853,233-26,872,134	387036	GUSBP2	0.0173975	1	GUSBP2	0
HFE-145shNKX#1	TRUE	chr6:29,897,733-29,926,790	CN Loss	29058	p22.1	100	-0.205842	0	23	28600	chr6:29,897,734-29,926,333	29902	chr6:29,897,733-29,927,634	3105		2.80889e-08	1	HLA-A	0
HFE-145shNKX#1	TRUE	chr6:31,284,084-31,311,033	CN Loss	26950	p21.33	100	-0.441786	0	20	26400	chr6:31,284,634-31,311,033	27602	chr6:31,283,433-31,311,034			3.83642e-24	0		0
HFE-145shNKX#1	TRUE	chr6:31,948,365-31,972,633	High Copy Gain	24269	p21.33	100	2.29132	0	4	24000	chr6:31,948,634-31,972,633	25202	chr6:31,947,433-31,972,634	100134219, 100293534, 110384692, 720, 8859	STK19	2.63334e-86	5	STK19, C4A, LOC110384692, C4B, C4B_2	0
HFE-145shNKX#1	TRUE	chr6:31,972,633-32,014,644	Homozygous Copy Loss	42012	p21.33	100	-5.0312	0	35	41500	chr6:31,972,634-32,014,133	42602	chr6:31,972,633-32,015,234	100134219, 100293534, 1589, 1589, 1590, 7146, 7148, 7148, 8859	TNXB	0	9	CYP21A2, CYP21A1P, TNXA, TNXB, STK19, C4B, C4B_2, CYP21A2, TNXB	0
HFE-145shNKX#1	TRUE	chr6:32,434,033-32,498,433	CN Loss	64401	p21.32	100	-0.383647	0	23	64400	chr6:32,434,034-32,498,433	64402	chr6:32,434,033-32,498,434	731247		3.11462e-32	1	HLA-DRB5	0
HFE-145shNKX#1	TRUE	chr6:32,498,433-32,564,133	Homozygous Copy Loss	65701	p21.32	100	-2.763	0	45	65700	chr6:32,498,434-32,564,133	65702	chr6:32,498,433-32,564,134	100290966, 3128		0	2	HLA-DRB6, HLA-DRB1	0
HFE-145shNKX#1	TRUE	chr6:32,564,133-32,580,333	CN Loss	16201	p21.32	100	-0.469547	0	12	16200	chr6:32,564,134-32,580,333	16202	chr6:32,564,133-32,580,334			1.73353e-12	0		0
HFE-145shNKX#1	TRUE	chr6:32,602,407-32,626,322	Homozygous Copy Loss	23916	p21.32	100	-1.69772	0	13	21300	chr6:32,603,034-32,624,333	24702	chr6:32,601,633-32,626,334	3117		4.36659e-268	1	HLA-DQA1	0
HFE-145shNKX#1	TRUE	chr6:32,626,322-32,641,133	CN Loss	14812	p21.32	100	-0.793485	0	10	14800	chr6:32,626,334-32,641,133	16802	chr6:32,624,333-32,641,134	106480429, 3119		1.49994e-26	2	HLA-DQB1-AS1, HLA-DQB1	0
HFE-145shNKX#1	TRUE	chr6:32,641,133-32,649,421	Homozygous Copy Loss	8289	p21.32	100	-1.2659	0	7	7200	chr6:32,641,134-32,648,333	8402	chr6:32,641,133-32,649,534			5.98018e-69	0		0
HFE-145shNKX#1	TRUE	chr6:35,754,433-35,766,933	CN Loss	12501	p21.31	100	-0.716478	0	15	12500	chr6:35,754,434-35,766,933	12502	chr6:35,754,433-35,766,934	1208, 340204	CLPSL1	2.07147e-29	2	CLPSL1, CLPS	0
HFE-145shNKX#1	TRUE	chr6:38,033,233-38,073,727	CN Gain	40495	p21.2	1.70643	0.3576	0	33	40400	chr6:38,033,234-38,073,633	41602	chr6:38,033,233-38,074,834	60685	ZFAND3	2.2635e-15	1	ZFAND3	0
HFE-145shNKX#1	TRUE	chr6:42,810,912-42,826,733	CN Loss	15822	p21.1	0	-0.313087	0	12	15300	chr6:42,811,434-42,826,733	16502	chr6:42,810,233-42,826,734	23506	BICRAL	1	1	BICRAL	0
HFE-145shNKX#1	TRUE	chr6:42,906,158-42,927,333	CN Loss	21176	p21.1	17.1334	-0.273162	0	17	20800	chr6:42,906,534-42,927,333	22002	chr6:42,905,333-42,927,334	10695, 107080644	CNPY3, CNPY3-GNMT	1	2	CNPY3, CNPY3-GNMT	0
HFE-145shNKX#1	TRUE	chr6:51,761,133-51,769,239	CN Loss	8107	p12.3	100	-0.423443	0	6	8100	chr6:51,761,134-51,769,233	9302	chr6:51,761,133-51,770,434	5314	PKHD1	0.306949	1	PKHD1	0
HFE-145shNKX#1	TRUE	chr6:55,829,230-55,847,633	High Copy Gain	18404	p12.1	100	0.844105	0	8	16600	chr6:55,831,034-55,847,633	19202	chr6:55,828,433-55,847,634			1.29156e-22	0		0
HFE-145shNKX#1	TRUE	chr6:57,284,833-57,310,933	CN Loss	26101	p11.2	100	-0.252584	28.5714	36	26100	chr6:57,284,834-57,310,933	26102	chr6:57,284,833-57,310,934	5558	PRIM2	8.68981e-20	1	PRIM2	0
HFE-145shNKX#1	TRUE	chr6:57,352,133-57,394,133	CN Loss	42001	p11.2	100	-0.196513	40	74	42000	chr6:57,352,134-57,394,133	42002	chr6:57,352,133-57,394,134	5558	PRIM2	1.54569e-12	1	PRIM2	0
HFE-145shNKX#1	TRUE	chr6:57,423,033-57,429,233	Homozygous Copy Loss	6201	p11.2	100	-1.6763		11	6200	chr6:57,423,034-57,429,233	6202	chr6:57,423,033-57,429,234	5558	PRIM2	1.12418e-139	1	PRIM2	0
HFE-145shNKX#1	TRUE	chr6:57,429,233-57,449,833	CN Loss	20601	p11.2	100	-0.195139	50	40	20600	chr6:57,429,234-57,449,833	20602	chr6:57,429,233-57,449,834	5558	PRIM2	6.89813e-05	1	PRIM2	0
HFE-145shNKX#1	TRUE	chr6:57,457,933-57,466,933	CN Loss	9001	p11.2	100	-0.276036	0	18	9000	chr6:57,457,934-57,466,933	9002	chr6:57,457,933-57,466,934	5558	PRIM2	0.186565	1	PRIM2	0
HFE-145shNKX#1	TRUE	chr6:57,476,268-57,482,533	CN Loss	6266	p11.2	100	-0.228565	100	12	6100	chr6:57,476,434-57,482,533	6602	chr6:57,475,933-57,482,534	5558	PRIM2	0.00128483	1	PRIM2	0
HFE-145shNKX#1	TRUE	chr6:57,529,233-57,536,333	CN Loss	7101	p11.2	100	-0.29355	0	11	7100	chr6:57,529,234-57,536,333	7102	chr6:57,529,233-57,536,334			0.441855	0		0
HFE-145shNKX#1	TRUE	chr6:57,575,333-57,620,233	CN Loss	44901	p11.2	100	-0.222642	0	47	44900	chr6:57,575,334-57,620,233	44902	chr6:57,575,333-57,620,234			1.43027e-18	0		0
HFE-145shNKX#1	TRUE	chr6:57,644,633-57,790,233	CN Loss	145601	p11.2	100	-0.217464	0	106	145600	chr6:57,644,634-57,790,233	145602	chr6:57,644,633-57,790,234			1.02696e-25	0		0
HFE-145shNKX#1	TRUE	chr6:57,864,633-57,910,133	CN Loss	45501	p11.2	100	-0.220499	0	33	45500	chr6:57,864,634-57,910,133	45502	chr6:57,864,633-57,910,134			4.05164e-06	0		0
HFE-145shNKX#1	TRUE	chr6:57,924,133-57,990,633	CN Loss	66501	p11.2	100	-0.224686	0	49	66500	chr6:57,924,134-57,990,633	66502	chr6:57,924,133-57,990,634			1.36006e-07	0		0
HFE-145shNKX#1	TRUE	chr6:61,000,000-62,234,133	CN Loss	1234134	q11.1	28.6738	-0.248684	0	101	204000	chr6:62,030,134-62,234,133	3553502	chr6:58,680,633-62,234,134			1.927e-27	0		0
HFE-145shNKX#1	TRUE	chr6:62,285,976-62,432,333	CN Loss	146358	q11.1	100	-0.239875	0	104	146300	chr6:62,286,034-62,432,333	147702	chr6:62,284,633-62,432,334	202559	KHDRBS2	1.70206e-24	1	KHDRBS2	0
HFE-145shNKX#1	TRUE	chr6:62,480,833-62,751,033	CN Loss	270201	q11.1	100	-0.228597	0	196	270200	chr6:62,480,834-62,751,033	270202	chr6:62,480,833-62,751,034	202559	KHDRBS2	2.81966e-50	1	KHDRBS2	0
HFE-145shNKX#1	TRUE	chr6:62,778,733-63,140,833	CN Loss	362101	q11.1	64.6357	-0.231236	0	266	362100	chr6:62,778,734-63,140,833	362102	chr6:62,778,733-63,140,834	202559	KHDRBS2	9.48823e-64	1	KHDRBS2	0
HFE-145shNKX#1	TRUE	chr6:63,157,133-63,206,333	CN Loss	49201	q11.1	0	-0.193711	0	36	49200	chr6:63,157,134-63,206,333	49202	chr6:63,157,133-63,206,334			0.000244869	0		0
HFE-145shNKX#1	TRUE	chr6:63,215,933-63,412,933	CN Loss	197001	q11.1 - q12	0.0111675	-0.235479	0	145	197000	chr6:63,215,934-63,412,933	197002	chr6:63,215,933-63,412,934			9.50963e-45	0		0
HFE-145shNKX#1	TRUE	chr6:63,460,230-66,080,779	CN Loss	2620550	q12	19.7999	-0.253183	0	1970	2619100	chr6:63,461,234-66,080,333	2621802	chr6:63,459,933-66,081,734	23469, 346007, 441155, 51557, 7803	EYS	0	5	LGSN, PTP4A1, PHF3, EYS, LOC441155	0
HFE-145shNKX#1	TRUE	chr6:66,132,105-66,609,413	CN Loss	477309	q12	61.5833	-0.210038	0	342	475800	chr6:66,132,734-66,608,533	478602	chr6:66,131,333-66,609,934	346007, 442229	EYS	4.31925e-76	2	EYS, SLC25A51P1	0
HFE-145shNKX#1	TRUE	chr6:66,632,533-67,009,278	CN Loss	376746	q12	32.7062	-0.220318	0	272	375300	chr6:66,632,534-67,007,833	377002	chr6:66,632,533-67,009,534			7.67792e-69	0		0
HFE-145shNKX#1	TRUE	chr6:67,009,278-67,048,195	High Copy Gain	38918	q12	100	0.768657	0	15	37000	chr6:67,009,534-67,046,533	41302	chr6:67,007,833-67,049,134			2.03979e-37	0		0
HFE-145shNKX#1	TRUE	chr6:67,048,195-67,421,133	CN Loss	372939	q12	10.7841	-0.223809	0	268	372000	chr6:67,049,134-67,421,133	374602	chr6:67,046,533-67,421,134			1.4118e-67	0		0
HFE-145shNKX#1	TRUE	chr6:67,441,473-67,738,197	CN Loss	296725	q12	2.41302	-0.228884	0	213	295700	chr6:67,441,934-67,737,633	298502	chr6:67,440,533-67,739,034			2.47099e-54	0		0
HFE-145shNKX#1	TRUE	chr6:67,831,810-68,007,733	CN Loss	175924	q12	12.0371	-0.242891	0	126	175400	chr6:67,832,334-68,007,733	176802	chr6:67,830,933-68,007,734			3.08704e-37	0		0
HFE-145shNKX#1	TRUE	chr6:68,032,633-68,107,933	CN Loss	75301	q12	8.51129	-0.225547	0	56	75300	chr6:68,032,634-68,107,933	75302	chr6:68,032,633-68,107,934			2.67264e-11	0		0
HFE-145shNKX#1	TRUE	chr6:68,118,146-74,591,933	CN Loss	6473788	q12 - q13	13.5949	-0.276568	0	4963	6473000	chr6:68,118,934-74,591,933	6475002	chr6:68,116,933-74,591,934	100129128, 100423005, 100507381, 100873997, 101928280, 101928307, 101928353, 101928489, 102723883, 102724000, 105377849, 106635683, 106635684, 115004, 1297, 1310, 135152, 135154, 135228, 154288, 1915, 22999, 25821, 26503, 353308, 359942, 407029, 407032, 441161, 55510, 55788, 56479, 57579, 577, 60682, 79940, 80759		0	37	LOC102723883, LINC02549, LOC101928307, ADGRB3, LMBRD1, COL19A1, COL9A1, EVADR, LOC105377849, FAM135A, SDHAF4, SMAP1, B3GAT2, OGFRL1, MIR30C2, MIR30A, LINC00472, LINC01626, RIMS1, KCNQ5-IT1, KCNQ5, MIR4282, KCNQ5-AS1, KHDC1L, KHDC1, DPPA5, KHDC3L, OOEP, DDX43, MB21D1, MTO1, SNORD141A, SNORD141B, EEF1A1, SLC17A5, LOC101928489, CD109	3	hsa-mir-30c-2, hsa-mir-30a, hsa-mir-4282
HFE-145shNKX#1	TRUE	chr6:74,591,933-74,603,133	Homozygous Copy Loss	11201	q13	100	-4.95273		9	11200	chr6:74,591,934-74,603,133	11202	chr6:74,591,933-74,603,134			0	0		0
HFE-145shNKX#1	TRUE	chr6:74,603,133-76,859,533	CN Loss	2256401	q13 - q14.1	18.0836	-0.260463	0	1729	2256400	chr6:74,603,134-76,859,533	2256402	chr6:74,603,133-76,859,534	100506804, 100616389, 101928516, 101928540, 109623475, 1303, 1347, 26054, 27145, 3617, 4646, 55754		0	12	LOC101928516, SNORD156, COL12A1, COX7A2, TMEM30A, LOC100506804, FILIP1, LOC101928540, MIR4463, SENP6, MYO6, IMPG1	0
HFE-145shNKX#1	TRUE	chr6:76,895,233-77,085,033	CN Loss	189801	q14.1	10.2197	-0.22503	0	142	189800	chr6:76,895,234-77,085,033	189802	chr6:76,895,233-77,085,034			1.13878e-36	0		0
HFE-145shNKX#1	TRUE	chr6:77,096,745-77,102,933	Homozygous Copy Loss	6189	q14.1	100	-3.67392	0	4	5800	chr6:77,097,134-77,102,933	7102	chr6:77,095,833-77,102,934			1.50379e-262	0		0
HFE-145shNKX#1	TRUE	chr6:77,102,933-77,149,176	CN Loss	46244	q14.1	1.64133	-0.289941	0	35	45500	chr6:77,102,934-77,148,433	46702	chr6:77,102,933-77,149,634			6.2041e-07	0		0
HFE-145shNKX#1	TRUE	chr6:77,250,533-78,352,251	CN Loss	1101719	q14.1	14.9476	-0.216368	0	802	1101200	chr6:77,250,534-78,351,733	1102602	chr6:77,250,533-78,353,134	105377860, 3351	LINC02540	1.169e-199	2	LINC02540, HTR1B	0
HFE-145shNKX#1	TRUE	chr6:78,388,233-78,683,633	CN Loss	295401	q14.1	6.16791	-0.22841	0	214	295400	chr6:78,388,234-78,683,633	295402	chr6:78,388,233-78,683,634	101928601	MEI4	6.79847e-57	1	MEI4	0
HFE-145shNKX#1	TRUE	chr6:78,702,033-78,966,733	CN Loss	264701	q14.1	84.5372	-0.207659	0	193	264700	chr6:78,702,034-78,966,733	264702	chr6:78,702,033-78,966,734			2.18378e-39	0		0
HFE-145shNKX#1	TRUE	chr6:78,966,733-79,035,133	High Copy Gain	68401	q14.1	100	0.767785	0	26	68400	chr6:78,966,734-79,035,133	68402	chr6:78,966,733-79,035,134			7.4078e-72	0		0
HFE-145shNKX#1	TRUE	chr6:79,035,133-79,207,833	CN Loss	172701	q14.1	92.0886	-0.241916	0	127	172700	chr6:79,035,134-79,207,833	172702	chr6:79,035,133-79,207,834			1.43864e-35	0		0
HFE-145shNKX#1	TRUE	chr6:79,220,033-79,830,833	CN Loss	610801	q14.1	1.87967	-0.240687	0	457	610800	chr6:79,220,034-79,830,833	610802	chr6:79,220,033-79,830,834	134728, 83843		9.56184e-146	2	IRAK1BP1, PHIP	0
HFE-145shNKX#1	TRUE	chr6:79,852,586-81,538,133	CN Loss	1685548	q14.1	11.9164	-0.238204	0	1262	1684400	chr6:79,853,734-81,538,133	1685702	chr6:79,852,433-81,538,134	100288198, 167691, 594, 6086, 6785, 7272, 80078, 83699, 89758, 9324		0	10	HMGN3, HMGN3-AS1, LCAL1, LCA5, SH3BGRL2, RNY4, LINC01621, ELOVL4, TTK, BCKDHB	0
HFE-145shNKX#1	TRUE	chr6:81,615,362-85,317,633	CN Loss	3702272	q14.1 - q14.3	4.81021	-0.235924	0.0606428	2759	3701200	chr6:81,616,434-85,317,633	3702502	chr6:81,615,133-85,317,634	101928770, 102724168, 105377879, 105377880, 112609, 112611, 134701, 167681, 22832, 23033, 25998, 4199, 51167, 5238, 55603, 7162, 90025, 9892		0	18	FAM46A, LINC01526, LINC02542, IBTK, TPBG, UBE3D, DOPEY1, PGM3, RWDD2A, ME1, PRSS35, SNAP91, LOC105377879, RIPPLY2, CYB5R4, MRAP2, CEP162, LINC01611	0
HFE-145shNKX#1	TRUE	chr6:85,317,633-85,324,533	Homozygous Copy Loss	6901	q14.3	100	-2.13166		5	6900	chr6:85,317,634-85,324,533	6902	chr6:85,317,633-85,324,534			1.60333e-123	0		0
HFE-145shNKX#1	TRUE	chr6:85,324,533-86,618,033	CN Loss	1293501	q14.3	15.3055	-0.242438	0	988	1293500	chr6:85,324,534-86,618,033	1293502	chr6:85,324,533-86,618,034	101928820, 102724201, 10492, 26799, 387066, 4907, 57231, 692088, 9096		0	9	TBX18-AS1, TBX18, LINC02535, NT5E, SNX14, SYNCRIP, SNORD50A, SNORD50B, SNHG5	0
HFE-145shNKX#1	TRUE	chr6:86,632,126-93,139,724	CN Loss	6507599	q14.3 - q16.1	15.2403	-0.29265	0.0311333	5016	6506200	chr6:86,632,634-93,138,833	6509002	chr6:86,631,233-93,140,234	100616109, 100616174, 101928911, 101928936, 101929057, 102031124, 10559, 1081, 10957, 1268, 135293, 135295, 154313, 171156, 206412, 22881, 23036, 23595, 2569, 2570, 3354, 375519, 51465, 55122, 57038, 57150, 57226, 58528, 60468, 63914, 6885, 81833, 84694, 8732, 9994		0	35	HTR1E, CGA, ZNF292, GJB7, SMIM8, C6orf163, LINC01590, CFAP206, SLC35A1, RARS2, ORC3, AKIRIN2, LOC101928911, SPACA1, CNR1, LOC101928936, RNGTT, PNRC1, SRSF12, PM20D2, GABRR1, GABRR2, UBE2J1, RRAGD, ANKRD6, LYRM2, LOC101929057, MDN1, CASP8AP2, GJA10, BACH2, MIR4464, MAP3K7, MIR4643, CASC6	0
HFE-145shNKX#1	TRUE	chr6:93,163,338-93,208,268	CN Loss	44931	q16.1	1.10617	-0.219082	0	32	44000	chr6:93,163,734-93,207,733	46702	chr6:93,162,433-93,209,134			0.00210809	0		0
HFE-145shNKX#1	TRUE	chr6:93,262,933-93,316,433	CN Loss	53501	q16.1	100	-0.232883	0	39	53500	chr6:93,262,934-93,316,433	53502	chr6:93,262,933-93,316,434			2.76688e-06	0		0
HFE-145shNKX#1	TRUE	chr6:93,327,433-93,380,933	CN Loss	53501	q16.1	100	-0.236944	0	39	53500	chr6:93,327,434-93,380,933	53502	chr6:93,327,433-93,380,934			5.94624e-05	0		0
HFE-145shNKX#1	TRUE	chr6:93,397,733-93,709,833	CN Loss	312101	q16.1	100	-0.231075	0	226	312100	chr6:93,397,734-93,709,833	312102	chr6:93,397,733-93,709,834			2.17113e-58	0		0
HFE-145shNKX#1	TRUE	chr6:93,734,953-93,981,333	CN Loss	246381	q16.1	100	-0.222009	0	178	245800	chr6:93,735,534-93,981,333	247202	chr6:93,734,133-93,981,334	2045	EPHA7	4.63158e-42	1	EPHA7	0
HFE-145shNKX#1	TRUE	chr6:94,004,359-94,055,200	CN Loss	50842	q16.1	100	-0.255534	0	36	49900	chr6:94,004,934-94,054,833	52702	chr6:94,003,533-94,056,234	2045	EPHA7	2.76979e-09	1	EPHA7	0
HFE-145shNKX#1	TRUE	chr6:94,093,833-94,271,329	CN Loss	177497	q16.1	100	-0.227495	0	128	176800	chr6:94,093,834-94,270,633	178202	chr6:94,093,833-94,272,034	2045	EPHA7	1.90319e-29	1	EPHA7	0
HFE-145shNKX#1	TRUE	chr6:94,330,063-94,409,633	CN Loss	79571	q16.1	100	-0.208158	0	56	78200	chr6:94,331,434-94,409,633	79602	chr6:94,330,033-94,409,634			3.9082e-10	0		0
HFE-145shNKX#1	TRUE	chr6:94,425,434-94,562,033	CN Loss	136600	q16.1	100	-0.202077	0	98	135500	chr6:94,426,534-94,562,033	136802	chr6:94,425,233-94,562,034	643432	TSG1	1.80286e-21	1	TSG1	0
HFE-145shNKX#1	TRUE	chr6:94,622,033-94,726,210	CN Loss	104178	q16.1	100	-0.228354	0	75	103000	chr6:94,622,034-94,725,033	104302	chr6:94,622,033-94,726,334			5.39759e-16	0		0
HFE-145shNKX#1	TRUE	chr6:94,780,833-94,853,133	CN Loss	72301	q16.1	100	-0.256562	0	52	72300	chr6:94,780,834-94,853,133	72302	chr6:94,780,833-94,853,134			1.45074e-11	0		0
HFE-145shNKX#1	TRUE	chr6:94,897,337-95,000,633	CN Loss	103297	q16.1	100	-0.233756	0	71	102700	chr6:94,897,934-95,000,633	104202	chr6:94,896,433-95,000,634			1.37e-13	0		0
HFE-145shNKX#1	TRUE	chr6:95,013,233-95,474,433	CN Loss	461201	q16.1	100	-0.19932	0	332	461200	chr6:95,013,234-95,474,433	461202	chr6:95,013,233-95,474,434			1.04172e-76	0		0
HFE-145shNKX#1	TRUE	chr6:95,531,133-96,253,833	CN Loss	722701	q16.1	21.3202	-0.226753	0.454545	379	722700	chr6:95,531,134-96,253,833	722702	chr6:95,531,133-96,253,834	101927288, 79694		3.50635e-103	2	MANEA-AS1, MANEA	0
HFE-145shNKX#1	TRUE	chr6:96,271,833-101,716,998	CN Loss	5445166	q16.1 - q16.3	12.8603	-0.253608	0	4078	5444600	chr6:96,271,834-101,716,433	5445902	chr6:96,271,833-101,717,734	100130890, 100302164, 100313922, 100616347, 101927314, 101927365, 105447646, 10690, 10973, 114792, 23376, 253714, 25957, 26235, 29078, 51805, 5454, 59336, 6492, 728012, 81491, 84539, 84553, 85015, 892, 9457		0	26	FUT9, UFL1, FHL5, GPR63, NDUFAF4, KLHL32, MMS22L, MIR548H3, LOC101927314, MIR2113, PNKY, POU3F2, FBXL4, MIR548AI, FAXC, COQ3, PNISR, LOC101927365, USP45, TSTD3, CCNC, PRDM13, MCHR2, MCHR2-AS1, SIM1, ASCC3	1	hsa-mir-2113
HFE-145shNKX#1	TRUE	chr6:101,773,833-102,159,033	CN Loss	385201	q16.3	7.13396	-0.230501	0.324675	283	385200	chr6:101,773,834-102,159,033	385202	chr6:101,773,833-102,159,034	2898	GRIK2	1.09161e-83	1	GRIK2	0
HFE-145shNKX#1	TRUE	chr6:102,185,133-102,260,800	CN Loss	75668	q16.3	2.9458	-0.238931	0	55	75200	chr6:102,185,134-102,260,333	76502	chr6:102,185,133-102,261,634	2898	GRIK2	5.47984e-15	1	GRIK2	0
HFE-145shNKX#1	TRUE	chr6:102,278,991-102,589,570	CN Loss	310580	q16.3	5.40603	-0.189765	0	225	309700	chr6:102,279,434-102,589,133	312502	chr6:102,278,133-102,590,634	2898	GRIK2	5.61558e-47	1	GRIK2	0
HFE-145shNKX#1	TRUE	chr6:102,616,432-103,500,033	CN Loss	883602	q16.3	8.16975	-0.211306	0	638	883200	chr6:102,616,834-103,500,033	884602	chr6:102,615,433-103,500,034			1.1826e-163	0		0
HFE-145shNKX#1	TRUE	chr6:103,537,333-103,737,533	CN Loss	200201	q16.3	30.6309	-0.219057	0	146	200200	chr6:103,537,334-103,737,533	200202	chr6:103,537,333-103,737,534			4.65049e-36	0		0
HFE-145shNKX#1	TRUE	chr6:103,737,533-103,762,133	Homozygous Copy Loss	24601	q16.3	100	-4.85138		9	24600	chr6:103,737,534-103,762,133	24602	chr6:103,737,533-103,762,134			0	0		0
HFE-145shNKX#1	TRUE	chr6:103,762,133-103,872,133	CN Loss	110001	q16.3	100	-0.248306	0	80	110000	chr6:103,762,134-103,872,133	110002	chr6:103,762,133-103,872,134			7.84684e-23	0		0
HFE-145shNKX#1	TRUE	chr6:103,948,133-103,999,127	CN Loss	50995	q16.3	18.8885	-0.232523	0	37	50400	chr6:103,948,134-103,998,533	51902	chr6:103,948,133-104,000,034			1.81847e-05	0		0
HFE-145shNKX#1	TRUE	chr6:104,056,719-108,236,749	CN Loss	4180031	q16.3 - q21	11.3652	-0.289803	0	3213	4178900	chr6:104,057,834-108,236,733	4181602	chr6:104,056,433-108,238,034	100113403, 100422737, 105377924, 105377926, 11110, 11149, 11231, 154442, 202, 256380, 389421, 51250, 55084, 55278, 56239, 57107, 57531, 57673, 64208, 693172, 84816, 9474	SEC63	0	22	HACE1, LIN28B-AS1, LIN28B, BVES, BVES-AS1, POPDC3, PREP, PRDM1, ATG5, LOC105377924, CRYBG1, RTN4IP1, QRSL1, LINC02526, LINC02532, MIR587, C6orf203, BEND3, PDSS2, SOBP, SCML4, SEC63	1	hsa-mir-587
HFE-145shNKX#1	TRUE	chr6:108,237,074-115,330,533	CN Loss	7093460	q21 - q22.1	16.6202	-0.303527	0.0295421	5530	7092500	chr6:108,238,034-115,330,533	7093802	chr6:108,236,733-115,330,534	100287366, 100996634, 101927640, 101927686, 101927768, 101929716, 102465753, 105377946, 105377957, 10758, 109616968, 109623478, 11231, 112495, 117247, 221262, 221264, 222537, 2309, 23097, 246269, 2534, 262, 27244, 2830, 285753, 285755, 285758, 285759, 28962, 3066, 387111, 3910, 4082, 442245, 442247, 51175, 51362, 5980, 619208, 643749, 64780, 6610, 7101, 728464, 84071, 84154, 8528, 85413, 8724, 87…	SEC63	0	56	SEC63, OSTM1, OSTM1-AS1, NR2E1, SNX3, AFG1L, FOXO3, LINC00222, ARMC2, ARMC2-AS1, SESN1, CEP57L1, C6orf183, CCDC162P, CD164, PPIL6, SMPD2, MICAL1, ZBTB24, AK9, MIR7641-2, FIG4, GPR6, WASF1, CDC40, METTL24, DDO, SLC22A16, CDK19, SNORA40C, AMD1, GTF3C6, RPF2, GSTM2P1, SNORD166, SLC16A10, MFSD4B, REV3L, TRAF3IP2-AS1, TRAF3IP2, FYN, LINC02527, WISP3, TUBE1, FAM229B, LAMA4, LOC101927640, RFPL4B, LINC02…	0
HFE-145shNKX#1	TRUE	chr6:115,342,533-116,418,446	CN Loss	1075914	q22.1	13.0415	-0.288063	0	830	1075000	chr6:115,342,534-116,417,533	1076202	chr6:115,342,533-116,418,734	105377962, 2444, 728402		0	3	LINC02534, FRK, TPI1P3	0
HFE-145shNKX#1	TRUE	chr6:116,418,446-136,581,618	CN Gain	20163173	q22.1 - q23.3	9.64514	0.405929	0.0193817	15402	20162100	chr6:116,418,734-136,580,833	20164602	chr6:116,417,533-136,582,134	100126584, 100128327, 100131814, 100287467, 100287632, 100422951, 100500880, 100507203, 100507254, 100507308, 100616191, 100616455, 100847016, 101927919, 101927990, 101928140, 101928231, 101928304, 10345, 104355145, 105377967, 105377975, 10767, 10924, 113115, 114801, 116150, 116843, 1300, 134829, 134860, 134864, 135112, 135114, 1490, 154075, 154089, 154092, 154214, 154215, 155191, 2037, 2070, 217…	BCLAF1	0	131	COL10A1, NT5DC1, TSPYL4, TSPYL1, DSE, DSE, LOC100287467, CALHM6, CALHM5, TRAPPC3L, CALHM4, RWDD1, RSPH4A, ZUFSP, KPNA5, FAM162B, GPRC6A, RFX6, VGLL2, ROS1, DCBLD1, GOPC, LOC101927919, NUS1, LOC105377967, SLC35F1, BRD7P3, PLN, CEP85L, SELENOKP3, MCM9, ASF1A, FAM184A, MIR548B, MAN1A1, LOC285762, LOC105377975, MIR3144, TBC1D32, GJA1, HSF2, SERINC1, PKIB, FABP7, SMPDL3A, CLVS2, TRDN, TRDN-AS1, NKAIN2…	4	hsa-mir-548b, hsa-mir-3144, hsa-mir-588, hsa-mir-548a-2
HFE-145shNKX#1	TRUE	chr6:136,581,618-136,589,233	CN Loss	7616	q23.3	97.5968	-0.31957	0	9	7100	chr6:136,582,134-136,589,233	8402	chr6:136,580,833-136,589,234	9774	BCLAF1	0.953406	1	BCLAF1	0
HFE-145shNKX#1	TRUE	chr6:136,610,733-144,365,594	CN Gain	7754862	q23.3 - q24.2	11.1274	0.372231	0	6097	7753900	chr6:136,610,734-144,364,633	7755002	chr6:136,610,733-144,365,734	100130476, 100132735, 100294720, 100423001, 100500879, 100507406, 100507462, 100507477, 100507489, 100616180, 101928429, 101928461, 102723649, 103352541, 10370, 105378020, 116379, 134637, 153910, 153918, 167826, 167838, 23593, 2519, 25901, 285740, 3097, 340146, 3459, 387075, 4217, 441172, 4829, 51390, 51534, 51696, 5191, 5325, 53832, 57061, 57211, 57221, 57224, 58527, 59351, 64065, 645434, 7128, …	BCLAF1, PLAGL1	0	54	BCLAF1, MAP7, LOC101928461, MAP3K5, LOC101928429, PEX7, SLC35D3, NHEG1, IL20RA, IL22RA2, IFNGR1, OLIG3, LOC102723649, LINC02539, LOC100130476, TNFAIP3, LINC02528, PERP, PBOV1, ARFGEF3, HEBP2, MIR3145, NHSL1, FLJ46906, GVQW2, CCDC28A, ECT2L, REPS1, ABRACL, HECA, TXLNB, CITED2, LINC01625, LOC100132735, LOC103352541, LOC100507477, MIR3668, MIR4465, NMBR, VTA1, ADGRG6, LOC153910, HIVEP2, LINC01277, A…	1	hsa-mir-3145
HFE-145shNKX#1	TRUE	chr6:144,365,594-144,582,333	High Copy Gain	216740	q24.2	1.27988	0.688661	0	173	216600	chr6:144,365,734-144,582,333	217702	chr6:144,364,633-144,582,334	5325, 83443, 8676	PLAGL1	0	3	PLAGL1, SF3B5, STX11	0
HFE-145shNKX#1	TRUE	chr6:144,582,333-156,391,921	CN Gain	11809589	q24.2 - q25.3	11.9298	0.392283	0	9139	11808700	chr6:144,582,334-156,391,033	11810002	chr6:144,582,333-156,392,334	100128176, 100302259, 100422821, 100423029, 100505475, 100507557, 100652739, 10090, 101928661, 102465753, 102723831, 105378047, 105378049, 105378052, 105378068, 106182249, 106635530, 10981, 11104, 116254, 134957, 135250, 154043, 154064, 2099, 22828, 23118, 23328, 23345, 25902, 26034, 26230, 26271, 26575, 282561, 2911, 340152, 348995, 353091, 387082, 389432, 389434, 49861, 4988, 50508, 5110, 51106…		0	72	SNORA98, UTRN, EPM2A, FBXO30, LOC100507557, SHPRH, GRM1, RAB32, LOC101928661, ADGB, KATNBL1P6, STXBP5-AS1, LUADT1, STXBP5, SAMD5, SASH1, UST, UST-AS1, LOC105378047, TAB2-AS1, TAB2, SUMO4, ZC3H12D, PPIL4, GINM1, RPS18P9, KATNA1, LATS1, LOC645967, NUP43, PCMT1, LRP11, RAET1E, RAET1E-AS1, RAET1G, LOC105378052, ULBP2, ULBP1, RAET1K, RAET1L, ULBP3, PPP1R14C, IYD, PLEKHG1, MTHFD1L, LOC102723831, AKAP12…	2	hsa-mir-1273c, hsa-mir-1202
HFE-145shNKX#1	TRUE	chr6:156,391,921-156,400,054	CN Loss	8134	q25.3	0	-0.203018	0	6	6600	chr6:156,392,334-156,398,933	9202	chr6:156,391,033-156,400,234			1	0		0
HFE-145shNKX#1	TRUE	chr6:156,400,054-157,731,433	CN Gain	1331380	q25.3	2.84645	0.319401	0	948	1331200	chr6:156,400,234-157,731,433	1332502	chr6:156,398,933-157,731,434	100616154, 109617011, 57492, 729515	TMEM242	0	4	SNORD28B, MIR4466, ARID1B, TMEM242	0
HFE-145shNKX#1	TRUE	chr6:157,731,433-157,736,233	High Copy Gain	4801	q25.3	81.9792	0.941803		12	4800	chr6:157,731,434-157,736,233	4802	chr6:157,731,433-157,736,234	729515	TMEM242	5.10418e-53	1	TMEM242	0
HFE-145shNKX#1	TRUE	chr6:157,736,233-161,032,111	CN Gain	3295879	q25.3 - q26	27.3998	0.348542	0.049456	2636	3295300	chr6:157,736,234-161,031,533	3296502	chr6:157,736,233-161,032,734	100129518, 100130967, 100271873, 100500851, 100500899, 100874300, 101409257, 101929122, 102465694, 102724053, 109623462, 117289, 154197, 202459, 3482, 39, 4018, 404672, 4142, 51429, 56995, 57583, 64995, 6580, 6581, 6582, 6648, 677806, 677812, 6950, 6993, 729515, 729603, 7430, 79683, 80350, 83861, 84624, 84947, 8871, 94120, 9589	LPA, TMEM242	0	42	TMEM242, ZDHHC14, MIR3692, SNX9, SYNJ2-IT1, SYNJ2, SERAC1, GTF2H5, SNORA116, TULP4, TMEM181, MIR7161, DYNLT1, SYTL3, MIR3918, EZR, EZR-AS1, OSTCP1, C6orf99, RSPH3, TAGAP, LOC101929122, FNDC1, LINC02529, SOD2, WTAP, SOD2-OT1, ACAT2, SNORA20, TCP1, SNORA29, MRPL18, PNLDC1, MAS1, AIRN, IGF2R, LOC729603, SLC22A1, SLC22A2, SLC22A3, LPAL2, LPA	0
HFE-145shNKX#1	TRUE	chr6:161,032,111-161,058,033	High Copy Gain	25923	q26	100	1.5883	33.3333	33	25300	chr6:161,032,734-161,058,033	26502	chr6:161,031,533-161,058,034	4018	LPA	1.34434e-297	1	LPA	0
HFE-145shNKX#1	TRUE	chr6:161,058,033-161,068,833	Homozygous Copy Loss	10801	q26	100	-5.03569	0	41	10300	chr6:161,058,034-161,068,333	11602	chr6:161,058,033-161,069,634	4018	LPA	0	1	LPA	0
HFE-145shNKX#1	TRUE	chr6:161,068,833-167,583,933	CN Gain	6515101	q26 - q27	27.3138	0.385604	0.0398963	4935	6514300	chr6:161,069,634-167,583,933	6515602	chr6:161,068,333-167,583,934	100289495, 100302141, 100500857, 100526820, 100861523, 100874353, 101929239, 101929297, 102465753, 102724152, 105378098, 105378111, 105378123, 10846, 11116, 113402, 1235, 135138, 2853, 285796, 285800, 353266, 401282, 4018, 4216, 441177, 51660, 5340, 56895, 6196, 6862, 729658, 729681, 7958, 79992, 8635, 90632, 9444	LPA	0	38	LPA, PLG, MAP3K4, AGPAT4-IT1, AGPAT4, LOC105378098, PRKN, PACRG, PACRG-AS2, PACRG-AS3, PACRG-AS1, DKFZp451B082, CAHM, QKI, LOC102724152, MEAT6, C6orf118, MIR7641-2, PDE10A, LINC00473, LINC00602, LOC729681, T, LOC101929297, PRR18, SFT2D1, LOC100289495, MPC1, RPS6KA2-IT1, MIR1913, RPS6KA2, RPS6KA2-AS1, RNASET2, MIR3939, FGFR1OP, CCR6, GPR31, LOC105378123	1	hsa-mir-1913
HFE-145shNKX#1	TRUE	chr6:167,583,933-167,596,033	High Copy Gain	12101	q27	100	0.762796	0	9	12100	chr6:167,583,934-167,596,033	12102	chr6:167,583,933-167,596,034	401285	TCP10L2	7.94624e-26	1	TCP10L2	0
HFE-145shNKX#1	TRUE	chr6:167,596,033-167,787,033	CN Gain	191001	q27	100	0.308768	0.78125	153	191000	chr6:167,596,034-167,787,033	191002	chr6:167,596,033-167,787,034	401285, 54346, 6953, 83887	TCP10, TCP10L2	1.84828e-66	4	TCP10L2, UNC93A, TTLL2, TCP10	0
HFE-145shNKX#1	TRUE	chr6:167,787,033-167,794,833	CN Loss	7801	q27	100	-0.358972		7	7800	chr6:167,787,034-167,794,833	7802	chr6:167,787,033-167,794,834	6953	TCP10	0.00061498	1	TCP10	0
HFE-145shNKX#1	TRUE	chr6:167,794,833-168,333,320	CN Gain	538488	q27	40.1939	0.350648	0	328	537900	chr6:167,794,834-168,332,733	539102	chr6:167,794,833-168,333,934	105378127, 26238, 401286, 4301, 441178, 441179, 653483, 6953	AFDN, TCP10	9.14123e-203	8	TCP10, LOC105378127, LINC02538, LINC02487, LINC01558, LOC441179, AFDN-AS1, AFDN	0
HFE-145shNKX#1	TRUE	chr6:168,333,320-168,597,212	High Copy Gain	263893	q27	100	1.36743	19.8925	207	262600	chr6:168,333,934-168,596,533	265102	chr6:168,332,733-168,597,834	100128124, 100505879, 3834, 4301, 79981	AFDN	0	5	AFDN, HGC6.3, KIF25-AS1, KIF25, FRMD1	0
HFE-145shNKX#1	TRUE	chr6:168,597,212-170,707,233	CN Gain	2110022	q27	34.0724	0.430963	0	1529	2109400	chr6:168,597,834-170,707,233	2110702	chr6:168,596,533-170,707,234	100616430, 101929420, 101929460, 101929484, 101929504, 101929523, 102724357, 102724511, 105378137, 105378146, 154449, 168002, 28514, 285804, 387263, 394233, 401288, 401289, 55274, 55780, 64094, 6991, 7058, 80069, 84498	FAM120B	0	25	LOC105378137, LOC101929420, DACT2, SMOC2, LOC105378146, LOC101929460, LOC102724357, LINC01615, LINC02544, LOC101929523, THBS2, WDR27, C6orf120, PHF10, TCTE3, ERMARD, LINC00242, LINC00574, LOC102724511, LOC154449, LOC285804, LINC01624, DLL1, MIR4644, FAM120B	0
HFE-145shNKX#1	TRUE	chr6:170,707,233-170,709,333	Homozygous Copy Loss	2101	q27	100	-2.01215		7	2100	chr6:170,707,234-170,709,333	2102	chr6:170,707,233-170,709,334	84498	FAM120B	7.73997e-133	1	FAM120B	0
HFE-145shNKX#1	TRUE	chr6:170,709,333-170,922,233	CN Gain	212901	q27	100	0.418056	0	163	212900	chr6:170,709,334-170,922,233	212902	chr6:170,709,333-170,922,234	5134, 5689, 6908, 84498	FAM120B	3.30419e-144	4	FAM120B, PSMB1, TBP, PDCD2	0
HFE-145shNKX#1	TRUE	chr6:170,922,233-170,931,333	CN Loss	9101	q27	100	-0.806404		5	9100	chr6:170,922,234-170,931,333	9102	chr6:170,922,233-170,931,334			4.92054e-21	0		0
HFE-145shNKX#1	TRUE	chr6:170,931,333-170,953,433	High Copy Gain	22101	q27	100	0.764952		10	22100	chr6:170,931,334-170,953,433	22102	chr6:170,931,333-170,953,434			2.27463e-13	0		0
HFE-145shNKX#1	TRUE	chr6:170,953,433-170,958,433	CN Loss	5001	q27	100	-0.501937		5	5000	chr6:170,953,434-170,958,433	5002	chr6:170,953,433-170,958,434			0.0264703	0		0
HFE-145shNKX#1	TRUE	chr6:170,958,433-171,005,533	Homozygous Copy Loss	47101	q27	100	-1.29894		25	47100	chr6:170,958,434-171,005,533	47102	chr6:170,958,433-171,005,534			0	0		0
HFE-145shNKX#1	TRUE	chr6:171,005,533-171,115,067	High Copy Gain	109535	q27	45.1613	1.48784		14	40100	chr6:171,005,534-171,045,633	109535	chr6:171,005,533-171,115,067			1.0286e-136	0		0
HFE-145shNKX#1	TRUE	chr3:0-623,015	CN Loss	623016	p26.3	90.3693	-0.250024	18.254	409	552600	chr3:70,416-623,015	623017	chr3:0-623,016	101927174, 101927193, 102723448, 10752		4.30816e-119	4	LINC01986, CHL1-AS2, CHL1, CHL1-AS1	0
HFE-145shNKX#1	TRUE	chr3:739,015-766,115	CN Loss	27101	p26.3	100	-0.244672	21.4286	20	27100	chr3:739,016-766,115	27102	chr3:739,015-766,116	101927215	LINC01266	0.772149	1	LINC01266	0
HFE-145shNKX#1	TRUE	chr3:796,271-1,072,315	CN Loss	276045	p26.3	100	-0.212822	47.5524	201	274900	chr3:797,416-1,072,315	276302	chr3:796,015-1,072,316	101927215	LINC01266	4.34531e-41	1	LINC01266	0
HFE-145shNKX#1	TRUE	chr3:1,109,511-1,199,315	CN Loss	89805	p26.3	100	-0.228738	14.0625	66	88600	chr3:1,110,716-1,199,315	89902	chr3:1,109,415-1,199,316	27255	CNTN6	9.07539e-13	1	CNTN6	0
HFE-145shNKX#1	TRUE	chr3:1,266,746-1,576,479	CN Loss	309734	p26.3	100	-0.208414	38.3387	224	308100	chr3:1,268,016-1,576,115	310802	chr3:1,266,615-1,577,416	27255	CNTN6	1.36679e-47	1	CNTN6	0
HFE-145shNKX#1	TRUE	chr3:1,609,526-5,614,747	CN Loss	4005222	p26.3 - p26.1	66.3613	-0.273476	25.7034	3080	4003200	chr3:1,610,616-5,613,815	4005802	chr3:1,609,315-5,615,116	100126791, 100130207, 100507582, 100616334, 100873975, 100873976, 100996539, 152330, 285362, 3568, 3708, 51095, 51185, 55207, 57633, 6419, 8553, 9695		0	18	CNTN4-AS2, CNTN4, CNTN4-AS1, IL5RA, TRNT1, CRBN, LOC100130207, LRRN1, SETMAR, SUMF1, ITPR1-AS1, ITPR1, EGOT, BHLHE40-AS1, BHLHE40, ARL8B, EDEM1, MIR4790	0
HFE-145shNKX#1	TRUE	chr3:5,616,382-6,313,515	CN Loss	697134	p26.1	24.558	-0.237509	33.4	532	697100	chr3:5,616,416-6,313,515	698402	chr3:5,615,115-6,313,516			3.69638e-144	0		0
HFE-145shNKX#1	TRUE	chr3:6,365,615-6,758,308	CN Loss	392694	p26.1	45.3942	-0.220178	17.6471	289	391500	chr3:6,365,616-6,757,115	392902	chr3:6,365,615-6,758,516	101927347	GRM7-AS3	1.67676e-71	1	GRM7-AS3	0
HFE-145shNKX#1	TRUE	chr3:6,788,397-7,151,194	CN Loss	362798	p26.1	19.0236	-0.210293	40.7258	265	360300	chr3:6,789,516-7,149,815	363002	chr3:6,788,215-7,151,216	101927347, 105376946, 2917	GRM7, GRM7-AS3	1.51583e-54	3	GRM7-AS3, GRM7-AS2, GRM7	0
HFE-145shNKX#1	TRUE	chr3:7,166,415-7,230,715	CN Loss	64301	p26.1	54.2784	-0.215406	62.5	47	64300	chr3:7,166,416-7,230,715	64302	chr3:7,166,415-7,230,716	2917	GRM7	4.28321e-08	1	GRM7	0
HFE-145shNKX#1	TRUE	chr3:7,252,152-7,292,536	CN Loss	40385	p26.1	0	-0.214123	57.1429	30	39000	chr3:7,252,816-7,291,815	41702	chr3:7,251,415-7,293,116	2917	GRM7	0.000280892	1	GRM7	0
HFE-145shNKX#1	TRUE	chr3:7,308,015-7,409,315	CN Loss	101301	p26.1	4.20039	-0.199213	37.8788	74	101300	chr3:7,308,016-7,409,315	101302	chr3:7,308,015-7,409,316	2917	GRM7	1.84053e-12	1	GRM7	0
HFE-145shNKX#1	TRUE	chr3:7,431,823-7,827,415	CN Loss	395593	p26.1	0.0846832	-0.197628	40.3636	289	394900	chr3:7,432,516-7,827,415	396302	chr3:7,431,115-7,827,416	100873937, 2917	GRM7	7.27128e-58	2	GRM7, GRM7-AS1	0
HFE-145shNKX#1	TRUE	chr3:7,875,115-7,912,119	CN Loss	37005	p26.1	100	-0.210823	0	27	36600	chr3:7,875,116-7,911,715	37902	chr3:7,875,115-7,913,016			0.0165137	0		0
HFE-145shNKX#1	TRUE	chr3:7,945,115-8,263,766	CN Loss	318652	p26.1	15.4693	-0.215675	30.3922	237	318200	chr3:7,945,116-8,263,315	319502	chr3:7,945,115-8,264,616	100288428, 101927394	LMCD1-AS1	8.8174e-55	2	LOC101927394, LMCD1-AS1	0
HFE-145shNKX#1	TRUE	chr3:8,286,215-8,395,515	CN Loss	109301	p26.1	1.82983	-0.234908	47.619	83	109300	chr3:8,286,216-8,395,515	109302	chr3:8,286,215-8,395,516	100288428	LMCD1-AS1	1.35521e-21	1	LMCD1-AS1	0
HFE-145shNKX#1	TRUE	chr3:8,418,715-18,964,334	CN Loss	10545620	p26.1 - p24.3	40.6643	-0.293492	31.8936	8400	10544400	chr3:8,418,716-18,963,115	10545702	chr3:8,418,715-18,964,416	100126334, 100126793, 100129480, 100132526, 100288428, 100288831, 100422868, 100422933, 100422990, 100500913, 100505641, 100505696, 100526693, 100874032, 100874090, 100874101, 100874325, 10093, 100996597, 101927416, 101927440, 101927565, 101927777, 10474, 10533, 105376955, 105376975, 106635526, 115795, 117248, 131474, 131965, 132001, 132014, 151835, 152273, 152274, 152302, 1618, 2177, 2199, 23066…	LMCD1-AS1	0	120	LMCD1-AS1, LMCD1, LINC00312, SSUH2, CAV3, OXTR, RAD18, SRGAP3, SRGAP3-AS2, SRGAP3-AS3, SRGAP3-AS4, THUMPD3, THUMPD3-AS1, SETD5, LHFPL4, MTMR14, CPNE9, BRPF1, OGG1, CAMK1, TADA3, ARPC4, ARPC4-TTLL3, TTLL3, RPUSD3, CIDEC, JAGN1, IL17RE, IL17RC, CRELD1, PRRT3, PRRT3-AS1, EMC3, EMC3-AS1, CIDECP, FANCD2, FANCD2OS, BRK1, VHL, IRAK2, TATDN2, LINC00852, GHRLOS, GHRL, SEC13, MIR378B, MIR885, ATP2B2, ATP2B…	5	hsa-mir-378b, hsa-mir-885, hsa-mir-4270, hsa-mir-3134, hsa-mir-563
HFE-145shNKX#1	TRUE	chr3:18,982,515-19,256,847	CN Loss	274333	p24.3	0.207777	-0.204559	19.1176	203	273800	chr3:18,982,516-19,256,315	275202	chr3:18,982,515-19,257,716	131096	KCNH8	5.47916e-44	1	KCNH8	0
HFE-145shNKX#1	TRUE	chr3:19,273,615-19,568,815	CN Loss	295201	p24.3	1.03421	-0.221421	50	223	295200	chr3:19,273,616-19,568,815	295202	chr3:19,273,615-19,568,816	100616291, 131096	KCNH8	2.4244e-61	2	MIR4791, KCNH8	0
HFE-145shNKX#1	TRUE	chr3:19,583,415-19,624,415	CN Loss	41001	p24.3	0	-0.250653	50	31	41000	chr3:19,583,416-19,624,415	41002	chr3:19,583,415-19,624,416			0.00100746	0		0
HFE-145shNKX#1	TRUE	chr3:19,679,715-19,884,615	CN Loss	204901	p24.3	0	-0.21239	25	154	204900	chr3:19,679,716-19,884,615	204902	chr3:19,679,715-19,884,616			7.31255e-34	0		0
HFE-145shNKX#1	TRUE	chr3:19,903,315-20,311,715	CN Loss	408401	p24.3	14.8117	-0.22521	33.1658	306	408400	chr3:19,903,316-20,311,715	408402	chr3:19,903,315-20,311,716	100422901, 100874028, 151648, 151649, 151651, 5868, 8850		3.0712e-85	7	EFHB, RAB5A, PP2D1, KAT2B, MIR3135A, SGO1, SGO1-AS1	1	hsa-mir-3135
HFE-145shNKX#1	TRUE	chr3:20,311,715-20,317,015	Homozygous Copy Loss	5301	p24.3	100	-1.49925		4	5300	chr3:20,311,716-20,317,015	5302	chr3:20,311,715-20,317,016			3.29367e-38	0		0
HFE-145shNKX#1	TRUE	chr3:20,317,015-20,520,215	CN Loss	203201	p24.3	100	-0.240134	36.036	151	203200	chr3:20,317,016-20,520,215	203202	chr3:20,317,015-20,520,216	101927829		1.01232e-39	1	LOC101927829	0
HFE-145shNKX#1	TRUE	chr3:20,659,915-20,825,915	CN Loss	166001	p24.3	0	-0.20433	36.8421	123	166000	chr3:20,659,916-20,825,915	166002	chr3:20,659,915-20,825,916			1.02732e-22	0		0
HFE-145shNKX#1	TRUE	chr3:20,896,915-20,958,549	CN Loss	61635	p24.3	12.1962	-0.181115	12.5	45	61300	chr3:20,896,916-20,958,215	62602	chr3:20,896,915-20,959,516			5.83039e-06	0		0
HFE-145shNKX#1	TRUE	chr3:21,020,745-21,053,415	CN Loss	32671	p24.3	0	-0.265826	33.3333	24	31500	chr3:21,021,916-21,053,415	32802	chr3:21,020,615-21,053,416			0.00494897	0		0
HFE-145shNKX#1	TRUE	chr3:21,168,015-21,193,140	CN Loss	25126	p24.3	45.0428	-0.263212	66.6667	18	24200	chr3:21,168,016-21,192,215	25602	chr3:21,168,015-21,193,616			0.00630059	0		0
HFE-145shNKX#1	TRUE	chr3:21,246,015-21,274,475	CN Loss	28461	p24.3	100	-0.202171	28.5714	21	27200	chr3:21,246,016-21,273,215	28602	chr3:21,246,015-21,274,616			0.0429319	0		0
HFE-145shNKX#1	TRUE	chr3:21,311,701-21,341,139	CN Loss	29439	p24.3	100	-0.228926	53.3333	21	27700	chr3:21,312,316-21,340,015	30502	chr3:21,310,915-21,341,416			0.361219	0		0
HFE-145shNKX#1	TRUE	chr3:21,554,915-21,596,086	CN Loss	41172	p24.3	14.758	-0.239437	34.7826	30	40700	chr3:21,554,916-21,595,615	42102	chr3:21,554,915-21,597,016	100874216, 79750	ZNF385D, ZNF385D-AS1	0.00375417	2	ZNF385D-AS1, ZNF385D	0
HFE-145shNKX#1	TRUE	chr3:21,617,670-22,092,515	CN Loss	474846	p24.3	12.6429	-0.209331	33.1002	349	473600	chr3:21,618,916-22,092,515	474902	chr3:21,617,615-22,092,516	100874216, 100874221, 79750	ZNF385D, ZNF385D-AS1	1.2752e-76	3	ZNF385D-AS1, ZNF385D, ZNF385D-AS2	0
HFE-145shNKX#1	TRUE	chr3:22,092,515-22,098,015	Homozygous Copy Loss	5501	p24.3	100	-1.57257		4	5500	chr3:22,092,516-22,098,015	5502	chr3:22,092,515-22,098,016			1.94438e-105	0		0
HFE-145shNKX#1	TRUE	chr3:22,098,015-22,976,515	CN Loss	878501	p24.3	29.238	-0.245142	41.4141	671	878500	chr3:22,098,016-22,976,515	878502	chr3:22,098,015-22,976,516			3.5025e-221	0		0
HFE-145shNKX#1	TRUE	chr3:22,981,095-25,966,915	CN Loss	2985821	p24.3 - p24.2	4.02164	-0.261941	33.4703	2313	2985400	chr3:22,981,516-25,966,915	2986602	chr3:22,980,315-25,966,916	100505877, 100616384, 100616448, 100616477, 100874092, 101927854, 105376997, 152024, 28512, 285326, 54995, 55768, 5915, 6138, 644990, 7068, 7155, 7324, 7325, 9975		0	20	UBE2E2-AS1, UBE2E2, MIR548AC, UBE2E1-AS1, UBE2E1, NKIRAS1, RPL15, NR1D2, LINC00691, LOC101927854, THRB, THRB-AS1, MIR4792, RARB, LOC105376997, TOP2B, MIR4442, NGLY1, OXSM, LINC00692	0
HFE-145shNKX#1	TRUE	chr3:26,001,415-26,183,125	CN Loss	181711	p24.2	84.1418	-0.233676	68.1159	137	181200	chr3:26,001,416-26,182,615	182602	chr3:26,001,415-26,184,016			4.82053e-31	0		0
HFE-145shNKX#1	TRUE	chr3:26,207,220-26,314,884	CN Loss	107665	p24.2	0.682679	-0.204718	38.7755	81	105900	chr3:26,208,316-26,314,215	108502	chr3:26,207,015-26,315,516			1.45803e-15	0		0
HFE-145shNKX#1	TRUE	chr3:26,374,115-26,505,215	CN Loss	131101	p24.2 - p24.1	62.9169	-0.207518	46.2687	92	131100	chr3:26,374,116-26,505,215	131102	chr3:26,374,115-26,505,216			3.3971e-18	0		0
HFE-145shNKX#1	TRUE	chr3:26,515,058-26,584,715	CN Loss	69658	p24.1	76.2579	-0.202107	37.2093	51	68700	chr3:26,516,016-26,584,715	69902	chr3:26,514,815-26,584,716			2.20248e-07	0		0
HFE-145shNKX#1	TRUE	chr3:26,650,721-26,788,515	CN Loss	137795	p24.1	0.374472	-0.209883	0	100	137300	chr3:26,651,216-26,788,515	138602	chr3:26,649,915-26,788,516	116135		1.19021e-18	1	LRRC3B	0
HFE-145shNKX#1	TRUE	chr3:26,853,815-26,902,556	CN Loss	48742	p24.1	0	-0.2558	6.89655	36	48700	chr3:26,853,816-26,902,515	50102	chr3:26,853,815-26,903,916			5.92551e-06	0		0
HFE-145shNKX#1	TRUE	chr3:26,946,056-26,980,074	CN Loss	34019	p24.1	0	-0.251206	26.3158	25	32300	chr3:26,947,216-26,979,515	34902	chr3:26,945,915-26,980,816			0.00525503	0		0
HFE-145shNKX#1	TRUE	chr3:27,024,931-27,080,215	CN Loss	55285	p24.1	0	-0.237268	3.7037	41	54000	chr3:27,026,216-27,080,215	55302	chr3:27,024,915-27,080,216			9.0578e-06	0		0
HFE-145shNKX#1	TRUE	chr3:27,099,724-27,148,415	CN Loss	48692	p24.1	1.80321	-0.215381	17.3913	36	48200	chr3:27,100,216-27,148,415	49502	chr3:27,098,915-27,148,416			5.24407e-06	0		0
HFE-145shNKX#1	TRUE	chr3:27,172,315-27,266,015	CN Loss	93701	p24.1	1.66809	-0.204236	61.2903	70	93700	chr3:27,172,316-27,266,015	93702	chr3:27,172,315-27,266,016	245712	NEK10	1.57801e-09	1	NEK10	0
HFE-145shNKX#1	TRUE	chr3:27,279,175-27,340,215	CN Loss	61041	p24.1	0	-0.205733	59.2593	46	59800	chr3:27,280,416-27,340,215	61102	chr3:27,279,115-27,340,216	245712	NEK10	1.7009e-05	1	NEK10	0
HFE-145shNKX#1	TRUE	chr3:27,352,415-27,375,215	CN Loss	22801	p24.1	0	-0.228319	22.2222	17	22800	chr3:27,352,416-27,375,215	22802	chr3:27,352,415-27,375,216	245712	NEK10	1	1	NEK10	0
HFE-145shNKX#1	TRUE	chr3:27,406,322-27,753,715	CN Loss	347394	p24.1	2.76171	-0.21468	9.39227	258	346800	chr3:27,406,916-27,753,715	348102	chr3:27,405,615-27,753,716	245712, 9497	NEK10	2.31711e-58	2	NEK10, SLC4A7	0
HFE-145shNKX#1	TRUE	chr3:27,755,892-27,981,633	CN Loss	225742	p24.1	0.147957	-0.201435	45.6693	168	225300	chr3:27,756,316-27,981,615	228202	chr3:27,755,015-27,983,216	100996624, 105377007, 8320		1.39378e-37	3	EOMES, LINC01980, LINC01981	0
HFE-145shNKX#1	TRUE	chr3:28,014,571-28,301,215	CN Loss	286645	p24.1	0.44864	-0.194521	44.7552	214	285700	chr3:28,015,516-28,301,215	287102	chr3:28,014,115-28,301,216	152100	CMC1	1.21534e-42	1	CMC1	0
HFE-145shNKX#1	TRUE	chr3:28,328,474-29,627,999	CN Loss	1299526	p24.1	10.41	-0.227365	30.663	973	1298500	chr3:28,329,016-29,627,515	1301102	chr3:28,327,715-29,628,816	100873979, 152098, 152100, 27303, 64343, 645206	CMC1, RBMS3	2.45584e-258	6	CMC1, AZI2, ZCWPW2, LINC00693, RBMS3-AS3, RBMS3	0
HFE-145shNKX#1	TRUE	chr3:29,648,715-29,707,517	CN Loss	58803	p24.1	0	-0.274449	0	45	58100	chr3:29,648,716-29,706,815	59402	chr3:29,648,715-29,708,116	27303	RBMS3	4.01452e-09	1	RBMS3	0
HFE-145shNKX#1	TRUE	chr3:29,708,056-30,235,213	CN Loss	527158	p24.1	1.484	-0.20795	20.9386	396	526400	chr3:29,708,116-30,234,515	528902	chr3:29,706,815-30,235,716	100873977, 27303	RBMS3	1.76528e-86	2	RBMS3, RBMS3-AS1	0
HFE-145shNKX#1	TRUE	chr3:30,270,615-32,851,615	CN Loss	2581001	p24.1 - p22.3	6.21271	-0.229063	26.9702	1983	2581000	chr3:30,270,616-32,851,615	2581002	chr3:30,270,615-32,851,616	100423038, 100874206, 101928015, 102465247, 112616, 114884, 152189, 201595, 23171, 25904, 339896, 51143, 54918, 7048, 728665		0	15	LINC01985, TGFBR2, GADL1, MIR466, STT3B, OSBPL10-AS1, OSBPL10, ZNF860, GPD1L, CMTM8, CMTM7, CMTM6, MIR548AY, DYNC1LI1, CNOT10	1	hsa-mir-466
HFE-145shNKX#1	TRUE	chr3:32,851,615-32,893,815	Homozygous Copy Loss	42201	p22.3	0	-1.086	0	33	42200	chr3:32,851,616-32,893,815	42202	chr3:32,851,615-32,893,816	131405	TRIM71	8.46524e-187	1	TRIM71	0
HFE-145shNKX#1	TRUE	chr3:32,893,815-32,936,515	CN Loss	42701	p22.3	0	-0.905387	0	33	42700	chr3:32,893,816-32,936,515	42702	chr3:32,893,815-32,936,516	131405	TRIM71	2.69246e-143	1	TRIM71	0
HFE-145shNKX#1	TRUE	chr3:32,936,515-33,039,515	Homozygous Copy Loss	103001	p22.3	15.532	-1.05253	0	81	103000	chr3:32,936,516-33,039,515	103002	chr3:32,936,515-33,039,516	1233, 131405, 2720	GLB1, TRIM71	0	3	TRIM71, CCR4, GLB1	0
HFE-145shNKX#1	TRUE	chr3:33,039,515-33,063,715	CN Loss	24201	p22.3	18.5083	-0.926043	0	19	24200	chr3:33,039,516-33,063,715	24202	chr3:33,039,515-33,063,716	2720	GLB1	2.47227e-77	1	GLB1	0
HFE-145shNKX#1	TRUE	chr3:33,063,715-33,120,115	Homozygous Copy Loss	56401	p22.3	5.36702	-1.05683	0	44	56400	chr3:33,063,716-33,120,115	56402	chr3:33,063,715-33,120,116	2720	GLB1	3.79666e-243	1	GLB1	0
HFE-145shNKX#1	TRUE	chr3:33,120,115-34,652,356	CN Loss	1532242	p22.3	14.3402	-0.240552	28.877	1193	1531200	chr3:33,120,116-34,651,315	1532402	chr3:33,120,115-34,652,516	10015, 10491, 23122, 25827, 26032, 2720, 643853, 7342	GLB1	0	8	GLB1, TMPPE, CRTAP, SUSD5, FBXL2, UBP1, CLASP2, PDCD6IP	0
HFE-145shNKX#1	TRUE	chr3:34,660,515-34,906,915	CN Loss	246401	p22.3	0.304383	-0.220239	37.7358	181	246400	chr3:34,660,516-34,906,915	246402	chr3:34,660,515-34,906,916			1.58898e-48	0		0
HFE-145shNKX#1	TRUE	chr3:34,951,215-35,193,315	CN Loss	242101	p22.3	100	-0.197015	45.8824	178	242100	chr3:34,951,216-35,193,315	242102	chr3:34,951,215-35,193,316	101928135	LOC101928135	4.82192e-35	1	LOC101928135	0
HFE-145shNKX#1	TRUE	chr3:35,225,615-35,259,215	CN Loss	33601	p22.3	100	-0.242524	54.5455	25	33600	chr3:35,225,616-35,259,215	33602	chr3:35,225,615-35,259,216	101928135	LOC101928135	0.0105551	1	LOC101928135	0
HFE-145shNKX#1	TRUE	chr3:35,296,515-35,336,939	CN Loss	40425	p22.3	10.2909	-0.244632	50	30	39600	chr3:35,296,516-35,336,115	40902	chr3:35,296,515-35,337,416	101928135	LOC101928135	0.00695606	1	LOC101928135	0
HFE-145shNKX#1	TRUE	chr3:35,430,015-35,459,757	CN Loss	29743	p22.3	0	-0.246123	30.7692	22	28500	chr3:35,430,016-35,458,515	29802	chr3:35,430,015-35,459,816	101928135	LOC101928135	0.00190173	1	LOC101928135	0
HFE-145shNKX#1	TRUE	chr3:35,477,415-35,894,215	CN Loss	416801	p22.3	24.012	-0.215356	55.0562	307	416800	chr3:35,477,416-35,894,215	416802	chr3:35,477,415-35,894,216	10777, 406916		3.29152e-71	2	ARPP21, MIR128-2	1	hsa-mir-128-2
HFE-145shNKX#1	TRUE	chr3:35,968,847-36,033,406	CN Loss	64560	p22.3	38.6995	-0.232832	4.65116	48	63000	chr3:35,969,916-36,032,915	65602	chr3:35,968,615-36,034,216			2.77246e-09	0		0
HFE-145shNKX#1	TRUE	chr3:36,054,015-41,177,434	CN Loss	5123420	p22.3 - p22.1	11.8436	-0.261178	24.6534	3993	5122600	chr3:36,054,016-41,176,615	5123902	chr3:36,054,015-41,177,916	100128640, 10217, 102466743, 102800313, 10289, 105377031, 11280, 1237, 152048, 1524, 165904, 199223, 253639, 25924, 2803, 285266, 285267, 285268, 30, 339883, 3680, 3921, 407015, 4292, 4336, 440952, 4615, 50853, 5333, 54977, 574040, 57599, 6044, 6331, 6336, 64651, 64689, 6769, 85443, 9045, 9209, 93, 9389, 9390, 956, 9852, 9881, 9940, 9941, 9942, 9943		0	51	STAC, DCLK3, LINC02033, TRANK1, EPM2AIP1, MLH1, LRRFIP2, LOC152048, GOLGA4, C3orf35, ITGA9, ITGA9-AS1, CTDSPL, MIR26A1, VILL, PLCD1, DLEC1, ACAA1, MYD88, OXSR1, SLC22A13, SLC22A14, XYLB, ACVR2B-AS1, ACVR2B, EXOG, SCN5A, SCN10A, SCN11A, WDR48, GORASP1, TTC21A, MIR6822, CSRNP1, XIRP1, CX3CR1, CCR8, SLC25A38, SNORA6, RPSA, SNORA62, MOBP, MYRIP, EIF1B-AS1, EIF1B, ENTPD3, ENTPD3-AS1, RPL14, ZNF619, ZN…	1	hsa-mir-26a-1
HFE-145shNKX#1	TRUE	chr3:41,179,796-41,581,715	CN Loss	401920	p22.1	55.7488	-0.257764	36.4103	308	401100	chr3:41,180,616-41,581,715	402402	chr3:41,179,315-41,581,716	1499, 54986	ULK4	2.68323e-97	2	CTNNB1, ULK4	0
HFE-145shNKX#1	TRUE	chr3:41,597,315-42,747,682	CN Loss	1150368	p22.1	22.0314	-0.260501	15.8103	900	1149300	chr3:41,597,316-42,746,615	1150502	chr3:41,597,315-42,747,816	100874007, 100874044, 101928323, 131375, 131377, 22906, 4820, 51188, 54986, 57467, 7433, 885, 9117, 92999	HHATL-AS1, ULK4	0	14	ULK4, TRAK1, CCK, LYZL4, VIPR1, VIPR1-AS1, SEC22C, SS18L2, NKTR, LOC101928323, ZBTB47, KLHL40, HHATL, HHATL-AS1	0
HFE-145shNKX#1	TRUE	chr3:42,747,682-42,959,915	CN Gain	212234	p22.1	5.3347	0.376424	25.4717	167	212100	chr3:42,747,816-42,959,915	213302	chr3:42,746,615-42,959,916	100874044, 100874114, 1238, 152206, 1582, 25994, 389114, 729083	HHATL-AS1, ZNF662	4.731e-91	8	HHATL-AS1, CCDC13-AS1, CCDC13, LINC02158, HIGD1A, ACKR2, CYP8B1, ZNF662	0
HFE-145shNKX#1	TRUE	chr3:42,959,915-43,051,861	CN Loss	91947	p22.1	0.345855	-0.224039	0	71	91500	chr3:42,959,916-43,051,415	92802	chr3:42,959,915-43,052,716	100506243, 100506275, 389114, 729085	FAM198A, ZNF662	2.09243e-17	4	ZNF662, KRBOX1-AS1, KRBOX1, FAM198A	0
HFE-145shNKX#1	TRUE	chr3:43,059,396-59,845,966	CN Loss	16786571	p22.1 - p14.2	22.6124	-0.289186	22.6279	13380	16784700	chr3:43,060,516-59,845,215	16787302	chr3:43,059,215-59,846,516	100113381, 100128378, 100129060, 100129354, 100132146, 100132677, 100287362, 100302232, 100313840, 100313843, 10039, 100422952, 100500875, 100506319, 100506637, 100506840, 100526760, 100526772, 100616112, 100616138, 100616407, 100775107, 100847079, 100873954, 100873993, 100874094, 100874110, 100874200, 100874237, 100885795, 101060195, 10168, 10180, 10181, 101928931, 101928999, 101929054, 10192915…	FAM198A, FHIT	0	305	FAM198A, POMGNT2, SNRK, SNRK-AS1, ANO10, ABHD5, MIR138-1, TOPAZ1, TCAIM, LINC00694, LINC01988, ZNF445, ZNF852, ZKSCAN7, ZNF660, ZNF660-ZNF197, ZNF197-AS1, ZNF197, ZNF35, ZNF502, ZNF501, KIAA1143, KIF15, MIR564, TMEM42, TGM4, ZDHHC3, EXOSC7, CLEC3B, CDCP1, TMEM158, LARS2, LARS2-AS1, LIMD1, LIMD1-AS1, SACM1L, SLC6A20, LZTFL1, CCR9, CXCR6, FYCO1, XCR1, CCR1, CCR3, CCR2, CCR5, LOC102724297, CCRL2, LT…	11	hsa-mir-138-1, hsa-mir-564, hsa-mir-1226, hsa-mir-2115, hsa-mir-711, hsa-mir-425, hsa-mir-191, hsa-mir-4271, hsa-mir-566, hsa-let-7g, hsa-mir-135a-1
HFE-145shNKX#1	TRUE	chr3:59,845,966-59,887,115	Homozygous Copy Loss	41150	p14.2	100	-1.04492	0	31	40600	chr3:59,846,516-59,887,115	41902	chr3:59,845,215-59,887,116	2272	FHIT	1.86101e-168	1	FHIT	0
HFE-145shNKX#1	TRUE	chr3:59,887,115-59,987,415	CN Loss	100301	p14.2	100	-0.278019	19.2593	76	100300	chr3:59,887,116-59,987,415	100302	chr3:59,887,115-59,987,416	2272	FHIT	5.84051e-33	1	FHIT	0
HFE-145shNKX#1	TRUE	chr3:59,987,415-60,074,908	Homozygous Copy Loss	87494	p14.2	100	-1.82096	0	65	87000	chr3:59,987,416-60,074,415	88302	chr3:59,987,415-60,075,716	2272	FHIT	0	1	FHIT	0
HFE-145shNKX#1	TRUE	chr3:60,074,908-60,178,515	CN Loss	103608	p14.2	100	-0.334529	31.9588	77	102800	chr3:60,075,716-60,178,515	104102	chr3:60,074,415-60,178,516	2272	FHIT	4.11452e-84	1	FHIT	0
HFE-145shNKX#1	TRUE	chr3:60,178,515-60,262,015	Homozygous Copy Loss	83501	p14.2	100	-4.88489		63	83500	chr3:60,178,516-60,262,015	83502	chr3:60,178,515-60,262,016	2272	FHIT	0	1	FHIT	0
HFE-145shNKX#1	TRUE	chr3:60,262,015-60,267,234	CN Loss	5220	p14.2	100	-0.757254	40	4	4100	chr3:60,262,016-60,266,115	5402	chr3:60,262,015-60,267,416	2272	FHIT	1.83192e-07	1	FHIT	0
HFE-145shNKX#1	TRUE	chr3:60,291,715-60,766,515	Homozygous Copy Loss	474801	p14.2	12.5326	-4.92753	0	356	474800	chr3:60,291,716-60,766,515	474802	chr3:60,291,715-60,766,516	103504735, 2272	FHIT	0	2	FHIT, MIR548BB	0
HFE-145shNKX#1	TRUE	chr3:60,766,515-60,906,213	CN Loss	139699	p14.2	88.9562	-0.94005	12	105	138900	chr3:60,766,516-60,905,415	140202	chr3:60,766,515-60,906,716	2272	FHIT	0	1	FHIT	0
HFE-145shNKX#1	TRUE	chr3:60,906,213-61,186,388	Homozygous Copy Loss	280176	p14.2	100	-1.62071	14.2857	211	279100	chr3:60,906,716-61,185,815	281702	chr3:60,905,415-61,187,116	2272	FHIT	0	1	FHIT	0
HFE-145shNKX#1	TRUE	chr3:61,186,388-62,003,115	CN Loss	816728	p14.2	5.74586	-0.226382	21.7778	610	816000	chr3:61,187,116-62,003,115	817302	chr3:61,185,815-62,003,116	2272, 5793	FHIT, PTPRG	6.66427e-164	2	FHIT, PTPRG	0
HFE-145shNKX#1	TRUE	chr3:62,048,372-62,122,915	CN Loss	74544	p14.2	0	-0.21612	12.6984	55	74000	chr3:62,048,916-62,122,915	75602	chr3:62,047,315-62,122,916	5793	PTPRG	1.51316e-08	1	PTPRG	0
HFE-145shNKX#1	TRUE	chr3:62,123,820-62,184,561	CN Loss	60742	p14.2	0	-0.226562	0	44	59800	chr3:62,124,216-62,184,015	62502	chr3:62,122,915-62,185,416	5793	PTPRG	1.99296e-08	1	PTPRG	0
HFE-145shNKX#1	TRUE	chr3:62,330,315-62,478,354	CN Loss	148040	p14.2	0	-0.195362	12.3288	108	147500	chr3:62,330,316-62,477,815	148902	chr3:62,330,315-62,479,216	55079, 8618	CADPS	1.49354e-18	2	FEZF2, CADPS	0
HFE-145shNKX#1	TRUE	chr3:62,496,763-62,527,319	CN Loss	30557	p14.2	0	-0.216743	57.8947	22	29600	chr3:62,497,116-62,526,715	32402	chr3:62,495,715-62,528,116	8618	CADPS	0.159349	1	CADPS	0
HFE-145shNKX#1	TRUE	chr3:62,630,215-62,718,462	CN Loss	88248	p14.2	44.0049	-0.206211	32.7103	65	87600	chr3:62,630,216-62,717,815	88902	chr3:62,630,215-62,719,116	8618	CADPS	6.24294e-12	1	CADPS	0
HFE-145shNKX#1	TRUE	chr3:62,745,037-62,930,615	CN Loss	185579	p14.2	1.45114	-0.200106	22.9885	135	184400	chr3:62,746,216-62,930,615	185702	chr3:62,744,915-62,930,616	8618	CADPS	2.15283e-26	1	CADPS	0
HFE-145shNKX#1	TRUE	chr3:63,002,515-63,090,533	CN Loss	88019	p14.2	5.86585	-0.192537	47.2727	64	87500	chr3:63,002,516-63,090,015	88902	chr3:63,002,515-63,091,416	285401	LINC00698	2.92441e-08	1	LINC00698	0
HFE-145shNKX#1	TRUE	chr3:63,179,411-63,190,421	CN Loss	11011	p14.2	0	-0.347859	71.4286	8	9300	chr3:63,180,516-63,189,815	12102	chr3:63,179,115-63,191,216			0.253306	0		0
HFE-145shNKX#1	TRUE	chr3:63,252,480-63,277,715	CN Loss	25236	p14.2	9.09055	-0.270096	35.4839	18	24400	chr3:63,252,916-63,277,315	27202	chr3:63,251,515-63,278,716	132204	SYNPR	0.0345545	1	SYNPR	0
HFE-145shNKX#1	TRUE	chr3:63,334,915-63,368,815	CN Loss	33901	p14.2	0	-0.250923	34.7826	25	33900	chr3:63,334,916-63,368,815	33902	chr3:63,334,915-63,368,816	132204	SYNPR	0.153241	1	SYNPR	0
HFE-145shNKX#1	TRUE	chr3:63,398,915-63,413,615	CN Loss	14701	p14.2	0	-0.310808	22.2222	11	14700	chr3:63,398,916-63,413,615	14702	chr3:63,398,915-63,413,616	100874016, 132204	SYNPR, SYNPR-AS1	0.731738	2	SYNPR, SYNPR-AS1	0
HFE-145shNKX#1	TRUE	chr3:63,474,088-63,505,467	CN Loss	31380	p14.2	0	-0.244923	30	23	29700	chr3:63,474,516-63,504,215	32402	chr3:63,473,115-63,505,516	100874016, 132204	SYNPR, SYNPR-AS1	0.0164669	2	SYNPR, SYNPR-AS1	0
HFE-145shNKX#1	TRUE	chr3:63,598,844-63,676,415	CN Loss	77572	p14.2	0	-0.219375	37.1795	57	76300	chr3:63,600,116-63,676,415	77702	chr3:63,598,715-63,676,416	132203, 132204	SYNPR	1.56896e-08	2	SYNPR, SNTN	0
HFE-145shNKX#1	TRUE	chr3:63,726,615-63,776,515	CN Loss	49901	p14.1	5.8477	-0.233771	30	37	49900	chr3:63,726,616-63,776,515	49902	chr3:63,726,615-63,776,516			0.000123748	0		0
HFE-145shNKX#1	TRUE	chr3:63,856,893-63,890,515	CN Loss	33623	p14.1	0	-0.212765	9.52381	25	33100	chr3:63,857,416-63,890,515	34502	chr3:63,856,015-63,890,516	6314	ATXN7	0.00182263	1	ATXN7	0
HFE-145shNKX#1	TRUE	chr3:63,914,749-64,034,415	CN Loss	119667	p14.1	0	-0.228567	12.6582	88	119000	chr3:63,915,416-64,034,415	120402	chr3:63,914,015-64,034,416	100507062, 6314, 9861	ATXN7	1.46729e-17	3	ATXN7, PSMD6-AS2, PSMD6	0
HFE-145shNKX#1	TRUE	chr3:64,060,415-64,305,211	CN Loss	244797	p14.1	0	-0.206562	12.2066	181	244700	chr3:64,060,416-64,305,115	246102	chr3:64,060,415-64,306,516	100287879, 100652759, 100874242, 100874243, 166336	PRICKLE2-AS1	1.94352e-36	5	LINC00994, PRICKLE2-AS1, PRICKLE2-AS2, PRICKLE2, PRICKLE2-AS3	0
HFE-145shNKX#1	TRUE	chr3:64,323,733-64,484,115	CN Loss	160383	p14.1	0.0261875	-0.21345	19.6721	119	159800	chr3:64,324,316-64,484,115	161102	chr3:64,323,015-64,484,116			5.6348e-28	0		0
HFE-145shNKX#1	TRUE	chr3:64,510,281-64,902,182	CN Loss	391902	p14.1	0.649399	-0.210994	21.8182	287	390000	chr3:64,511,616-64,901,615	392802	chr3:64,510,215-64,903,016	100507098, 101929335, 56999	ADAMTS9, ADAMTS9-AS2	1.84298e-57	3	ADAMTS9-AS1, ADAMTS9, ADAMTS9-AS2	0
HFE-145shNKX#1	TRUE	chr3:64,987,518-65,109,715	CN Loss	122198	p14.1	0	-0.187835	34.4828	89	121500	chr3:64,988,216-65,109,715	123002	chr3:64,986,715-65,109,716	100507098	ADAMTS9-AS2	9.77635e-14	1	ADAMTS9-AS2	0
HFE-145shNKX#1	TRUE	chr3:65,175,890-65,189,015	CN Loss	13126	p14.1	100	-0.220032	33.3333	9	12700	chr3:65,176,316-65,189,015	14002	chr3:65,175,015-65,189,016			1	0		0
HFE-145shNKX#1	TRUE	chr3:65,189,015-65,214,099	High Copy Gain	25085	p14.1	100	0.802537	36.3636	10	23400	chr3:65,189,016-65,212,415	25902	chr3:65,189,015-65,214,916			2.33381e-26	0		0
HFE-145shNKX#1	TRUE	chr3:65,342,615-65,484,210	CN Loss	141596	p14.1	0	-0.210613	5.95238	104	141200	chr3:65,342,616-65,483,815	142602	chr3:65,342,615-65,485,216	9223	MAGI1	1.17936e-18	1	MAGI1	0
HFE-145shNKX#1	TRUE	chr3:65,552,320-65,691,715	CN Loss	139396	p14.1	0	-0.19361	40	102	138400	chr3:65,553,316-65,691,715	139702	chr3:65,552,015-65,691,716	9223	MAGI1	1.54323e-15	1	MAGI1	0
HFE-145shNKX#1	TRUE	chr3:65,759,215-65,789,873	CN Loss	30659	p14.1	12.4992	-0.233857	0	23	29500	chr3:65,759,216-65,788,715	30902	chr3:65,759,215-65,790,116	9223	MAGI1	0.186432	1	MAGI1	0
HFE-145shNKX#1	TRUE	chr3:65,933,115-66,017,815	CN Loss	84701	p14.1	0	-0.233645	51.6667	63	84700	chr3:65,933,116-66,017,815	84702	chr3:65,933,115-66,017,816	151877, 9223	MAGI1, MAGI1-IT1	5.0852e-13	2	MAGI1, MAGI1-IT1	0
HFE-145shNKX#1	TRUE	chr3:66,035,017-66,097,215	CN Loss	62199	p14.1	20.0714	-0.21435	57.8947	46	61500	chr3:66,035,716-66,097,215	62902	chr3:66,034,315-66,097,216			4.43367e-10	0		0
HFE-145shNKX#1	TRUE	chr3:66,132,233-68,615,715	CN Loss	2483483	p14.1	21.2713	-0.228755	23.9489	1788	2482300	chr3:66,133,416-68,615,715	2483602	chr3:66,132,115-68,615,716	100422941, 101927111, 105377143, 105377146, 115286, 26018, 494552, 84541, 8801	SLC25A26	0	9	SLC25A26, LRIG1, LOC105377143, KBTBD8, MIR4272, SUCLG2, SUCLG2-AS1, FAM19A1, LOC105377146	1	hsa-mir-4272
HFE-145shNKX#1	TRUE	chr3:68,630,515-68,735,115	CN Loss	104601	p14.1	42.6176	-0.222264	20.5128	78	104600	chr3:68,630,516-68,735,115	104602	chr3:68,630,515-68,735,116			7.95518e-16	0		0
HFE-145shNKX#1	TRUE	chr3:68,763,766-69,658,915	CN Loss	895150	p14.1	14.3272	-0.241638	26.4762	677	894000	chr3:68,764,916-69,658,915	895402	chr3:68,763,515-69,658,916	100422859, 10550, 23150, 285203, 494553, 56203, 7110, 9039		8.8081e-193	8	FAM19A4, EOGT, TMF1, MIR3136, UBA3, ARL6IP5, LMOD3, FRMD4B	1	hsa-mir-3136
HFE-145shNKX#1	TRUE	chr3:69,690,515-69,963,086	CN Loss	272572	p14.1 - p13	0.354036	-0.219535	24.4936	204	271900	chr3:69,690,516-69,962,415	273302	chr3:69,690,515-69,963,816	4286	MITF	1.29706e-49	1	MITF	0
HFE-145shNKX#1	TRUE	chr3:69,989,115-70,537,215	CN Loss	548101	p13	1.89509	-0.203106	14.539	407	548100	chr3:69,989,116-70,537,215	548102	chr3:69,989,115-70,537,216	101927152, 4286	MITF	1.6933e-87	2	MITF, SAMMSON	0
HFE-145shNKX#1	TRUE	chr3:70,579,915-70,640,115	CN Loss	60201	p13	0	-0.206999	46.6667	45	60200	chr3:70,579,916-70,640,115	60202	chr3:70,579,915-70,640,116			1.87595e-06	0		0
HFE-145shNKX#1	TRUE	chr3:70,670,055-70,759,815	CN Loss	89761	p13	0	-0.214015	48.3871	68	88600	chr3:70,671,216-70,759,815	89902	chr3:70,669,915-70,759,816			8.09243e-13	0		0
HFE-145shNKX#1	TRUE	chr3:70,768,626-74,903,415	CN Loss	4134790	p13 - p12.3	2.24868	-0.272333	20.2907	3178	4134200	chr3:70,769,216-74,903,415	4135502	chr3:70,767,915-74,903,416	100302112, 101927249, 101927296, 104502416, 105377162, 105377165, 151987, 201617, 23024, 23429, 27086, 2850, 285286, 317649, 5067, 55096, 55164, 60675, 727936		0	19	FOXP1, FOXP1-AS1, MIR1284, EIF4E3, GPR27, PROK2, LINC00877, LINC00870, RYBP, LOC105377162, SHQ1, GXYLT2, PPP4R2, EBLN2, PDZRN3, LOC101927296, PDZRN3-AS1, LINC02005, CNTN3	1	hsa-mir-1284
HFE-145shNKX#1	TRUE	chr3:74,903,415-74,927,015	Homozygous Copy Loss	23601	p12.3	0	-1.05756	0	17	23600	chr3:74,903,416-74,927,015	23602	chr3:74,903,415-74,927,016			9.48728e-95	0		0
HFE-145shNKX#1	TRUE	chr3:74,927,015-74,964,615	CN Loss	37601	p12.3	0.0452128	-0.226979	0	27	37600	chr3:74,927,016-74,964,615	37602	chr3:74,927,015-74,964,616			0.00447686	0		0
HFE-145shNKX#1	TRUE	chr3:74,980,330-74,998,615	CN Loss	18286	p12.3	0	-0.286246	0	13	17100	chr3:74,981,516-74,998,615	18502	chr3:74,980,115-74,998,616			0.386667	0		0
HFE-145shNKX#1	TRUE	chr3:75,131,570-75,327,415	CN Loss	195846	p12.3	36.5034	-0.216402	0	146	194600	chr3:75,132,816-75,327,415	195902	chr3:75,131,515-75,327,416	100616394, 100846999		3.58107e-34	2	MIR4444-1, MIR4444-2	0
HFE-145shNKX#1	TRUE	chr3:75,354,515-75,498,815	CN Loss	144301	p12.3	100	-0.22883	26.3158	105	144300	chr3:75,354,516-75,498,815	144302	chr3:75,354,515-75,498,816	692099		6.18079e-25	1	FAM86DP	0
HFE-145shNKX#1	TRUE	chr3:75,528,668-75,568,515	CN Loss	39848	p12.3	100	-0.22493	0	29	39200	chr3:75,529,316-75,568,515	40602	chr3:75,527,915-75,568,516			0.00720136	0		0
HFE-145shNKX#1	TRUE	chr3:75,568,515-75,593,415	Homozygous Copy Loss	24901	p12.3	100	-1.73045		11	24900	chr3:75,568,516-75,593,415	24902	chr3:75,568,515-75,593,416			7.85106e-219	0		0
HFE-145shNKX#1	TRUE	chr3:75,593,415-75,699,815	CN Loss	106401	p12.3	100	-0.292971	16.6667	126	106400	chr3:75,593,416-75,699,815	106402	chr3:75,593,415-75,699,816	100302212		1.55402e-66	1	MIR1324	1	hsa-mir-1324
HFE-145shNKX#1	TRUE	chr3:75,705,015-75,712,515	CN Loss	7501	p12.3	100	-0.318569	100	16	7500	chr3:75,705,016-75,712,515	7502	chr3:75,705,015-75,712,516			1.0746e-05	0		0
HFE-145shNKX#1	TRUE	chr3:75,715,615-75,728,515	CN Loss	12901	p12.3	100	-0.261106	50	39	12900	chr3:75,715,616-75,728,515	12902	chr3:75,715,615-75,728,516	100288801, 401074, 647476	FRG2C, FRG2EP	1.04749e-10	3	FRG2C, FRG2EP, LINC00960	0
HFE-145shNKX#1	TRUE	chr3:75,734,715-75,736,515	CN Loss	1801	p12.3	100	-0.424785		7	1800	chr3:75,734,716-75,736,515	1802	chr3:75,734,715-75,736,516			0.000427278	0		0
HFE-145shNKX#1	TRUE	chr3:75,741,040-75,747,915	CN Loss	6876	p12.3	100	-0.285918	100	25	6500	chr3:75,741,416-75,747,915	7002	chr3:75,740,915-75,747,916			3.19245e-07	0		0
HFE-145shNKX#1	TRUE	chr3:75,750,015-75,835,115	CN Loss	85101	p12.3	100	-0.730287	100	162	85100	chr3:75,750,016-75,835,115	85102	chr3:75,750,015-75,835,116	100131827, 100422955		0	2	MIR4273, ZNF717	1	hsa-mir-4273
HFE-145shNKX#1	TRUE	chr3:75,853,015-76,021,663	CN Loss	168649	p12.3	100	-0.205119	45.2381	145	167400	chr3:75,853,016-76,020,415	168702	chr3:75,853,015-76,021,716			5.85017e-32	0		0
HFE-145shNKX#1	TRUE	chr3:76,053,815-76,064,415	CN Loss	10601	p12.3	100	-0.277839	0	8	10600	chr3:76,053,816-76,064,415	10602	chr3:76,053,815-76,064,416			1	0		0
HFE-145shNKX#1	TRUE	chr3:76,082,415-76,130,515	CN Loss	48101	p12.3	100	-0.19811	6.25	35	48100	chr3:76,082,416-76,130,515	48102	chr3:76,082,415-76,130,516			0.000350925	0		0
HFE-145shNKX#1	TRUE	chr3:76,361,215-76,425,687	CN Loss	64473	p12.3	100	-0.258731	35.4839	46	63900	chr3:76,361,216-76,425,115	65302	chr3:76,361,215-76,426,516			1.28554e-08	0		0
HFE-145shNKX#1	TRUE	chr3:76,447,341-76,473,389	CN Loss	26049	p12.3	100	-0.197544	45.8333	18	25000	chr3:76,447,916-76,472,915	28202	chr3:76,446,115-76,474,316			1	0		0
HFE-145shNKX#1	TRUE	chr3:76,514,780-76,620,331	CN Loss	105552	p12.3	100	-0.218439	21.2766	76	103900	chr3:76,516,016-76,619,915	106702	chr3:76,514,615-76,621,316			1.60535e-13	0		0
HFE-145shNKX#1	TRUE	chr3:76,644,452-76,803,815	CN Loss	159364	p12.3	100	-0.210985	42.2222	114	159000	chr3:76,644,816-76,803,815	160302	chr3:76,643,515-76,803,816			1.3735e-21	0		0
HFE-145shNKX#1	TRUE	chr3:76,860,915-76,898,348	CN Loss	37434	p12.3	0	-0.263375	5.55556	27	36200	chr3:76,860,916-76,897,115	37602	chr3:76,860,915-76,898,516			9.40002e-05	0		0
HFE-145shNKX#1	TRUE	chr3:77,014,456-77,172,515	CN Loss	158060	p12.3	0	-0.188424	4.70588	114	156600	chr3:77,015,916-77,172,515	158102	chr3:77,014,415-77,172,516	6092	ROBO2	2.58192e-20	1	ROBO2	0
HFE-145shNKX#1	TRUE	chr3:77,219,545-77,310,564	CN Loss	91020	p12.3	0	-0.227334	1.53846	65	89300	chr3:77,220,016-77,309,315	92102	chr3:77,218,515-77,310,616	6092	ROBO2	1.27479e-08	1	ROBO2	0
HFE-145shNKX#1	TRUE	chr3:77,345,615-77,497,615	CN Loss	152001	p12.3	67.5579	-0.222123	16.6667	110	152000	chr3:77,345,616-77,497,615	152002	chr3:77,345,615-77,497,616	6092	ROBO2	1.69702e-23	1	ROBO2	0
HFE-145shNKX#1	TRUE	chr3:77,627,915-77,694,815	CN Loss	66901	p12.3	0	-0.218974	29.2683	48	66900	chr3:77,627,916-77,694,815	66902	chr3:77,627,915-77,694,816	6092	ROBO2	1.16125e-08	1	ROBO2	0
HFE-145shNKX#1	TRUE	chr3:77,706,015-77,736,215	CN Loss	30201	p12.3	0	-0.245932	36.8421	22	30200	chr3:77,706,016-77,736,215	30202	chr3:77,706,015-77,736,216			0.00441448	0		0
HFE-145shNKX#1	TRUE	chr3:77,835,915-77,965,915	CN Loss	130001	p12.3	10.3485	-0.193996	50	94	130000	chr3:77,835,916-77,965,915	130002	chr3:77,835,915-77,965,916			1.37526e-14	0		0
HFE-145shNKX#1	TRUE	chr3:78,069,283-79,102,115	CN Loss	1032833	p12.3	2.58493	-0.215917	27.2912	742	1031500	chr3:78,070,616-79,102,115	1032902	chr3:78,069,215-79,102,116	105377172, 6091	ROBO1	6.95937e-171	2	LINC02077, ROBO1	0
HFE-145shNKX#1	TRUE	chr3:79,123,242-79,257,275	CN Loss	134034	p12.3	3.45661	-0.235571	12.6761	95	132400	chr3:79,124,516-79,256,915	135302	chr3:79,123,015-79,258,316	6091	ROBO1	6.6366e-20	1	ROBO1	0
HFE-145shNKX#1	TRUE	chr3:79,334,310-79,386,515	CN Loss	52206	p12.3	0	-0.220836	14.8148	38	51100	chr3:79,335,416-79,386,515	52502	chr3:79,334,015-79,386,516	6091	ROBO1	1.22553e-06	1	ROBO1	0
HFE-145shNKX#1	TRUE	chr3:79,403,415-79,653,016	CN Loss	249602	p12.3	0	-0.192452	22.6994	182	248500	chr3:79,403,416-79,651,915	249902	chr3:79,403,415-79,653,316	100500877, 101927374, 6091	ROBO1	4.30434e-31	3	ROBO1, LOC101927374, MIR3923	0
HFE-145shNKX#1	TRUE	chr3:79,687,015-79,759,912	CN Loss	72898	p12.3	0	-0.195914	40	54	71800	chr3:79,687,016-79,758,815	73202	chr3:79,687,015-79,760,216	6091	ROBO1	2.72877e-07	1	ROBO1	0
HFE-145shNKX#1	TRUE	chr3:79,779,760-79,865,115	CN Loss	85356	p12.3 - p12.2	0.883369	-0.197156	37.2549	62	84100	chr3:79,781,016-79,865,115	85502	chr3:79,779,615-79,865,116	6091	ROBO1	1.68812e-09	1	ROBO1	0
HFE-145shNKX#1	TRUE	chr3:79,967,515-80,011,715	CN Loss	44201	p12.2	4.8914	-0.250417	28.5714	32	44200	chr3:79,967,516-80,011,715	44202	chr3:79,967,515-80,011,716			1.86024e-06	0		0
HFE-145shNKX#1	TRUE	chr3:80,278,826-80,313,915	CN Loss	35090	p12.2	0	-0.246161	14.2857	25	34700	chr3:80,279,216-80,313,915	36002	chr3:80,277,915-80,313,916			0.136388	0		0
HFE-145shNKX#1	TRUE	chr3:80,355,644-80,374,709	CN Loss	19066	p12.2	7.84159	-0.250503	0	14	16600	chr3:80,356,916-80,373,515	19302	chr3:80,355,515-80,374,816			1	0		0
HFE-145shNKX#1	TRUE	chr3:80,446,332-80,560,211	CN Loss	113880	p12.2	1.2285	-0.189705	0	83	111700	chr3:80,447,616-80,559,315	114502	chr3:80,446,215-80,560,716			4.13337e-11	0		0
HFE-145shNKX#1	TRUE	chr3:80,658,415-80,745,215	CN Loss	86801	p12.2	0	-0.23281	0	63	86800	chr3:80,658,416-80,745,215	86802	chr3:80,658,415-80,745,216			1.08049e-11	0		0
HFE-145shNKX#1	TRUE	chr3:80,808,762-80,878,080	CN Loss	69319	p12.2	1.22046	-0.221207	0	50	67600	chr3:80,809,116-80,876,715	70302	chr3:80,807,815-80,878,116	105377175		1.33229e-08	1	LINC02050	0
HFE-145shNKX#1	TRUE	chr3:80,918,085-81,073,415	CN Loss	155331	p12.2	0.87298	-0.194643	0	113	154700	chr3:80,918,716-81,073,415	156202	chr3:80,917,215-81,073,416	728290	LINC02027	5.44682e-24	1	LINC02027	0
HFE-145shNKX#1	TRUE	chr3:81,076,507-81,152,415	CN Loss	75909	p12.2	0	-0.247911	55.8824	54	73900	chr3:81,077,616-81,151,515	76702	chr3:81,076,215-81,152,916	728290	LINC02027	1.10721e-13	1	LINC02027	0
HFE-145shNKX#1	TRUE	chr3:81,168,115-82,242,863	CN Loss	1074749	p12.2	1.70486	-0.230774	24.498	813	1074100	chr3:81,168,116-82,242,215	1075502	chr3:81,168,115-82,243,616	105377180, 2632	LINC02008	2.46289e-235	2	GBE1, LINC02008	0
HFE-145shNKX#1	TRUE	chr3:82,258,576-82,383,615	CN Loss	125040	p12.2	7.01301	-0.22262	60	94	123900	chr3:82,259,716-82,383,615	125202	chr3:82,258,415-82,383,616	105377180	LINC02008	7.91268e-22	1	LINC02008	0
HFE-145shNKX#1	TRUE	chr3:82,417,326-82,627,015	CN Loss	209690	p12.2	0.154515	-0.230793	47.0588	155	208600	chr3:82,418,416-82,627,015	209902	chr3:82,417,115-82,627,016	105377180	LINC02008	2.64111e-42	1	LINC02008	0
HFE-145shNKX#1	TRUE	chr3:82,676,715-82,771,615	CN Loss	94901	p12.2	1.45522	-0.234683	42.8571	70	94900	chr3:82,676,716-82,771,615	94902	chr3:82,676,715-82,771,616			9.8026e-13	0		0
HFE-145shNKX#1	TRUE	chr3:82,841,115-82,968,092	CN Loss	126978	p12.2	15.6524	-0.2406	65.1163	92	126600	chr3:82,841,116-82,967,715	127902	chr3:82,841,115-82,969,016			7.73062e-20	0		0
HFE-145shNKX#1	TRUE	chr3:83,134,815-83,209,815	CN Loss	75001	p12.2	0.00133333	-0.192812	26.6667	54	75000	chr3:83,134,816-83,209,815	75002	chr3:83,134,815-83,209,816			7.2736e-08	0		0
HFE-145shNKX#1	TRUE	chr3:83,268,665-83,284,715	CN Loss	16051	p12.2	0	-0.322807	60	12	14900	chr3:83,269,816-83,284,715	16202	chr3:83,268,515-83,284,716			0.411531	0		0
HFE-145shNKX#1	TRUE	chr3:83,360,715-83,387,015	CN Loss	26301	p12.2	0	-0.231054	33.3333	19	26300	chr3:83,360,716-83,387,015	26302	chr3:83,360,715-83,387,016			0.185909	0		0
HFE-145shNKX#1	TRUE	chr3:83,447,515-83,483,315	CN Loss	35801	p12.2	0	-0.240499	14.2857	26	35800	chr3:83,447,516-83,483,315	35802	chr3:83,447,515-83,483,316			0.00782178	0		0
HFE-145shNKX#1	TRUE	chr3:83,615,486-83,637,615	CN Loss	22130	p12.1	0	-0.247324	16.6667	16	20900	chr3:83,616,716-83,637,615	22302	chr3:83,615,315-83,637,616			0.134054	0		0
HFE-145shNKX#1	TRUE	chr3:83,659,915-83,706,793	CN Loss	46879	p12.1	0	-0.205726	7.69231	34	45500	chr3:83,659,916-83,705,415	46902	chr3:83,659,915-83,706,816			0.000249273	0		0
HFE-145shNKX#1	TRUE	chr3:84,100,939-84,141,315	CN Loss	40377	p12.1	28.0067	-0.230061	0	29	40000	chr3:84,101,316-84,141,315	41402	chr3:84,099,915-84,141,316			7.08062e-21	0		0
HFE-145shNKX#1	TRUE	chr3:84,157,060-84,226,815	CN Loss	69756	p12.1	26.4512	-0.227371	34.7826	51	68500	chr3:84,158,316-84,226,815	69802	chr3:84,157,015-84,226,816			2.6469e-09	0		0
HFE-145shNKX#1	TRUE	chr3:84,242,215-84,299,515	CN Loss	57301	p12.1	100	-0.218298	21.4286	41	57300	chr3:84,242,216-84,299,515	57302	chr3:84,242,215-84,299,516			6.71136e-05	0		0
HFE-145shNKX#1	TRUE	chr3:84,330,415-84,355,215	CN Loss	24801	p12.1	100	-0.233594	58.3333	18	24800	chr3:84,330,416-84,355,215	24802	chr3:84,330,415-84,355,216			0.40993	0		0
HFE-145shNKX#1	TRUE	chr3:84,663,615-84,728,514	CN Loss	64900	p12.1	100	-0.244874	33.3333	46	64300	chr3:84,663,616-84,727,915	65702	chr3:84,663,615-84,729,316	440970	LINC00971	2.85768e-14	1	LINC00971	0
HFE-145shNKX#1	TRUE	chr3:84,848,215-84,876,282	Homozygous Copy Loss	28068	p12.1	72.0205	-1.40064	50	20	27400	chr3:84,848,216-84,875,615	28802	chr3:84,848,215-84,877,016	440970	LINC00971	3.88418e-201	1	LINC00971	0
HFE-145shNKX#1	TRUE	chr3:84,876,282-84,888,115	CN Loss	11834	p12.1	61.7003	-0.262371	33.3333	9	11100	chr3:84,877,016-84,888,115	12502	chr3:84,875,615-84,888,116	440970	LINC00971	1	1	LINC00971	0
HFE-145shNKX#1	TRUE	chr3:85,027,215-85,113,715	CN Loss	86501	p12.1	4.93757	-0.20342	23.5294	63	86500	chr3:85,027,216-85,113,715	86502	chr3:85,027,215-85,113,716	106635529, 253559	CADM2	2.55904e-12	2	SNORA95, CADM2	0
HFE-145shNKX#1	TRUE	chr3:85,133,340-85,239,315	CN Loss	105976	p12.1	0	-0.205827	8.33333	77	104800	chr3:85,134,516-85,239,315	106202	chr3:85,133,115-85,239,316	253559	CADM2	1.6855e-14	1	CADM2	0
HFE-145shNKX#1	TRUE	chr3:85,325,415-85,504,015	CN Loss	178601	p12.1	6.85778	-0.222926	44.0678	128	178600	chr3:85,325,416-85,504,015	178602	chr3:85,325,415-85,504,016	100847077, 253559	CADM2	6.77047e-33	2	MIR5688, CADM2	0
HFE-145shNKX#1	TRUE	chr3:85,641,615-85,717,015	CN Loss	75401	p12.1	55.1114	-0.211979	43.3333	54	75400	chr3:85,641,616-85,717,015	75402	chr3:85,641,615-85,717,016	253559	CADM2	1.83131e-08	1	CADM2	0
HFE-145shNKX#1	TRUE	chr3:85,868,915-85,981,397	CN Loss	112483	p12.1	0	-0.20177	18.75	80	112000	chr3:85,868,916-85,980,915	113402	chr3:85,868,915-85,982,316	100874037, 253559	CADM2, CADM2-AS2	8.24254e-16	2	CADM2, CADM2-AS2	0
HFE-145shNKX#1	TRUE	chr3:86,058,215-86,148,748	CN Loss	90534	p12.1	3.87262	-0.20728	0	65	90300	chr3:86,058,216-86,148,515	91702	chr3:86,058,215-86,149,916	253559	CADM2	5.82292e-11	1	CADM2	0
HFE-145shNKX#1	TRUE	chr3:86,186,215-86,232,415	CN Loss	46201	p12.1	0.686147	-0.221982	0	33	46200	chr3:86,186,216-86,232,415	46202	chr3:86,186,215-86,232,416			0.00269847	0		0
HFE-145shNKX#1	TRUE	chr3:86,254,715-86,315,670	CN Loss	60956	p12.1	0.0196867	-0.201372	19.2308	44	59800	chr3:86,254,716-86,314,515	61202	chr3:86,254,715-86,315,916			6.88494e-05	0		0
HFE-145shNKX#1	TRUE	chr3:86,335,415-86,462,085	CN Loss	126671	p12.1	1.04839	-0.202924	34	91	126000	chr3:86,335,416-86,461,415	127402	chr3:86,335,415-86,462,816			4.22851e-17	0		0
HFE-145shNKX#1	TRUE	chr3:86,534,068-86,574,605	CN Loss	40538	p12.1	0	-0.200289	64	29	38600	chr3:86,534,716-86,573,315	41302	chr3:86,533,315-86,574,616	101927494	LINC02070	0.00166789	1	LINC02070	0
HFE-145shNKX#1	TRUE	chr3:86,635,366-86,685,042	CN Loss	49677	p12.1	0	-0.221904	45.4545	36	48100	chr3:86,636,516-86,684,615	50902	chr3:86,635,115-86,686,016			5.87534e-05	0		0
HFE-145shNKX#1	TRUE	chr3:86,952,415-87,112,315	CN Loss	159901	p12.1	0	-0.20602	25	117	159900	chr3:86,952,416-87,112,315	159902	chr3:86,952,415-87,112,316	389136		2.07618e-24	1	VGLL3	0
HFE-145shNKX#1	TRUE	chr3:87,125,015-87,211,178	CN Loss	86164	p12.1 - p11.2	0	-0.213227	39.2857	63	85500	chr3:87,125,016-87,210,515	86902	chr3:87,125,015-87,211,916	100846978		1.03002e-12	1	LINC00506	0
HFE-145shNKX#1	TRUE	chr3:87,300,939-87,436,515	CN Loss	135577	p11.2	4.16445	-0.213651	26.1364	100	135200	chr3:87,301,316-87,436,515	136602	chr3:87,299,915-87,436,516	25978, 5449	CHMP2B	8.5869e-20	2	CHMP2B, POU1F1	0
HFE-145shNKX#1	TRUE	chr3:87,484,173-87,544,115	CN Loss	59943	p11.2	0	-0.228424	0	44	58800	chr3:87,485,316-87,544,115	60102	chr3:87,484,015-87,544,116			9.17044e-07	0		0
HFE-145shNKX#1	TRUE	chr3:87,587,115-87,800,819	CN Loss	213705	p11.2	12.6451	-0.203857	32.8358	158	213100	chr3:87,587,116-87,800,215	214502	chr3:87,587,115-87,801,616			4.7887e-34	0		0
HFE-145shNKX#1	TRUE	chr3:87,827,215-88,796,074	CN Loss	968860	p11.2 - p11.1	5.5939	-0.212805	33.8667	719	968500	chr3:87,827,216-88,795,715	969802	chr3:87,827,215-88,797,016	285237, 3355, 55279, 8545		2.20955e-168	4	HTR1F, CGGBP1, ZNF654, C3orf38	0
HFE-145shNKX#1	TRUE	chr3:88,852,515-88,871,824	CN Loss	19310	p11.1	0	-0.25395	7.69231	14	18900	chr3:88,852,516-88,871,415	20202	chr3:88,852,515-88,872,716			1	0		0
HFE-145shNKX#1	TRUE	chr3:88,900,415-88,944,915	CN Loss	44501	p11.1	0	-0.230878	0	32	44500	chr3:88,900,416-88,944,915	44502	chr3:88,900,415-88,944,916			2.56416e-05	0		0
HFE-145shNKX#1	TRUE	chr3:88,955,419-88,985,408	CN Loss	29990	p11.1	0	-0.267146	0	21	28900	chr3:88,956,116-88,985,015	31602	chr3:88,954,715-88,986,316			0.0301733	0		0
HFE-145shNKX#1	TRUE	chr3:89,131,415-89,317,215	CN Loss	185801	p11.1	0.108181	-0.210901	54.717	135	185800	chr3:89,131,416-89,317,215	185802	chr3:89,131,415-89,317,216	2042	EPHA3	1.83397e-28	1	EPHA3	0
HFE-145shNKX#1	TRUE	chr3:89,451,515-89,599,882	CN Loss	148368	p11.1	24.1462	-0.215611	20.9302	106	147300	chr3:89,451,516-89,598,815	148702	chr3:89,451,515-89,600,216	2042	EPHA3	9.58068e-33	1	EPHA3	0
HFE-145shNKX#1	TRUE	chr3:89,664,115-89,699,715	CN Loss	35601	p11.1	41.1713	-0.195952	28.5714	26	35600	chr3:89,664,116-89,699,715	35602	chr3:89,664,115-89,699,716			0.000166697	0		0
HFE-145shNKX#1	TRUE	chr3:89,723,415-89,747,215	CN Loss	23801	p11.1	0.168067	-0.216973	80	17	23800	chr3:89,723,416-89,747,215	23802	chr3:89,723,415-89,747,216			1	0		0
HFE-145shNKX#1	TRUE	chr3:89,884,515-89,913,215	CN Loss	28701	p11.1	29.0348	-0.297352	20	21	28700	chr3:89,884,516-89,913,215	28702	chr3:89,884,515-89,913,216			0.0104791	0		0
HFE-145shNKX#1	TRUE	chr3:90,050,415-90,103,809	CN Loss	53395	p11.1	100	-0.220545	11.5385	38	52700	chr3:90,050,416-90,103,115	54102	chr3:90,050,415-90,104,516			0.000832101	0		0
HFE-145shNKX#1	TRUE	chr3:90,177,415-90,284,208	CN Loss	106794	p11.1	100	-0.204056	50	74	106400	chr3:90,177,416-90,283,815	107702	chr3:90,177,415-90,285,116			2.82925e-12	0		0
HFE-145shNKX#1	TRUE	chr3:90,317,515-91,000,000	CN Loss	682486	p11.1 - q11.1	27.4175	-0.276577	10	125	87300	chr3:90,317,516-90,404,815	3287202	chr3:90,317,515-93,604,716			2.07497e-90	0		0
HFE-145shNKX#1	TRUE	chr3:93,536,054-93,726,948	CN Loss	190895	q11.1	43.8704	-0.22819	20.6349	91	121100	chr3:93,604,716-93,725,815	3322302	chr3:90,404,815-93,727,116	200894, 5627	ARL13B	8.19619e-23	2	PROS1, ARL13B	0
HFE-145shNKX#1	TRUE	chr3:93,783,716-93,865,046	CN Loss	81331	q11.1	5.6904	-0.221972	3.33333	61	80000	chr3:93,784,316-93,864,315	82702	chr3:93,782,915-93,865,616	63899	NSUN3	9.04753e-12	1	NSUN3	0
HFE-145shNKX#1	TRUE	chr3:93,954,015-94,085,515	CN Loss	131501	q11.2	2.78783	-0.21177	40.2778	96	131500	chr3:93,954,016-94,085,515	131502	chr3:93,954,015-94,085,516			2.17624e-16	0		0
HFE-145shNKX#1	TRUE	chr3:94,114,415-94,398,215	CN Loss	283801	q11.2	2.66103	-0.203115	26.3158	208	283800	chr3:94,114,416-94,398,215	283802	chr3:94,114,415-94,398,216	102466722		1.97855e-44	1	MIR6730	0
HFE-145shNKX#1	TRUE	chr3:94,444,415-94,481,015	CN Loss	36601	q11.2	0	-0.342189	0	26	36600	chr3:94,444,416-94,481,015	36602	chr3:94,444,415-94,481,016			1.02291e-06	0		0
HFE-145shNKX#1	TRUE	chr3:94,529,059-94,599,415	CN Loss	70357	q11.2	0	-0.258269	50	52	69300	chr3:94,530,116-94,599,415	70702	chr3:94,528,715-94,599,416			1.16548e-12	0		0
HFE-145shNKX#1	TRUE	chr3:94,625,568-94,659,915	CN Loss	34348	q11.2	3.79946	-0.273626	50	25	33000	chr3:94,626,916-94,659,915	34402	chr3:94,625,515-94,659,916	255025	LINC00879	0.000134092	1	LINC00879	0
HFE-145shNKX#1	TRUE	chr3:94,713,415-94,803,134	CN Loss	89720	q11.2	5.05579	-0.203812	41.3793	65	89100	chr3:94,713,416-94,802,515	90502	chr3:94,713,415-94,803,916			4.36464e-12	0		0
HFE-145shNKX#1	TRUE	chr3:94,920,915-95,031,987	CN Loss	111073	q11.2	1.64758	-0.226995	55.102	81	110700	chr3:94,920,916-95,031,615	112102	chr3:94,920,915-95,033,016			1.43668e-17	0		0
HFE-145shNKX#1	TRUE	chr3:95,050,615-95,116,832	CN Loss	66218	q11.2	0.563299	-0.215993	33.3333	49	65400	chr3:95,050,616-95,116,015	66802	chr3:95,050,615-95,117,416			5.07343e-08	0		0
HFE-145shNKX#1	TRUE	chr3:95,155,115-95,168,415	CN Loss	13301	q11.2	4.06015	-0.351325	77.7778	10	13300	chr3:95,155,116-95,168,415	13302	chr3:95,155,115-95,168,416			1	0		0
HFE-145shNKX#1	TRUE	chr3:95,193,315-95,283,995	CN Loss	90681	q11.2	0.398103	-0.218128	56.6667	66	90100	chr3:95,193,316-95,283,415	91502	chr3:95,193,315-95,284,816			4.103e-15	0		0
HFE-145shNKX#1	TRUE	chr3:95,318,416-95,487,215	CN Loss	168800	q11.2	20.0552	-0.205387	56	122	167600	chr3:95,319,616-95,487,215	169002	chr3:95,318,215-95,487,216	100287639		4.35756e-24	1	MTHFD2P1	0
HFE-145shNKX#1	TRUE	chr3:95,499,525-95,617,915	CN Loss	118391	q11.2	0	-0.200451	62.8571	85	118000	chr3:95,499,916-95,617,915	119402	chr3:95,498,515-95,617,916			7.1296e-15	0		0
HFE-145shNKX#1	TRUE	chr3:95,640,814-95,808,815	CN Loss	168002	q11.2	13.4666	-0.217135	43.3333	121	167400	chr3:95,641,416-95,808,815	168802	chr3:95,640,015-95,808,816			1.81215e-22	0		0
HFE-145shNKX#1	TRUE	chr3:95,892,715-95,948,286	CN Loss	55572	q11.2	0	-0.218562	62.5	40	55100	chr3:95,892,716-95,947,815	56502	chr3:95,892,715-95,949,216			0.000103959	0		0
HFE-145shNKX#1	TRUE	chr3:96,030,515-96,061,015	CN Loss	30501	q11.2	4.12131	-0.227565	81.25	22	30500	chr3:96,030,516-96,061,015	30502	chr3:96,030,515-96,061,016			0.142965	0		0
HFE-145shNKX#1	TRUE	chr3:96,140,382-96,207,415	CN Loss	67034	q11.2	0	-0.233002	4.54545	49	66000	chr3:96,141,416-96,207,415	67302	chr3:96,140,115-96,207,416			1.58419e-11	0		0
HFE-145shNKX#1	TRUE	chr3:96,442,300-96,480,257	CN Loss	37958	q11.2	0	-0.235936	11.7647	27	36800	chr3:96,442,816-96,479,615	39502	chr3:96,441,515-96,481,016			0.000357779	0		0
HFE-145shNKX#1	TRUE	chr3:96,557,515-96,731,615	CN Loss	174101	q11.2	0.0338886	-0.21158	6.66667	128	174100	chr3:96,557,516-96,731,615	174102	chr3:96,557,515-96,731,616	285220	EPHA6	2.92749e-28	1	EPHA6	0
HFE-145shNKX#1	TRUE	chr3:96,807,548-96,832,415	CN Loss	24868	q11.2	0	-0.231882	7.69231	18	24400	chr3:96,808,016-96,832,415	25802	chr3:96,806,615-96,832,416	285220	EPHA6	0.48637	1	EPHA6	0
HFE-145shNKX#1	TRUE	chr3:96,861,915-96,911,014	CN Loss	49100	q11.2	0	-0.245413	33.3333	37	48500	chr3:96,861,916-96,910,415	49802	chr3:96,861,915-96,911,716	285220	EPHA6	2.69145e-06	1	EPHA6	0
HFE-145shNKX#1	TRUE	chr3:96,922,344-97,223,181	CN Loss	300838	q11.2	8.00267	-0.230831	2.1978	226	300100	chr3:96,922,716-97,222,815	302802	chr3:96,921,315-97,224,116	285220	EPHA6	6.55595e-56	1	EPHA6	0
HFE-145shNKX#1	TRUE	chr3:97,240,015-97,336,515	CN Loss	96501	q11.2	100	-0.216292	0	73	96500	chr3:97,240,016-97,336,515	96502	chr3:97,240,015-97,336,516	285220	EPHA6	6.00792e-15	1	EPHA6	0
HFE-145shNKX#1	TRUE	chr3:97,369,515-97,569,615	CN Loss	200101	q11.2	26.3593	-0.244923	20.7792	155	200100	chr3:97,369,516-97,569,615	200102	chr3:97,369,515-97,569,616	131544, 285220, 84100	CRYBG3, EPHA6	3.63166e-47	3	EPHA6, ARL6, CRYBG3	0
HFE-145shNKX#1	TRUE	chr3:97,580,115-101,188,615	CN Loss	3608501	q11.2 - q12.3	23.8732	-0.255434	37.0102	2810	3608500	chr3:97,580,116-101,188,615	3608502	chr3:97,580,115-101,188,616	100313938, 100500859, 100874207, 101929357, 10342, 10402, 11259, 1295, 131544, 131566, 1371, 200959, 25890, 26339, 26341, 2838, 402135, 403273, 403274, 403277, 403278, 51437, 55076, 55773, 56650, 56954, 57337, 644444, 654380, 79295, 79310, 81050, 84319, 84864, 84873, 9868	CRYBG3, SENP7	0	36	CRYBG3, RIOX2, GABRR3, OR5AC2, OR5H1, OR5H14, OR5H15, OR5H6, OR5H2, OR5K4, OR5K3, OR5K1, OR5K2, CLDND1, GPR15, CPOX, ST3GAL6-AS1, ST3GAL6, DCBLD2, COL8A1, MIR548G, HP09053, MIR3921, FILIP1L, CMSS1, TMEM30CP, TBC1D23, NIT2, TOMM70, LNP1, TMEM45A, ADGRG7, TFG, ABI3BP, IMPG2, SENP7	0
HFE-145shNKX#1	TRUE	chr3:101,199,015-102,711,315	CN Loss	1512301	q12.3	4.90974	-0.270098	35.0554	1176	1512300	chr3:101,199,016-102,711,315	1512302	chr3:101,199,015-102,711,316	100009676, 101929411, 131368, 131909, 152225, 27107, 285359, 54931, 57092, 57337, 6152, 64332, 79598, 91775	SENP7	0	14	SENP7, FAM172BP, TRMT10C, PCNP, ZBTB11, ZBTB11-AS1, RPL24, PDCL3P4, CEP97, NXPE3, NFKBIZ, LINC02085, LOC101929411, ZPLD1	0
HFE-145shNKX#1	TRUE	chr3:102,722,912-103,071,469	CN Loss	348558	q12.3 - q13.11	3.40117	-0.226801	29.2308	254	347500	chr3:102,723,516-103,071,015	350102	chr3:102,722,215-103,072,316			2.56724e-60	0		0
HFE-145shNKX#1	TRUE	chr3:103,084,815-103,190,915	CN Loss	106101	q13.11	12.5957	-0.194582	8.88889	78	106100	chr3:103,084,816-103,190,915	106102	chr3:103,084,815-103,190,916			2.79745e-14	0		0
HFE-145shNKX#1	TRUE	chr3:103,222,615-103,552,715	CN Loss	330101	q13.11	0.364738	-0.213593	0	239	330100	chr3:103,222,616-103,552,715	330102	chr3:103,222,615-103,552,716	100616336		4.09826e-53	1	MIR548AB	0
HFE-145shNKX#1	TRUE	chr3:103,570,615-103,595,231	CN Loss	24617	q13.11	5.76861	-0.208088	0	18	24200	chr3:103,570,616-103,594,815	25502	chr3:103,570,615-103,596,116			0.748995	0		0
HFE-145shNKX#1	TRUE	chr3:103,620,582-103,648,002	CN Loss	27421	q13.11	0	-0.285924	0	20	25600	chr3:103,621,716-103,647,315	28402	chr3:103,620,315-103,648,716			5.34511e-05	0		0
HFE-145shNKX#1	TRUE	chr3:103,690,215-103,765,516	CN Loss	75302	q13.11	0	-0.239752	12.5	56	74500	chr3:103,690,216-103,764,715	75902	chr3:103,690,215-103,766,116			3.25557e-10	0		0
HFE-145shNKX#1	TRUE	chr3:103,803,615-103,950,915	CN Loss	147301	q13.11	2.11881	-0.208735	30	110	147300	chr3:103,803,616-103,950,915	147302	chr3:103,803,615-103,950,916	693127		6.19345e-27	1	MIR548A3	0
HFE-145shNKX#1	TRUE	chr3:104,046,715-109,256,563	CN Loss	5209849	q13.11 - q13.13	15.5623	-0.256614	33.7571	3986	5208700	chr3:104,046,716-109,255,415	5210002	chr3:104,046,715-109,256,716	100302640, 100506506, 101929579, 101929607, 101929623, 11148, 151658, 214, 22989, 27136, 285205, 344595, 359786, 359788, 401081, 401082, 50852, 55081, 56987, 57650, 677779, 84666, 84692, 868, 961, 9626, 9666		0	27	ALCAM, CBLB, LINC00882, DUBR, CCDC54, LOC101929579, LINC01990, BBX, LINC00635, LINC00636, CD47, LINC01215, IFT57, HHLA2, MYH15, CIP2A, DZIP3, RETNLB, TRAT1, GUCA1C, MORC1, MORC1-AS1, C3orf85, LINC00488, DPPA2, DPPA4, LINC01205	0
HFE-145shNKX#1	TRUE	chr3:109,287,315-109,507,515	CN Loss	220201	q13.13	2.11217	-0.222855	27.3973	160	220200	chr3:109,287,316-109,507,515	220202	chr3:109,287,315-109,507,516	100616129		3.11745e-38	1	MIR4445	0
HFE-145shNKX#1	TRUE	chr3:109,522,715-109,593,715	CN Loss	71001	q13.13	0.26338	-0.211217	0	52	71000	chr3:109,522,716-109,593,715	71002	chr3:109,522,715-109,593,716			1.89636e-08	0		0
HFE-145shNKX#1	TRUE	chr3:109,616,500-109,727,634	CN Loss	111135	q13.13	3.50298	-0.184987	9.52381	80	110100	chr3:109,617,116-109,727,215	112902	chr3:109,615,715-109,728,616			2.32329e-15	0		0
HFE-145shNKX#1	TRUE	chr3:109,886,215-109,912,551	CN Loss	26337	q13.13	0	-0.238187	71.4286	19	25700	chr3:109,886,216-109,911,915	27102	chr3:109,886,215-109,913,316			0.0290155	0		0
HFE-145shNKX#1	TRUE	chr3:109,989,958-110,044,908	CN Loss	54951	q13.13	0	-0.255588	43.3333	40	53200	chr3:109,990,616-110,043,815	56002	chr3:109,989,215-110,045,216			8.02151e-08	0		0
HFE-145shNKX#1	TRUE	chr3:110,116,617-110,203,915	CN Loss	87299	q13.13	0.197026	-0.195451	37.2093	62	86600	chr3:110,117,316-110,203,915	88002	chr3:110,115,915-110,203,916			5.08288e-09	0		0
HFE-145shNKX#1	TRUE	chr3:110,316,915-110,385,715	CN Loss	68801	q13.13	4.23401	-0.199965	16.129	51	68800	chr3:110,316,916-110,385,715	68802	chr3:110,316,915-110,385,716			1.36042e-11	0		0
HFE-145shNKX#1	TRUE	chr3:110,397,887-110,534,415	CN Loss	136529	q13.13	1.31914	-0.219632	53.3333	101	135400	chr3:110,399,016-110,534,415	136702	chr3:110,397,715-110,534,416			4.81934e-23	0		0
HFE-145shNKX#1	TRUE	chr3:110,604,715-110,628,415	CN Loss	23701	q13.13	0	-0.287362	14.2857	18	23700	chr3:110,604,716-110,628,415	23702	chr3:110,604,715-110,628,416			0.0812849	0		0
HFE-145shNKX#1	TRUE	chr3:110,694,515-111,095,615	CN Loss	401101	q13.13	2.08776	-0.21244	25.7862	303	401100	chr3:110,694,516-111,095,615	401102	chr3:110,694,515-111,095,616	100506555, 25945		2.78837e-64	2	NECTIN3-AS1, NECTIN3	0
HFE-145shNKX#1	TRUE	chr3:111,132,315-111,940,615	CN Loss	808301	q13.13 - q13.2	11.3392	-0.264925	28.7383	634	808300	chr3:111,132,316-111,940,615	808302	chr3:111,132,315-111,940,616	100874115, 257068, 257144, 285335, 29114, 337949, 344805, 55347, 693152, 79413, 79669, 90102	SLC9C1	2.39671e-228	12	ZBED2, CD96, PLCXD2-AS1, PLCXD2, PHLDB2, ABHD10, TAGLN3, TMPRSS7, C3orf52, MIR567, GCSAM, SLC9C1	1	hsa-mir-567
HFE-145shNKX#1	TRUE	chr3:111,950,769-114,179,815	CN Loss	2229047	q13.2 - q13.31	7.22865	-0.301044	28.4665	1795	2228100	chr3:111,951,716-114,179,815	2229302	chr3:111,950,515-114,179,816	100129297, 100131117, 100506621, 100616476, 100874029, 101929694, 101929717, 101929754, 102466253, 105374042, 131450, 151887, 151888, 152185, 1814, 201633, 205717, 254887, 25871, 26137, 285335, 29083, 344807, 4345, 523, 54762, 54847, 55032, 55779, 57577, 64422, 693153, 7634, 79691, 80218, 91653	SLC9C1, ZBTB20, ZBTB20-AS5	0	36	SLC9C1, LOC105374042, CD200, BTLA, ATG3, SLC35A5, LINC01279, CCDC80, LINC02042, LOC100129297, CD200R1L, CD200R1, GTPBP8, NEPRO, LINC02044, BOC, CFAP44, CFAP44-AS1, MIR8076, SPICE1, SIDT1, MIR4446, USF3, NAA50, ATP6V1A, GRAMD1C, ZDHHC23, CCDC191, QTRT2, DRD3, ZNF80, TIGIT, MIR568, ZBTB20-AS1, ZBTB20-AS5, ZBTB20	1	hsa-mir-568
HFE-145shNKX#1	TRUE	chr3:114,179,815-114,248,219	Homozygous Copy Loss	68405	q13.31	0	-1.56958	0	54	67900	chr3:114,179,816-114,247,715	69202	chr3:114,179,815-114,249,016	101929754, 26137	ZBTB20, ZBTB20-AS5	0	2	ZBTB20-AS5, ZBTB20	0
HFE-145shNKX#1	TRUE	chr3:114,248,219-114,568,815	CN Loss	320597	q13.31	0.873061	-0.295413	11.8919	256	319800	chr3:114,249,016-114,568,815	321102	chr3:114,247,715-114,568,816	100616166, 26137	ZBTB20	6.72953e-114	2	ZBTB20, MIR4796	0
HFE-145shNKX#1	TRUE	chr3:114,568,815-114,590,415	Homozygous Copy Loss	21601	q13.31	0	-1.53097		17	21600	chr3:114,568,816-114,590,415	21602	chr3:114,568,815-114,590,416	26137	ZBTB20	2.5711e-199	1	ZBTB20	0
HFE-145shNKX#1	TRUE	chr3:114,590,415-115,954,645	CN Loss	1364231	q13.31	1.68051	-0.235173	31.1367	1045	1363000	chr3:114,590,416-115,953,415	1364402	chr3:114,590,415-115,954,816	100874131, 104413890, 109623450, 2596, 26137, 4045	LSAMP, ZBTB20	1.11227e-303	6	ZBTB20, ZBTB20-AS3, ZBTB20-AS4, GAP43, SNORD155, LSAMP	0
HFE-145shNKX#1	TRUE	chr3:115,974,319-116,065,424	CN Loss	91106	q13.31	0	-0.245674	4.54545	67	90100	chr3:115,974,916-116,065,015	92802	chr3:115,973,615-116,066,416	4045	LSAMP	2.20959e-14	1	LSAMP	0
HFE-145shNKX#1	TRUE	chr3:116,113,068-117,615,715	CN Loss	1502648	q13.31 - q13.32	2.74329	-0.214973	31.7073	1114	1502200	chr3:116,113,516-117,615,715	1503502	chr3:116,112,215-117,615,716	100506724, 100616485, 100861506, 105374057, 285194, 4045	LSAMP	4.63955e-258	6	LSAMP, LINC00903, TUSC7, MIR4447, LINC00901, LINC02024	0
HFE-145shNKX#1	TRUE	chr3:117,628,015-118,776,215	CN Loss	1148201	q13.32	10.6096	-0.26821	27.8119	889	1148200	chr3:117,628,016-118,776,215	1148202	chr3:117,628,015-118,776,216	100506765, 101926968, 105374060, 152404	IGSF11	0	4	LOC101926968, LOC105374060, IGSF11-AS1, IGSF11	0
HFE-145shNKX#1	TRUE	chr3:118,776,215-122,461,009	CN Gain	3684795	q13.32 - q21.1	13.5372	0.331151	28.0905	3025	3683800	chr3:118,776,216-122,460,015	3685002	chr3:118,776,215-122,461,216	10063, 100847043, 100874201, 100874246, 101926983, 102723582, 10721, 11167, 114199, 116064, 131076, 141, 1475, 151636, 152404, 152405, 165631, 165829, 26355, 2804, 285282, 286676, 2932, 2960, 3059, 3081, 3836, 406975, 4710, 503582, 51300, 51365, 51725, 54554, 54625, 55254, 55840, 56983, 57514, 64091, 6565, 7348, 83666, 846, 8702, 8856, 89876, 941, 942, 9515, 9657	HSPBAP1, IGSF11	0	51	IGSF11, C3orf30, UPK1B, B4GALT4, B4GALT4-AS1, ARHGAP31-AS1, ARHGAP31, TMEM39A, POGLUT1, TIMMDC1, CD80, ADPRH, PLA1A, POPDC2, COX17, MAATS1, NR1I2, GSK3B, GPR156, LRRC58, MIR198, FSTL1, NDUFB4, HGD, RABL3, GTF2E1, LINC02049, MIR5682, STXBP5L, POLQ, ARGFX, FBXO40, HCLS1, GOLGB1, IQCB1, EAF2, SLC15A2, ILDR1, CD86, CASR, CSTA, CCDC58, FAM162A, WDR5B, LOC102723582, KPNA1, PARP9, DTX3L, PARP15, PARP14,…	1	hsa-mir-198
HFE-145shNKX#1	TRUE	chr3:122,461,009-122,550,301	High Copy Gain	89293	q21.1	0	0.66941	30.9524	75	88200	chr3:122,461,216-122,549,415	90602	chr3:122,460,015-122,550,616	114199, 84925	DIRC2, HSPBAP1	2.41988e-154	2	HSPBAP1, DIRC2	0
HFE-145shNKX#1	TRUE	chr3:122,550,301-129,076,015	CN Gain	6525715	q21.1 - q21.3	18.7239	0.354799	22.6246	5308	6525400	chr3:122,550,616-129,076,015	6526602	chr3:122,549,415-129,076,016	100125556, 100129550, 100313775, 100422864, 100506826, 100506907, 100534599, 100847021, 100847039, 100862662, 100873940, 100874089, 100874204, 101927056, 101927123, 101927149, 101927167, 102464832, 102465496, 102465667, 102465857, 102466199, 10840, 10954, 111, 11343, 114112, 114885, 131601, 131669, 152015, 152065, 165721, 166012, 166348, 200810, 201562, 23434, 255330, 2624, 26984, 2815, 285224, 2…	DIRC2	0	84	DIRC2, LINC02035, SEMA5B, PDIA5, MIR7110, SEC22A, ADCY5, HACD2, MYLK-AS1, MYLK-AS2, MYLK, CCDC14, ROPN1, MIR5002, MIR6083, KALRN, MIR544B, UMPS, ITGB5, MUC13, HEG1, SLC12A8, MIR5092, ZNF148, SNX4, OSBPL11, MIR548I1, LOC101927056, FAM86JP, ALG1L, ROPN1B, SLC41A3, ALDH1L1-AS1, ALDH1L1, ALDH1L1-AS2, KLF15, CCDC37-AS1, CFAP100, ZXDC, UROC1, CHST13, C3orf22, TXNRD3NB, TXNRD3, NUP210P1, CHCHD6, PLXNA1,…	3	hsa-mir-544b, hsa-mir-548i-1, hsa-mir-1280
HFE-145shNKX#1	TRUE	chr3:129,076,015-129,080,915	Homozygous Copy Loss	4901	q21.3	100	-1.20798		4	4900	chr3:129,076,016-129,080,915	4902	chr3:129,076,015-129,080,916			5.08044e-23	0		0
HFE-145shNKX#1	TRUE	chr3:129,080,915-131,988,515	CN Gain	2907601	q21.3 - q22.1	23.4927	0.378917	22.6608	2283	2907600	chr3:129,080,916-131,988,515	2907602	chr3:129,080,915-131,988,516	100507032, 100847040, 105374104, 105374105, 11222, 131034, 131870, 131873, 132241, 132243, 152195, 23023, 23652, 256076, 27032, 28990, 30849, 339874, 55764, 6010, 644974, 646300, 677797, 677836, 7200, 729375, 79858, 8930, 90288		0	29	RPL32P3, SNORA7B, EFCAB12, MBD4, IFT122, RHO, H1FOO, PLXND1, TMCC1, TMCC1-AS1, TRH, ALG1L2, LINC02014, FAM86HP, LINC02021, COL6A4P2, COL6A5, COL6A6, PIK3R4, ATP2C1, ASTE1, NEK11, LOC339874, NUDT16P1, NUDT16, SNORA58, MRPL3, CPNE4, MIR5704	0
HFE-145shNKX#1	TRUE	chr3:131,988,515-131,995,505	Homozygous Copy Loss	6991	q22.1	100	-4.93534	0	5	6600	chr3:131,988,516-131,995,115	7902	chr3:131,988,515-131,996,416			0	0		0
HFE-145shNKX#1	TRUE	chr3:131,995,505-136,564,657	CN Gain	4569153	q22.1 - q22.3	3.98194	0.370288	13.2067	3626	4567400	chr3:131,996,416-136,563,815	4570002	chr3:131,995,115-136,565,116	100507210, 100532724, 100616281, 101927455, 101927597, 102466744, 10274, 105374119, 11073, 154816, 2047, 23317, 25847, 27031, 339855, 348808, 5096, 51554, 51560, 55, 55167, 5523, 55573, 58477, 6259, 6578, 66000, 7018, 79876, 80111, 80254, 80723, 84129, 8419, 85003	NCK1-AS1, SLC35G2	0	35	ACPP, DNAJC13, ACKR4, ACAD11, NPHP3-ACAD11, UBA5, NPHP3, NPHP3-AS1, TMEM108, TMEM108-AS1, BFSP2, BFSP2-AS1, CDV3, TOPBP1, TF, SRPRB, RAB6B, C3orf36, SLCO2A1, LINC02000, RYK, LINC02004, AMOTL2, MIR6827, MIR4788, ANAPC13, CEP63, KY, EPHB1, PPP2R3A, MSL2, PCCB, STAG1, SLC35G2, NCK1-AS1	0
HFE-145shNKX#1	TRUE	chr3:136,564,657-136,589,668	CN Loss	25012	q22.3	0	-0.948307	0	19	23500	chr3:136,565,116-136,588,615	26202	chr3:136,563,815-136,590,016	101927597, 4690, 80723	NCK1, NCK1-AS1, SLC35G2	1.67623e-83	3	SLC35G2, NCK1-AS1, NCK1	0
HFE-145shNKX#1	TRUE	chr3:136,589,668-162,511,915	CN Gain	25922248	q22.3 - q26.1	16.8738	0.394952	24.6818	20235	25921900	chr3:136,590,016-162,511,915	25923302	chr3:136,588,615-162,511,916	100128025, 100174949, 100287227, 100289361, 100313773, 100498859, 100500803, 100505385, 100507274, 100507291, 100507389, 100507461, 100507524, 100507537, 10051, 100847036, 100873945, 100874036, 100874083, 100874084, 100874091, 100874433, 100885796, 100996447, 101243545, 101927808, 101927832, 101927866, 101927992, 101928022, 101928085, 101928105, 101928142, 101928166, 101928190, 101928376, 1033449…	NCK1	0	185	NCK1, IL20RB, SOX14, LINC01210, CLDN18, DZIP1L, A4GNT, DBR1, ARMC8, NME9, MRAS, ESYT3, CEP70, FAIM, PIK3CB, LINC01391, FOXL2, FOXL2NB, PRR23A, PRR23B, PRR23C, BPESC1, PISRT1, MRPS22, COPB2, RBP2, LOC100507291, RBP1, NMNAT3, CLSTN2, CLSTN2-AS1, TRIM42, SLC25A36, SPSB4, PXYLP1, ZBTB38, RASA2, LOC646730, RNF7, GRK7, ATP1B3, TFDP2, GK5, XRN1, ATR, PLS1, TRPC1, PCOLCE2, LOC100507389, PAQR9, PAQR9-AS1,…	2	hsa-mir-15b, hsa-mir-16-2
HFE-145shNKX#1	TRUE	chr3:162,625,215-166,844,115	CN Gain	4218901	q26.1	42.1321	0.461333	36.4441	3093	4218900	chr3:162,625,216-166,844,115	4218902	chr3:162,625,215-166,844,116	100302148, 103695433, 104355289, 105374194, 22865, 590, 647107, 6476		0	8	LINC01192, MIR1263, LINC01324, SI, SLITRK3, LINC01322, BCHE, LOC105374194	2	hsa-mir-1263, hsa-mir-720
HFE-145shNKX#1	TRUE	chr3:166,844,115-166,849,315	CN Loss	5201	q26.1	99.3654	-0.927793		4	5200	chr3:166,844,116-166,849,315	5202	chr3:166,844,115-166,849,316			5.90007e-09	0		0
HFE-145shNKX#1	TRUE	chr3:166,849,315-174,463,202	CN Gain	7613888	q26.1 - q26.31	4.74474	0.386526	30.2933	6021	7613700	chr3:166,849,316-174,463,015	7615102	chr3:166,849,315-174,464,416	100128164, 100130245, 100507661, 100874010, 100874219, 101928583, 102465497, 104310350, 105374205, 105374219, 11235, 151790, 151827, 1894, 2122, 22871, 23043, 2693, 26996, 27333, 344657, 344658, 5010, 5274, 5276, 5337, 553116, 5584, 55892, 56648, 57552, 57709, 646168, 64778, 6498, 6514, 693136, 693154, 7012, 7095, 79740, 79782, 80012, 83893, 84517, 8743, 93556		0	47	ZBBX, LINC01327, SERPINI2, WDR49, PDCD10, SERPINI1, LRRC77P, GOLIM4, EGFEM1P, MIR551B, LINC02082, MECOM, LOC105374205, TERC, ACTRT3, MYNN, LRRC34, LRRIQ4, LRRC31, SAMD7, LOC100128164, SEC62, GPR160, PHC3, PRKCI, SKIL, MIR6828, CLDN11, SLC7A14, LOC101928583, RPL22L1, EIF5A2, SLC2A2, MIR569, TNIK, PLD1, TMEM212, TMEM212-AS1, FNDC3B, GHSR, TNFSF10, LINC02068, NCEH1, ECT2, SPATA16, NLGN1, NLGN1-AS1	2	hsa-mir-551b, hsa-mir-569
HFE-145shNKX#1	TRUE	chr3:174,463,202-174,515,415	CN Loss	52214	q26.31	0	-0.909402	0	38	51000	chr3:174,464,416-174,515,415	52402	chr3:174,463,015-174,515,416			1.13417e-155	0		0
HFE-145shNKX#1	TRUE	chr3:174,515,415-174,540,423	Homozygous Copy Loss	25009	q26.31	0	-1.06561	0	18	24400	chr3:174,515,416-174,539,815	25702	chr3:174,515,415-174,541,116			3.85301e-97	0		0
HFE-145shNKX#1	TRUE	chr3:174,540,423-174,716,915	CN Loss	176493	q26.31	9.39929	-0.931091	0	129	175300	chr3:174,541,116-174,716,415	177902	chr3:174,539,815-174,717,716	254827	NAALADL2	0	1	NAALADL2	0
HFE-145shNKX#1	TRUE	chr3:174,716,915-175,078,615	CN Gain	361701	q26.31	2.19851	0.424683	23.913	271	360900	chr3:174,717,716-175,078,615	362202	chr3:174,716,415-175,078,616	100862679, 100874244, 254827	NAALADL2	2.4076e-231	3	NAALADL2-AS3, NAALADL2-AS2, NAALADL2	0
HFE-145shNKX#1	TRUE	chr3:175,078,615-175,085,515	CN Loss	6901	q26.31	100	-0.665112	0	5	6900	chr3:175,078,616-175,085,515	6902	chr3:175,078,615-175,085,516	254827	NAALADL2	0.000217026	1	NAALADL2	0
HFE-145shNKX#1	TRUE	chr3:175,085,515-175,167,115	CN Gain	81601	q26.31	6.3076	0.440812	27.5	61	81600	chr3:175,085,516-175,167,115	81602	chr3:175,085,515-175,167,116	100616395, 254827	NAALADL2	3.52991e-60	2	NAALADL2, MIR4789	0
HFE-145shNKX#1	TRUE	chr3:175,174,558-175,272,915	CN Loss	98358	q26.31	0	-0.20498	0	72	97700	chr3:175,175,216-175,272,915	99102	chr3:175,173,815-175,272,916	254827	NAALADL2	5.81862e-12	1	NAALADL2	0
HFE-145shNKX#1	TRUE	chr3:175,272,915-178,654,715	CN Gain	3381801	q26.31 - q26.32	25.9836	0.391149	35.5218	2625	3381800	chr3:175,272,916-178,654,715	3381802	chr3:175,272,915-178,654,716	100505547, 100505566, 100820709, 100874245, 100874330, 101928684, 10242, 102465858, 102724550, 104797538, 254827, 79718	NAALADL2	0	12	NAALADL2, NAALADL2-AS1, MIR7977, LINC01208, LINC01209, TBL1XR1, LINC00501, LINC00578, LINC02015, LINC01014, KCNMB2, KCNMB2-AS1	0
HFE-145shNKX#1	TRUE	chr3:178,654,715-178,659,015	CN Loss	4301	q26.32	0	-0.469781		4	4300	chr3:178,654,716-178,659,015	4302	chr3:178,654,715-178,659,016			1	0		0
HFE-145shNKX#1	TRUE	chr3:178,659,015-186,581,215	CN Gain	7922201	q26.32 - q27.3	10.7819	0.378684	24.5831	6257	7922200	chr3:178,659,016-186,581,215	7922202	chr3:178,659,015-186,581,216	100187716, 100302143, 100505609, 100505687, 10057, 100847054, 100847078, 100873982, 100874019, 100874079, 100874095, 100874113, 100996490, 101928739, 101928790, 101928882, 101928992, 10195, 102724604, 102724699, 103625684, 105374244, 105374250, 10644, 106478970, 109616971, 109617006, 109617007, 110599564, 110599583, 1173, 1181, 131118, 131408, 1427, 151613, 1608, 170572, 1857, 1962, 197, 1974, 19…		0	107	ZMAT3, LOC101928739, PIK3CA, KCNMB3, ZNF639, MFN1, GNB4, ACTL6A, MRPL47, NDUFB5, USP13, PEX5L-AS2, PEX5L, LINC02053, TTC14, CCDC39, LOC101928882, FXR1, DNAJC19, RNU6-2, SOX2-OT, LOC102724604, SOX2, LINC01206, LINC01994, LINC01995, ATP11B, DCUN1D1, MCCC1, LAMP3, B3GNT5, MCF2L2, LINC00888, SNORA63D, SNORA63E, KLHL6, KLHL6-AS1, KLHL24, YEATS2, YEATS2-AS1, MAP6D1, PARL, ABCC5, ABCC5-AS1, HTR3D, HTR3C…	2	hsa-mir-1224, hsa-mir-1248
HFE-145shNKX#1	TRUE	chr3:186,581,215-186,585,198	Homozygous Copy Loss	3984	q27.3	100	-1.24058		4	3800	chr3:186,581,216-186,585,015	4902	chr3:186,581,215-186,586,116			1.02567e-26	0		0
HFE-145shNKX#1	TRUE	chr3:186,585,198-189,363,915	CN Gain	2778718	q27.3 - q28	16.1347	0.379689	30.0585	2189	2777800	chr3:186,586,116-189,363,915	2778902	chr3:186,585,015-189,363,916	100131635, 100873917, 100874027, 100874043, 101929106, 101929130, 105374261, 105374266, 116832, 132112, 285386, 339929, 344892, 401105, 4026, 407020, 5648, 604, 64108, 6480, 6750, 8626	TP63	0	22	ST6GAL1, RPL39L, RTP1, LOC101929106, MASP1, LOC101929130, RTP4, LINC02041, SST, RTP2, LOC100131635, BCL6, LINC01991, LPP-AS2, FLJ42393, LPP, LPP-AS1, MIR28, TPRG1-AS1, TPRG1-AS2, TPRG1, TP63	1	hsa-mir-28
HFE-145shNKX#1	TRUE	chr3:189,363,915-189,371,115	Homozygous Copy Loss	7201	q28	100	-1.16501	0	6	6100	chr3:189,363,916-189,370,015	7302	chr3:189,363,915-189,371,216	8626	TP63	8.35259e-35	1	TP63	0
HFE-145shNKX#1	TRUE	chr3:189,371,115-195,211,715	CN Gain	5840601	q28 - q29	21.5181	0.369115	33.2357	4614	5840500	chr3:189,371,216-195,211,715	5841702	chr3:189,370,015-195,211,716	100126340, 100128023, 100131551, 100170222, 100422926, 100505920, 100507297, 100507391, 100873941, 100873986, 100873987, 100874218, 100874528, 101410543, 101929152, 101929198, 101929337, 103344926, 105374285, 105374293, 106480738, 10686, 131578, 131583, 131920, 1370, 151963, 152002, 152137, 152138, 2257, 23527, 257313, 2814, 285389, 3280, 344901, 344905, 3556, 401106, 4976, 55214, 55341, 57110, 6…	TP63	0	52	TP63, MIR944, P3H2, P3H2-AS1, CLDN1, CLDN16, TMEM207, IL1RAP, GMNC, SNAR-I, OSTN-AS1, OSTN, UTS2B, CCDC50, PYDC2, LINCR-0002, FGF12-AS1, FGF12, FGF12-AS2, MB21D2, MGC2889, HRASLS, ATP13A5-AS1, ATP13A5, ATP13A4, ATP13A4-AS1, OPA1-AS1, OPA1, LINC02038, LINC02026, DPPA2P3, LINC02028, HES1, LINC02036, LINC02037, LINC00887, CPN2, LRRC15, GP5, ATP13A3, LINC00884, TMEM44-AS1, TMEM44, LSG1, FAM43A, LINC0…	2	hsa-mir-944, hsa-mir-3137
HFE-145shNKX#1	TRUE	chr3:195,211,715-195,224,215	High Copy Gain	12501	q29	100	0.830754		15	12500	chr3:195,211,716-195,224,215	12502	chr3:195,211,715-195,224,216			4.29821e-40	0		0
HFE-145shNKX#1	TRUE	chr3:195,224,215-195,349,915	CN Gain	125701	q29	100	0.345905	0	114	125700	chr3:195,224,216-195,349,915	125702	chr3:195,224,215-195,349,916	347, 5504		7.7755e-59	2	PPP1R2, APOD	0
HFE-145shNKX#1	TRUE	chr3:195,349,915-195,365,415	High Copy Gain	15501	q29	100	0.811173		15	15500	chr3:195,349,916-195,365,415	15502	chr3:195,349,915-195,365,416			4.85952e-53	0		0
HFE-145shNKX#1	TRUE	chr3:195,365,415-195,384,315	CN Gain	18901	q29	100	0.457601		22	18900	chr3:195,365,416-195,384,315	18902	chr3:195,365,415-195,384,316	105374297		6.34792e-16	1	LOC105374297	0
HFE-145shNKX#1	TRUE	chr3:195,384,315-195,398,895	High Copy Gain	14581	q29	100	0.78998		13	14400	chr3:195,384,316-195,398,715	15502	chr3:195,384,315-195,399,816	727956	SDHAP2	1.93712e-35	1	SDHAP2	0
HFE-145shNKX#1	TRUE	chr3:195,398,895-195,510,115	CN Gain	111221	q29	100	0.40175	55.5556	105	110300	chr3:195,399,816-195,510,115	111402	chr3:195,398,715-195,510,116	200958, 440993, 4585, 693155, 727956	MUC4, SDHAP2	2.3367e-89	5	SDHAP2, MIR570, LINC00969, MUC20, MUC4	1	hsa-mir-570
HFE-145shNKX#1	TRUE	chr3:195,510,115-195,887,210	CN Loss	377096	q29	100	-0.341078	0.900901	317	375700	chr3:195,510,116-195,885,815	377102	chr3:195,510,115-195,887,216	100128262, 10188, 101929697, 102465977, 255812, 401109, 4585, 7037	LINC00885, MUC4	2.44564e-241	8	MUC4, LINC01983, MIR6829, TNK2, TNK2-AS1, SDHAP1, TFRC, LINC00885	0
HFE-145shNKX#1	TRUE	chr3:195,887,210-197,379,715	CN Gain	1492506	q29	56.2198	0.329508	16.6667	1239	1492500	chr3:195,887,216-197,379,715	1493902	chr3:195,885,815-197,379,716	100129516, 100507057, 100507086, 100534611, 100616216, 100874001, 100874034, 100874214, 101929769, 116211, 131540, 152217, 165918, 1739, 200931, 205564, 220729, 22916, 255758, 255798, 26043, 348793, 375387, 401109, 414772, 4241, 5062, 5130, 54965, 622, 80235, 84984	LINC00885	0	32	LINC00885, ZDHHC19, SLC51A, PCYT1A, TCTEX1D2, TM4SF19-AS1, TM4SF19-TCTEX1D2, TM4SF19, UBXN7, UBXN7-AS1, RNF168, SMCO1, WDR53, FBXO45, LINC01063, NRROS, CEP19, PIGX, PAK2, SENP5, NCBP2, NCBP2-AS1, NCBP2-AS2, PIGZ, MELTF-AS1, MELTF, DLG1, MIR4797, DLG1-AS1, LINC02012, BDH1, LOC220729	0
HFE-145shNKX#1	TRUE	chr3:197,379,715-197,395,315	CN Loss	15601	q29	100	-0.19175		17	15600	chr3:197,379,716-197,395,315	15602	chr3:197,379,715-197,395,316			1	0		0
HFE-145shNKX#1	TRUE	chr3:197,395,315-197,882,215	CN Gain	486901	q29	100	0.327239	1.81818	400	486900	chr3:197,395,316-197,882,215	486902	chr3:197,395,315-197,882,216	100126321, 100132403, 100873947, 348840, 6165, 728262, 84223, 84248, 84859, 89782, 9711	FAM157A, FAM157B	1.21379e-225	11	MIR922, RUBCN, FYTTD1, LRCH3, IQCG, RPL35A, LMLN, LMLN-AS1, ANKRD18DP, FAM157B, FAM157A	1	hsa-mir-922
HFE-145shNKX#1	TRUE	chr3:197,882,215-197,896,215	High Copy Gain	14001	q29	100	0.962056		15	14000	chr3:197,882,216-197,896,215	14002	chr3:197,882,215-197,896,216	100132403, 728262	FAM157A, FAM157B	3.11946e-65	2	FAM157B, FAM157A	0
HFE-145shNKX#1	TRUE	chr3:197,949,115-198,022,430	CN Gain	73316	q29	18.1614	0.383035		3	3500	chr3:197,949,116-197,952,615	73316	chr3:197,949,115-198,022,430	728262	FAM157A	1	1	FAM157A	0
HFE-145shNKX#1	TRUE	chr10:0-94,723	CN Loss	94724	p15.3	33.8777	-0.246045		23	24500	chr10:70,224-94,723	94725	chr10:0-94,724	347688	TUBB8	0.0013679	1	TUBB8	0
HFE-145shNKX#1	TRUE	chr10:103,923-486,223	CN Loss	382301	p15.3	49.8768	-0.235316	0	290	382300	chr10:103,924-486,223	382302	chr10:103,923-486,224	102465753, 10771, 22982	DIP2C	9.30189e-76	3	ZMYND11, MIR7641-2, DIP2C	0
HFE-145shNKX#1	TRUE	chr10:506,523-554,129	CN Gain	47607	p15.3	0	0.294817	0	36	46900	chr10:506,524-553,423	48202	chr10:506,523-554,724	22982	DIP2C	3.58466e-12	1	DIP2C	0
HFE-145shNKX#1	TRUE	chr10:554,129-795,323	CN Loss	241195	p15.3	6.55945	-0.968454	0	183	240600	chr10:554,724-795,323	241902	chr10:553,423-795,324	100847086, 101930421, 22982, 414235	DIP2C	0	4	DIP2C, LOC101930421, MIR5699, PRR26	0
HFE-145shNKX#1	TRUE	chr10:795,323-878,523	Homozygous Copy Loss	83201	p15.3	5.60697	-1.02993	0	64	83200	chr10:795,324-878,523	83202	chr10:795,323-878,524	23185	LARP4B	0	1	LARP4B	0
HFE-145shNKX#1	TRUE	chr10:878,523-891,523	CN Loss	13001	p15.3	0	-0.897778		10	13000	chr10:878,524-891,523	13002	chr10:878,523-891,524	23185	LARP4B	7.38993e-35	1	LARP4B	0
HFE-145shNKX#1	TRUE	chr10:891,523-904,123	Homozygous Copy Loss	12601	p15.3	0	-1.06257		10	12600	chr10:891,524-904,123	12602	chr10:891,523-904,124	23185	LARP4B	4.51732e-56	1	LARP4B	0
HFE-145shNKX#1	TRUE	chr10:904,123-937,723	CN Loss	33601	p15.3	0	-0.89816	0	26	33600	chr10:904,124-937,723	33602	chr10:904,123-937,724	23185	LARP4B	7.93675e-110	1	LARP4B	0
HFE-145shNKX#1	TRUE	chr10:937,723-1,025,623	Homozygous Copy Loss	87901	p15.3	75.2901	-1.00692	0	68	87900	chr10:937,724-1,025,623	87902	chr10:937,723-1,025,624	101927762, 23185	LARP4B	0	2	LARP4B, LOC101927762	0
HFE-145shNKX#1	TRUE	chr10:1,025,623-1,050,623	CN Loss	25001	p15.3	14.216	-0.97748	0	19	25000	chr10:1,025,624-1,050,623	25002	chr10:1,025,623-1,050,624	23560	GTPBP4	2.53547e-78	1	GTPBP4	0
HFE-145shNKX#1	TRUE	chr10:1,050,623-1,142,836	Homozygous Copy Loss	92214	p15.3	4.50479	-1.03715	0	71	91600	chr10:1,050,624-1,142,223	93002	chr10:1,050,623-1,143,624	22884, 23560, 3422, 55853, 91734	GTPBP4, WDR37	0	5	GTPBP4, IDI2, IDI2-AS1, IDI1, WDR37	0
HFE-145shNKX#1	TRUE	chr10:1,142,836-1,174,523	CN Loss	31688	p15.3	2.7172	-0.90352	0	25	30900	chr10:1,143,624-1,174,523	32302	chr10:1,142,223-1,174,524	22884	WDR37	4.74608e-97	1	WDR37	0
HFE-145shNKX#1	TRUE	chr10:1,174,523-1,292,807	Homozygous Copy Loss	118285	p15.3	28.3403	-1.02985	0	95	118100	chr10:1,174,524-1,292,623	119402	chr10:1,174,523-1,293,924	105, 22884, 399706	ADARB2, WDR37	0	3	WDR37, LINC00200, ADARB2	0
HFE-145shNKX#1	TRUE	chr10:1,292,807-1,327,123	CN Loss	34317	p15.3	0	-0.907141	0	26	33200	chr10:1,293,924-1,327,123	34502	chr10:1,292,623-1,327,124	105	ADARB2	1.17165e-98	1	ADARB2	0
HFE-145shNKX#1	TRUE	chr10:1,327,123-1,538,023	Homozygous Copy Loss	210901	p15.3	7.99573	-1.0491	0	162	210900	chr10:1,327,124-1,538,023	210902	chr10:1,327,123-1,538,024	105	ADARB2	0	1	ADARB2	0
HFE-145shNKX#1	TRUE	chr10:1,538,023-1,571,923	CN Loss	33901	p15.3	7.0118	-0.929042	0	26	33900	chr10:1,538,024-1,571,923	33902	chr10:1,538,023-1,571,924	105, 642394	ADARB2, ADARB2-AS1	3.66206e-113	2	ADARB2, ADARB2-AS1	0
HFE-145shNKX#1	TRUE	chr10:1,571,923-1,608,930	Homozygous Copy Loss	37008	p15.3	14.8323	-1.0941	0	27	36400	chr10:1,571,924-1,608,323	37702	chr10:1,571,923-1,609,624	105, 642394	ADARB2, ADARB2-AS1	5.78124e-153	2	ADARB2, ADARB2-AS1	0
HFE-145shNKX#1	TRUE	chr10:1,608,930-1,615,923	CN Loss	6994	p15.3	32.175	-0.812557	0	6	6300	chr10:1,609,624-1,615,923	7602	chr10:1,608,323-1,615,924	105	ADARB2	1.42335e-16	1	ADARB2	0
HFE-145shNKX#1	TRUE	chr10:1,615,923-1,703,623	Homozygous Copy Loss	87701	p15.3	9.63968	-1.04743	0	68	87700	chr10:1,615,924-1,703,623	87702	chr10:1,615,923-1,703,624	105	ADARB2	0	1	ADARB2	0
HFE-145shNKX#1	TRUE	chr10:1,703,623-1,746,046	CN Loss	42424	p15.3	7.77173	-0.934315	0	32	41600	chr10:1,703,624-1,745,223	42902	chr10:1,703,623-1,746,524	105	ADARB2	4.95256e-141	1	ADARB2	0
HFE-145shNKX#1	TRUE	chr10:1,746,046-1,765,212	Homozygous Copy Loss	19167	p15.3	0	-1.16798	0	14	18200	chr10:1,746,524-1,764,723	20802	chr10:1,745,223-1,766,024	105	ADARB2	1.57893e-86	1	ADARB2	0
HFE-145shNKX#1	TRUE	chr10:1,765,212-1,846,764	CN Loss	81553	p15.3	1.50211	-0.961161	0	62	80500	chr10:1,766,024-1,846,523	83202	chr10:1,764,723-1,847,924	105	ADARB2	1.3134e-291	1	ADARB2	0
HFE-145shNKX#1	TRUE	chr10:1,846,764-1,878,023	Homozygous Copy Loss	31260	p15.3	80.7192	-1.06236	0	24	30100	chr10:1,847,924-1,878,023	31502	chr10:1,846,523-1,878,024			1.28456e-126	0		0
HFE-145shNKX#1	TRUE	chr10:1,878,023-1,911,869	CN Loss	33847	p15.3	100	-0.947517	0	26	32800	chr10:1,878,024-1,910,823	34202	chr10:1,878,023-1,912,224			2.82695e-114	0		0
HFE-145shNKX#1	TRUE	chr10:1,911,869-1,989,423	Homozygous Copy Loss	77555	p15.3	15.0708	-1.0432	0	59	77200	chr10:1,912,224-1,989,423	78602	chr10:1,910,823-1,989,424			0	0		0
HFE-145shNKX#1	TRUE	chr10:1,989,423-2,004,910	CN Loss	15488	p15.3	0	-0.86549	0	12	14700	chr10:1,989,424-2,004,123	16002	chr10:1,989,423-2,005,424			3.21271e-40	0		0
HFE-145shNKX#1	TRUE	chr10:2,004,910-2,022,323	Homozygous Copy Loss	17414	p15.3	3.11836	-1.08676	0	13	16900	chr10:2,005,424-2,022,323	18202	chr10:2,004,123-2,022,324			5.73018e-72	0		0
HFE-145shNKX#1	TRUE	chr10:2,022,323-2,040,723	CN Loss	18401	p15.3	0	-0.893192	0	14	18400	chr10:2,022,324-2,040,723	18402	chr10:2,022,323-2,040,724			1.3399e-52	0		0
HFE-145shNKX#1	TRUE	chr10:2,040,723-2,066,355	Homozygous Copy Loss	25633	p15.3	8.44647	-1.05864	0	19	25100	chr10:2,040,724-2,065,823	26402	chr10:2,040,723-2,067,124	282980		3.10191e-101	1	LINC00700	0
HFE-145shNKX#1	TRUE	chr10:2,066,355-2,100,023	CN Loss	33669	p15.3	77.6494	-0.909029	0	26	32900	chr10:2,067,124-2,100,023	34202	chr10:2,065,823-2,100,024			3.46126e-106	0		0
HFE-145shNKX#1	TRUE	chr10:2,100,023-2,166,423	Homozygous Copy Loss	66401	p15.3	0	-1.07035	0	50	66400	chr10:2,100,024-2,166,423	66402	chr10:2,100,023-2,166,424	102465944		2.40185e-257	1	MIR6072	0
HFE-145shNKX#1	TRUE	chr10:2,166,423-2,217,723	CN Loss	51301	p15.3	0	-0.946927	0	39	51300	chr10:2,166,424-2,217,723	51302	chr10:2,166,423-2,217,724			1.42725e-183	0		0
HFE-145shNKX#1	TRUE	chr10:2,217,723-2,335,123	Homozygous Copy Loss	117401	p15.3	2.46082	-1.05036	0	88	117400	chr10:2,217,724-2,335,123	117402	chr10:2,217,723-2,335,124			0	0		0
HFE-145shNKX#1	TRUE	chr10:2,335,123-2,439,823	CN Loss	104701	p15.3	2.02101	-0.939398	0	78	104700	chr10:2,335,124-2,439,823	104702	chr10:2,335,123-2,439,824	399708		0	1	LINC00701	0
HFE-145shNKX#1	TRUE	chr10:2,439,823-2,488,789	Homozygous Copy Loss	48967	p15.3	0	-1.04439	0	37	47700	chr10:2,439,824-2,487,523	49002	chr10:2,439,823-2,488,824	105376351	LOC105376351	9.36324e-199	1	LOC105376351	0
HFE-145shNKX#1	TRUE	chr10:2,488,789-2,536,990	CN Loss	48202	p15.3	2.61405	-0.85236	0	35	47900	chr10:2,488,824-2,536,723	50502	chr10:2,487,523-2,538,024	105376351	LOC105376351	5.92688e-137	1	LOC105376351	0
HFE-145shNKX#1	TRUE	chr10:2,536,990-2,554,023	Homozygous Copy Loss	17034	p15.3	14.7361	-1.06978	0	13	16000	chr10:2,538,024-2,554,023	17302	chr10:2,536,723-2,554,024	105376351	LOC105376351	1.56247e-76	1	LOC105376351	0
HFE-145shNKX#1	TRUE	chr10:2,554,023-2,632,623	CN Loss	78601	p15.3	14.4567	-0.976515	0	58	78600	chr10:2,554,024-2,632,623	78602	chr10:2,554,023-2,632,624			1.29547e-267	0		0
HFE-145shNKX#1	TRUE	chr10:2,632,623-2,705,223	Homozygous Copy Loss	72601	p15.3	100	-1.0384	0	55	72600	chr10:2,632,624-2,705,223	72602	chr10:2,632,623-2,705,224			3.28223e-291	0		0
HFE-145shNKX#1	TRUE	chr10:2,705,223-2,780,338	CN Loss	75116	p15.3	100	-0.939112	0	57	74200	chr10:2,705,224-2,779,423	75502	chr10:2,705,223-2,780,724			2.0089e-255	0		0
HFE-145shNKX#1	TRUE	chr10:2,780,338-2,805,035	Homozygous Copy Loss	24698	p15.3	100	-1.12472	0	18	23700	chr10:2,780,724-2,804,423	26302	chr10:2,779,423-2,805,724			5.30451e-98	0		0
HFE-145shNKX#1	TRUE	chr10:2,805,035-2,879,223	CN Loss	74189	p15.3	100	-0.911416	0	56	73500	chr10:2,805,724-2,879,223	74802	chr10:2,804,423-2,879,224			3.92673e-245	0		0
HFE-145shNKX#1	TRUE	chr10:2,879,223-2,889,423	Homozygous Copy Loss	10201	p15.3	100	-1.15656	0	8	10200	chr10:2,879,224-2,889,423	10202	chr10:2,879,223-2,889,424			8.15762e-47	0		0
HFE-145shNKX#1	TRUE	chr10:2,889,423-2,951,123	CN Loss	61701	p15.3	100	-0.939066	0	47	61700	chr10:2,889,424-2,951,123	61702	chr10:2,889,423-2,951,124			2.10807e-203	0		0
HFE-145shNKX#1	TRUE	chr10:2,951,123-2,971,439	Homozygous Copy Loss	20317	p15.3	100	-1.03342	0	15	19700	chr10:2,951,124-2,970,823	21002	chr10:2,951,123-2,972,124			3.06715e-81	0		0
HFE-145shNKX#1	TRUE	chr10:2,971,439-3,112,566	CN Loss	141128	p15.3 - p15.2	100	-0.957509	0	108	140300	chr10:2,972,124-3,112,423	143002	chr10:2,970,823-3,113,824	5214	PFKP	0	1	PFKP	0
HFE-145shNKX#1	TRUE	chr10:3,112,566-3,171,223	Homozygous Copy Loss	58658	p15.2	100	-1.0331	0	44	57400	chr10:3,113,824-3,171,223	58802	chr10:3,112,423-3,171,224	5214	PFKP	1.22059e-234	1	PFKP	0
HFE-145shNKX#1	TRUE	chr10:3,171,223-3,228,364	CN Loss	57142	p15.2	100	-0.941745	0	43	56900	chr10:3,171,224-3,228,123	58302	chr10:3,171,223-3,229,524	100507034, 10531, 106633806, 5214	PFKP	7.00121e-189	4	PFKP, SNORD142, PITRM1-AS1, PITRM1	0
HFE-145shNKX#1	TRUE	chr10:3,228,364-3,260,923	Homozygous Copy Loss	32560	p15.2	100	-1.12059	0	25	31400	chr10:3,229,524-3,260,923	32802	chr10:3,228,123-3,260,924			6.33927e-150	0		0
HFE-145shNKX#1	TRUE	chr10:3,260,923-3,300,423	CN Loss	39501	p15.2	100	-0.91266	0	30	39500	chr10:3,260,924-3,300,423	39502	chr10:3,260,923-3,300,424			2.86574e-130	0		0
HFE-145shNKX#1	TRUE	chr10:3,300,423-3,317,123	Homozygous Copy Loss	16701	p15.2	100	-1.08653	0	13	16700	chr10:3,300,424-3,317,123	16702	chr10:3,300,423-3,317,124			4.92369e-74	0		0
HFE-145shNKX#1	TRUE	chr10:3,317,123-3,441,723	CN Loss	124601	p15.2	100	-0.948945	0	95	124600	chr10:3,317,124-3,441,723	124602	chr10:3,317,123-3,441,724	105376360	LOC105376360	0	1	LOC105376360	0
HFE-145shNKX#1	TRUE	chr10:3,441,723-3,460,723	Homozygous Copy Loss	19001	p15.2	100	-1.07198	0	15	19000	chr10:3,441,724-3,460,723	19002	chr10:3,441,723-3,460,724	105376360	LOC105376360	6.72553e-90	1	LOC105376360	0
HFE-145shNKX#1	TRUE	chr10:3,460,723-3,509,061	CN Loss	48339	p15.2	100	-0.936522	0	37	47400	chr10:3,460,724-3,508,123	48802	chr10:3,460,723-3,509,524	105376360	LOC105376360	3.35201e-166	1	LOC105376360	0
HFE-145shNKX#1	TRUE	chr10:3,509,061-3,669,123	Homozygous Copy Loss	160063	p15.2	100	-1.02885	0	124	159600	chr10:3,509,524-3,669,123	161002	chr10:3,508,123-3,669,124	105376360	LOC105376360	0	1	LOC105376360	0
HFE-145shNKX#1	TRUE	chr10:3,669,123-3,754,577	CN Loss	85455	p15.2	93.0817	-0.968045	0	67	84600	chr10:3,669,124-3,753,723	85902	chr10:3,669,123-3,755,024	105376360	LOC105376360	0	1	LOC105376360	0
HFE-145shNKX#1	TRUE	chr10:3,754,577-3,826,323	Homozygous Copy Loss	71747	p15.2 - p15.1	14.2015	-1.04551	0	56	71300	chr10:3,755,024-3,826,323	72602	chr10:3,753,723-3,826,324	105376360, 1316	KLF6, LOC105376360	1.53817e-303	2	LOC105376360, KLF6	0
HFE-145shNKX#1	TRUE	chr10:3,826,323-3,854,823	CN Loss	28501	p15.1	0	-0.935231	0	22	28500	chr10:3,826,324-3,854,823	28502	chr10:3,826,323-3,854,824	1316	KLF6	9.5759e-95	1	KLF6	0
HFE-145shNKX#1	TRUE	chr10:3,854,823-4,017,123	Homozygous Copy Loss	162301	p15.1	0	-1.02191	0	126	162300	chr10:3,854,824-4,017,123	162302	chr10:3,854,823-4,017,124	105376365		0	1	LOC105376365	0
HFE-145shNKX#1	TRUE	chr10:4,017,123-4,027,523	CN Loss	10401	p15.1	6.34615	-0.824409	0	8	10400	chr10:4,017,124-4,027,523	10402	chr10:4,017,123-4,027,524			3.38381e-25	0		0
HFE-145shNKX#1	TRUE	chr10:4,027,523-4,081,523	Homozygous Copy Loss	54001	p15.1	0	-1.09556	0	42	54000	chr10:4,027,524-4,081,523	54002	chr10:4,027,523-4,081,524	102464829		1.33755e-241	1	MIR6078	0
HFE-145shNKX#1	TRUE	chr10:4,081,523-4,090,623	CN Loss	9101	p15.1	0	-0.75811	0	7	9100	chr10:4,081,524-4,090,623	9102	chr10:4,081,523-4,090,624			6.02773e-20	0		0
HFE-145shNKX#1	TRUE	chr10:4,090,623-4,155,923	Homozygous Copy Loss	65301	p15.1	0	-1.04331	0	51	65300	chr10:4,090,624-4,155,923	65302	chr10:4,090,623-4,155,924	101927964		2.45763e-280	1	LOC101927964	0
HFE-145shNKX#1	TRUE	chr10:4,155,923-4,228,923	CN Loss	73001	p15.1	1.1726	-0.959059	0	57	73000	chr10:4,155,924-4,228,923	73002	chr10:4,155,923-4,228,924			7.72257e-272	0		0
HFE-145shNKX#1	TRUE	chr10:4,228,923-4,292,823	Homozygous Copy Loss	63901	p15.1	5.75117	-1.05613	0	50	63900	chr10:4,228,924-4,292,823	63902	chr10:4,228,923-4,292,824	100652988		0	1	LINC00702	0
HFE-145shNKX#1	TRUE	chr10:4,292,823-4,398,618	CN Loss	105796	p15.1	0	-0.97784	0	81	105500	chr10:4,292,824-4,398,323	106802	chr10:4,292,823-4,399,624			0	0		0
HFE-145shNKX#1	TRUE	chr10:4,398,618-4,416,523	Homozygous Copy Loss	17906	p15.1	0	-1.0558	0	14	16900	chr10:4,399,624-4,416,523	18202	chr10:4,398,323-4,416,524			7.0913e-78	0		0
HFE-145shNKX#1	TRUE	chr10:4,416,523-4,575,790	CN Loss	159268	p15.1	9.4778	-0.938531	0	121	158600	chr10:4,416,524-4,575,123	159902	chr10:4,416,523-4,576,424	100507059		0	1	LINC00703	0
HFE-145shNKX#1	TRUE	chr10:4,575,790-4,586,823	Homozygous Copy Loss	11034	p15.1	0	-1.14647	0	8	10400	chr10:4,576,424-4,586,823	11702	chr10:4,575,123-4,586,824			3.62603e-47	0		0
HFE-145shNKX#1	TRUE	chr10:4,586,823-4,688,723	CN Loss	101901	p15.1	6.82336	-0.984979	0	78	101900	chr10:4,586,824-4,688,723	101902	chr10:4,586,823-4,688,724			0	0		0
HFE-145shNKX#1	TRUE	chr10:4,688,723-4,788,505	Homozygous Copy Loss	99783	p15.1	13.4934	-1.04886	0	76	99200	chr10:4,688,724-4,787,923	100502	chr10:4,688,723-4,789,224	100216001, 338588		0	2	LINC00705, LINC00704	0
HFE-145shNKX#1	TRUE	chr10:4,788,505-4,868,323	CN Loss	79819	p15.1	0.869478	-0.942851	0	62	79100	chr10:4,789,224-4,868,323	80402	chr10:4,787,923-4,868,324			2.22883e-284	0		0
HFE-145shNKX#1	TRUE	chr10:4,868,323-4,883,923	Homozygous Copy Loss	15601	p15.1	1.17949	-1.10185	0	12	15600	chr10:4,868,324-4,883,923	15602	chr10:4,868,323-4,883,924	83592	AKR1E2	4.81345e-76	1	AKR1E2	0
HFE-145shNKX#1	TRUE	chr10:4,883,923-4,898,323	CN Loss	14401	p15.1	0	-0.851966	0	11	14400	chr10:4,883,924-4,898,323	14402	chr10:4,883,923-4,898,324	83592	AKR1E2	6.44024e-40	1	AKR1E2	0
HFE-145shNKX#1	TRUE	chr10:4,898,323-4,960,894	Homozygous Copy Loss	62572	p15.1	0	-1.01341	0	48	61300	chr10:4,898,324-4,959,623	62602	chr10:4,898,323-4,960,924	389932		1.01138e-251	1	AKR1C6P	0
HFE-145shNKX#1	TRUE	chr10:4,960,894-5,028,023	CN Loss	67130	p15.1	27.179	-0.932912	0	52	67100	chr10:4,960,924-5,028,023	68402	chr10:4,959,623-5,028,024	1645		1.93768e-223	1	AKR1C1	0
HFE-145shNKX#1	TRUE	chr10:5,028,023-5,078,723	Homozygous Copy Loss	50701	p15.1	50.9369	-1.06361	0	40	50700	chr10:5,028,024-5,078,723	50702	chr10:5,028,023-5,078,724	1646		1.12347e-238	1	AKR1C2	0
HFE-145shNKX#1	TRUE	chr10:5,078,723-5,130,566	CN Loss	51844	p15.1	3.26177	-0.943975	0	40	51800	chr10:5,078,724-5,130,523	53102	chr10:5,078,723-5,131,824	8644	AKR1C3	5.31082e-183	1	AKR1C3	0
HFE-145shNKX#1	TRUE	chr10:5,130,566-5,216,023	Homozygous Copy Loss	85458	p15.1	19.6754	-1.03294	0	67	84200	chr10:5,131,824-5,216,023	85502	chr10:5,130,523-5,216,024	340811, 8644	AKR1C3, AKR1C8P	0	2	AKR1C3, AKR1C8P	0
HFE-145shNKX#1	TRUE	chr10:5,216,023-5,244,134	CN Loss	28112	p15.1	100	-0.891631	0	22	27300	chr10:5,216,024-5,243,323	28602	chr10:5,216,023-5,244,624	1109, 340811	AKR1C4, AKR1C8P	2.01976e-85	2	AKR1C8P, AKR1C4	0
HFE-145shNKX#1	TRUE	chr10:5,244,134-5,270,523	Homozygous Copy Loss	26390	p15.1	100	-1.08792	0	20	25900	chr10:5,244,624-5,270,523	27202	chr10:5,243,323-5,270,524	1109	AKR1C4	2.57889e-119	1	AKR1C4	0
HFE-145shNKX#1	TRUE	chr10:5,270,523-5,284,823	CN Loss	14301	p15.1	100	-0.900955	0	11	14300	chr10:5,270,524-5,284,823	14302	chr10:5,270,523-5,284,824			1.42153e-40	0		0
HFE-145shNKX#1	TRUE	chr10:5,284,823-5,310,877	Homozygous Copy Loss	26055	p15.1	100	-1.09622	0	19	25800	chr10:5,284,824-5,310,623	27102	chr10:5,284,823-5,311,924	110806285	LINC02561	3.26034e-244	1	LINC02561	0
HFE-145shNKX#1	TRUE	chr10:5,310,877-5,359,927	CN Loss	49051	p15.1	100	-0.949954	0	39	48000	chr10:5,311,924-5,359,923	50602	chr10:5,310,623-5,361,224	110806285	LINC02561	6.58209e-181	1	LINC02561	0
HFE-145shNKX#1	TRUE	chr10:5,359,927-5,368,947	Homozygous Copy Loss	9021	p15.1	100	-1.21747	0	7	7700	chr10:5,361,224-5,368,923	10302	chr10:5,359,923-5,370,224			2.04458e-47	0		0
HFE-145shNKX#1	TRUE	chr10:5,368,947-5,388,790	CN Loss	19844	p15.1	100	-0.937251	0	16	17600	chr10:5,370,224-5,387,823	20202	chr10:5,368,923-5,389,124			3.06307e-66	0		0
HFE-145shNKX#1	TRUE	chr10:5,388,790-5,451,723	Homozygous Copy Loss	62934	p15.1	32.7555	-1.04403	0	50	62600	chr10:5,389,124-5,451,723	63902	chr10:5,387,823-5,451,724	114131, 79861		1.4765e-263	2	UCN3, TUBAL3	0
HFE-145shNKX#1	TRUE	chr10:5,451,723-5,466,823	CN Loss	15101	p15.1	9.44371	-0.900281	0	12	15100	chr10:5,451,724-5,466,823	15102	chr10:5,451,723-5,466,824	10276	NET1	4.88556e-45	1	NET1	0
HFE-145shNKX#1	TRUE	chr10:5,466,823-6,326,323	Homozygous Copy Loss	859501	p15.1	36.133	-1.07751	0	690	859500	chr10:5,466,824-6,326,323	859502	chr10:5,466,823-6,326,324	100132159, 100422989, 100628560, 10276, 105376382, 2665, 3559, 3601, 51806, 5209, 54522, 54906, 79754, 810, 84893, 84991	NET1	0	16	NET1, CALML5, CALML3-AS1, CALML3, LOC105376382, ASB13, FAM208B, GDI2, ANKRD16, FBXO18, IL15RA, IL2RA, RBM17, MIR3155B, MIR3155A, PFKFB3	1	hsa-mir-3155
HFE-145shNKX#1	TRUE	chr10:6,326,323-6,373,823	CN Loss	47501	p15.1	2.48421	-0.941608	0	37	47500	chr10:6,326,324-6,373,823	47502	chr10:6,326,323-6,373,824	399715	LOC399715	5.8458e-163	1	LOC399715	0
HFE-145shNKX#1	TRUE	chr10:6,373,823-6,673,523	Homozygous Copy Loss	299701	p15.1 - p14	24.7788	-1.07277	0	238	299700	chr10:6,373,824-6,673,523	299702	chr10:6,373,823-6,673,524	101928150, 399715, 399716, 439949, 5588	LOC101928150, LOC399715	0	5	LOC399715, LOC399716, PRKCQ, PRKCQ-AS1, LOC101928150	0
HFE-145shNKX#1	TRUE	chr10:6,673,523-6,742,558	CN Loss	69036	p14	100	-0.961289	0	55	68400	chr10:6,673,524-6,741,923	69502	chr10:6,673,523-6,743,024	100616234, 101928150	LOC101928150	1.06142e-266	2	LOC101928150, MIR4454	0
HFE-145shNKX#1	TRUE	chr10:6,742,558-6,839,123	Homozygous Copy Loss	96566	p14	100	-1.0549	0	75	96100	chr10:6,743,024-6,839,123	97202	chr10:6,741,923-6,839,124	100507127, 100652997, 108570035	LINC00707	0	3	LINP1, LINC00706, LINC00707	0
HFE-145shNKX#1	TRUE	chr10:6,839,123-6,864,272	CN Loss	25150	p14	24.3111	-0.922125	0	18	24600	chr10:6,839,124-6,863,723	25902	chr10:6,839,123-6,865,024	100507127	LINC00707	8.08419e-70	1	LINC00707	0
HFE-145shNKX#1	TRUE	chr10:6,901,623-7,036,783	Homozygous Copy Loss	135161	p14	0	-1.04332	0	104	134600	chr10:6,901,624-7,036,223	135802	chr10:6,901,623-7,037,424			0	0		0
HFE-145shNKX#1	TRUE	chr10:7,036,783-7,141,823	CN Loss	105041	p14	1.21858	-0.986462	0	81	104400	chr10:7,037,424-7,141,823	105602	chr10:7,036,223-7,141,824			0	0		0
HFE-145shNKX#1	TRUE	chr10:7,141,823-7,702,859	Homozygous Copy Loss	561037	p14	1.0944	-1.06032	0	438	560000	chr10:7,141,824-7,701,823	561302	chr10:7,141,823-7,703,124	106635547, 57713, 80760	ITIH5	0	3	SNORD129, SFMBT2, ITIH5	0
HFE-145shNKX#1	TRUE	chr10:7,702,859-7,733,523	CN Loss	30665	p14	30.3972	-0.931541	0	23	30400	chr10:7,703,124-7,733,523	31702	chr10:7,701,823-7,733,524	80760	ITIH5	2.10248e-91	1	ITIH5	0
HFE-145shNKX#1	TRUE	chr10:7,733,523-8,346,523	Homozygous Copy Loss	613001	p14	3.31354	-1.0575	0	471	613000	chr10:7,733,524-8,346,523	613002	chr10:7,733,523-8,346,524	100507143, 22944, 2625, 3698, 399717, 509, 83860		0	7	ITIH2, KIN, ATP5C1, TAF3, GATA3-AS1, GATA3, LINC00708	0
HFE-145shNKX#1	TRUE	chr10:8,346,523-8,393,823	CN Loss	47301	p14	0	-0.955135	0	36	47300	chr10:8,346,524-8,393,823	47302	chr10:8,346,523-8,393,824			1.01856e-162	0		0
HFE-145shNKX#1	TRUE	chr10:8,393,823-8,424,523	Homozygous Copy Loss	30701	p14	0	-1.04435	0	23	30700	chr10:8,393,824-8,424,523	30702	chr10:8,393,823-8,424,524			4.03702e-129	0		0
HFE-145shNKX#1	TRUE	chr10:8,424,523-8,468,604	CN Loss	44082	p14	0	-0.982159	0	33	44000	chr10:8,424,524-8,468,523	45402	chr10:8,424,523-8,469,924			3.72846e-148	0		0
HFE-145shNKX#1	TRUE	chr10:8,468,604-8,549,398	Homozygous Copy Loss	80795	p14	0.580489	-1.02769	0	61	78300	chr10:8,469,924-8,548,223	81002	chr10:8,468,523-8,549,524			0	0		0
HFE-145shNKX#1	TRUE	chr10:8,549,398-8,564,887	CN Loss	15490	p14	24.3786	-0.886221	0	12	14500	chr10:8,549,524-8,564,023	17102	chr10:8,548,223-8,565,324			2.65166e-42	0		0
HFE-145shNKX#1	TRUE	chr10:8,564,887-8,609,492	Homozygous Copy Loss	44606	p14	3.71707	-1.07141	0	33	43700	chr10:8,565,324-8,609,023	46302	chr10:8,564,023-8,610,324			1.03095e-184	0		0
HFE-145shNKX#1	TRUE	chr10:8,609,492-8,720,323	CN Loss	110832	p14	17.7044	-0.969523	0	83	110000	chr10:8,610,324-8,720,323	111302	chr10:8,609,023-8,720,324	105376398		0	1	LOC105376398	0
HFE-145shNKX#1	TRUE	chr10:8,720,323-8,836,623	Homozygous Copy Loss	116301	p14	14.6432	-1.00454	0	87	116300	chr10:8,720,324-8,836,623	116302	chr10:8,720,323-8,836,624			0	0		0
HFE-145shNKX#1	TRUE	chr10:8,836,623-9,805,523	CN Loss	968901	p14	55.7736	-0.944356	0	714	968900	chr10:8,836,624-9,805,523	968902	chr10:8,836,623-9,805,524	100507163, 101928272, 105755953		0	3	LOC105755953, LOC101928272, LINC00709	0
HFE-145shNKX#1	TRUE	chr10:9,805,523-9,824,323	Homozygous Copy Loss	18801	p14	100	-1.12806	0	14	18800	chr10:9,805,524-9,824,323	18802	chr10:9,805,523-9,824,324			4.00857e-82	0		0
HFE-145shNKX#1	TRUE	chr10:9,824,323-9,888,123	CN Loss	63801	p14	100	-0.92484	0	47	63800	chr10:9,824,324-9,888,123	63802	chr10:9,824,323-9,888,124			1.5927e-196	0		0
HFE-145shNKX#1	TRUE	chr10:9,888,123-9,921,789	Homozygous Copy Loss	33667	p14	100	-1.05448	0	25	33100	chr10:9,888,124-9,921,223	34402	chr10:9,888,123-9,922,524			4.85458e-142	0		0
HFE-145shNKX#1	TRUE	chr10:9,921,789-9,933,123	CN Loss	11335	p14	100	-0.893354	0	9	10600	chr10:9,922,524-9,933,123	11902	chr10:9,921,223-9,933,124			1.18972e-32	0		0
HFE-145shNKX#1	TRUE	chr10:9,933,123-9,952,823	Homozygous Copy Loss	19701	p14	100	-1.09803	0	15	19700	chr10:9,933,124-9,952,823	19702	chr10:9,933,123-9,952,824			3.8292e-90	0		0
HFE-145shNKX#1	TRUE	chr10:9,952,823-10,223,023	CN Loss	270201	p14	100	-0.95057	0	202	270200	chr10:9,952,824-10,223,023	270202	chr10:9,952,823-10,223,024	101928298		0	1	LOC101928298	0
HFE-145shNKX#1	TRUE	chr10:10,223,023-10,281,723	Homozygous Copy Loss	58701	p14	100	-1.06231	0	44	58700	chr10:10,223,024-10,281,723	58702	chr10:10,223,023-10,281,724			2.53724e-253	0		0
HFE-145shNKX#1	TRUE	chr10:10,281,723-10,297,123	CN Loss	15401	p14	100	-0.895872	0	12	15400	chr10:10,281,724-10,297,123	15402	chr10:10,281,723-10,297,124			1.16038e-44	0		0
HFE-145shNKX#1	TRUE	chr10:10,297,123-10,315,323	Homozygous Copy Loss	18201	p14	100	-1.08563	0	14	18200	chr10:10,297,124-10,315,323	18202	chr10:10,297,123-10,315,324			1.61742e-77	0		0
HFE-145shNKX#1	TRUE	chr10:10,315,323-10,411,223	CN Loss	95901	p14	100	-0.9373	0	73	95900	chr10:10,315,324-10,411,223	95902	chr10:10,315,323-10,411,224			0	0		0
HFE-145shNKX#1	TRUE	chr10:10,411,223-10,463,323	Homozygous Copy Loss	52101	p14	32.4818	-1.01765	0	40	52100	chr10:10,411,224-10,463,323	52102	chr10:10,411,223-10,463,324	101928322	LOC101928322	7.33853e-213	1	LOC101928322	0
HFE-145shNKX#1	TRUE	chr10:10,463,323-10,492,323	CN Loss	29001	p14	0	-0.930641	0	22	29000	chr10:10,463,324-10,492,323	29002	chr10:10,463,323-10,492,324	101928322	LOC101928322	8.87043e-95	1	LOC101928322	0
HFE-145shNKX#1	TRUE	chr10:10,492,323-10,509,123	Homozygous Copy Loss	16801	p14	1.94643	-1.11586	0	13	16800	chr10:10,492,324-10,509,123	16802	chr10:10,492,323-10,509,124	101928322, 10659	CELF2, LOC101928322	7.55716e-77	2	LOC101928322, CELF2	0
HFE-145shNKX#1	TRUE	chr10:10,509,123-10,579,823	CN Loss	70701	p14	0	-0.93798	0	54	70700	chr10:10,509,124-10,579,823	70702	chr10:10,509,123-10,579,824	10659	CELF2	1.19313e-236	1	CELF2	0
HFE-145shNKX#1	TRUE	chr10:10,579,823-10,664,323	Homozygous Copy Loss	84501	p14	6.24852	-1.04811	0	66	84500	chr10:10,579,824-10,664,323	84502	chr10:10,579,823-10,664,324	10659	CELF2	0	1	CELF2	0
HFE-145shNKX#1	TRUE	chr10:10,664,323-10,704,048	CN Loss	39726	p14	0	-0.948273	0	30	38800	chr10:10,664,324-10,703,123	40102	chr10:10,664,323-10,704,424	10659	CELF2	1.71913e-123	1	CELF2	0
HFE-145shNKX#1	TRUE	chr10:10,704,048-10,727,974	Homozygous Copy Loss	23927	p14	1.38343	-1.1741	0	19	22800	chr10:10,704,424-10,727,223	25402	chr10:10,703,123-10,728,524	10659	CELF2	6.92593e-122	1	CELF2	0
HFE-145shNKX#1	TRUE	chr10:10,727,974-10,738,623	CN Loss	10650	p14	0	-0.770589	0	7	10100	chr10:10,728,524-10,738,623	11402	chr10:10,727,223-10,738,624	10659	CELF2	4.97752e-21	1	CELF2	0
HFE-145shNKX#1	TRUE	chr10:10,738,623-14,454,123	Homozygous Copy Loss	3715501	p14 - p13	11.1967	-1.08088	0	2980	3715500	chr10:10,738,624-14,454,123	3715502	chr10:10,738,623-14,454,124	100313841, 100422843, 100616151, 100616320, 100616488, 101928453, 103625684, 10659, 11164, 117580, 207107, 219731, 221044, 222389, 22929, 254312, 254427, 26019, 414196, 439950, 5264, 55176, 55388, 55526, 55691, 57118, 79746, 83643, 8559, 8872, 9712	CELF2	0	31	SFTA1P, CELF2, LINC00710, CELF2-AS2, CELF2-AS1, USP6NL, ECHDC3, PROSER2, PROSER2-AS1, UPF2, DHTKD1, MIR548AK, SEC61A2, NUDT5, CDC123, MIR4480, CAMK1D, MIR4481, MIR548Q, CCDC3, OPTN, MCM10, RNU6-2, UCMA, PHYH, SEPHS1, BEND7, PRPF18, FRMD4A, LOC101928453, MIR4293	2	hsa-mir-548q, hsa-mir-4293
HFE-145shNKX#1	TRUE	chr10:14,454,123-14,475,350	CN Loss	21228	p13	0	-0.962461	0	17	20400	chr10:14,454,124-14,474,523	21702	chr10:14,454,123-14,475,824			1.12482e-71	0		0
HFE-145shNKX#1	TRUE	chr10:14,475,350-14,490,785	Homozygous Copy Loss	15436	p13	0	-1.15044	0	12	14600	chr10:14,475,824-14,490,423	17102	chr10:14,474,523-14,491,624	100302116		1.63926e-81	1	MIR1265	1	hsa-mir-1265
HFE-145shNKX#1	TRUE	chr10:14,490,785-14,494,175	CN Loss	3391	p13	0	-0.699057	0	3	1300	chr10:14,491,624-14,492,923	3802	chr10:14,490,423-14,494,224			0.000223237	0		0
HFE-145shNKX#1	TRUE	chr10:17,777,623-18,000,223	High Copy Gain	222601	p12.33	100	1.29856	0	50	187900	chr10:17,777,624-17,965,523	257302	chr10:17,777,623-18,034,924	4360, 574445, 653567	MRC1	0	3	TMEM236, MIR511, MRC1	1	hsa-mir-511-1
HFE-145shNKX#1	TRUE	chr10:18,000,223-18,208,323	Homozygous Copy Loss	208101	p12.33	74.4248	-4.90986		87	173400	chr10:18,034,924-18,208,323	242802	chr10:17,965,523-18,208,324	4360, 574445, 653567	MRC1	0	3	MRC1, TMEM236, MIR511	1	hsa-mir-511-2
HFE-145shNKX#1	TRUE	chr10:26,990,979-27,002,423	CN Loss	11445	p12.1	28.8361	-0.229667	50	9	10300	chr10:26,992,124-27,002,423	11602	chr10:26,990,823-27,002,424	23590	PDSS1	0.00033162	1	PDSS1	0
HFE-145shNKX#1	TRUE	chr10:27,223,723-27,227,652	CN Loss	3930	p12.1	100	-0.631814	0	5	3500	chr10:27,223,724-27,227,223	4302	chr10:27,223,723-27,228,024	387644	FAM238C	3.00324e-08	1	FAM238C	0
HFE-145shNKX#1	TRUE	chr10:32,257,302-32,261,123	Homozygous Copy Loss	3822	p11.22	100	-2.12291	100	4	3200	chr10:32,257,924-32,261,123	4502	chr10:32,256,623-32,261,124			9.72483e-88	0		0
HFE-145shNKX#1	TRUE	chr10:37,451,623-37,469,723	High Copy Gain	18101	p11.21	100	1.82972	50	21	18100	chr10:37,451,624-37,469,723	18102	chr10:37,451,623-37,469,724	91074	ANKRD30A	0	1	ANKRD30A	0
HFE-145shNKX#1	TRUE	chr10:37,469,723-37,480,053	Homozygous Copy Loss	10331	p11.21	100	-3.55034	100	7	9800	chr10:37,469,724-37,479,523	11202	chr10:37,469,723-37,480,924	91074	ANKRD30A	0	1	ANKRD30A	0
HFE-145shNKX#1	TRUE	chr10:38,775,723-38,777,823	CN Gain	2101	p11.1	100	0.309031		10	2100	chr10:38,775,724-38,777,823	2102	chr10:38,775,723-38,777,824			1	0		0
HFE-145shNKX#1	TRUE	chr10:38,777,823-38,778,573	CN Loss	751	p11.1	100	-0.400698		4	700	chr10:38,777,824-38,778,523	802	chr10:38,777,823-38,778,624			0.554074	0		0
HFE-145shNKX#1	TRUE	chr10:38,778,573-38,779,423	CN Gain	851	p11.1	100	0.506802		4	800	chr10:38,778,624-38,779,423	902	chr10:38,778,523-38,779,424			1	0		0
HFE-145shNKX#1	TRUE	chr10:38,779,423-38,780,123	Homozygous Copy Loss	701	p11.1	100	-1.51174		6	700	chr10:38,779,424-38,780,123	702	chr10:38,779,423-38,780,124			5.48035e-104	0		0
HFE-145shNKX#1	TRUE	chr10:38,805,423-38,808,023	CN Gain	2601	p11.1	100	0.231747		10	2600	chr10:38,805,424-38,808,023	2602	chr10:38,805,423-38,808,024			1	0		0
HFE-145shNKX#1	TRUE	chr10:38,808,023-38,882,223	CN Loss	74201	p11.1	100	-0.253576		21	74200	chr10:38,808,024-38,882,223	74202	chr10:38,808,023-38,882,224			7.99916e-05	0		0
HFE-145shNKX#1	TRUE	chr10:42,527,223-42,529,423	Homozygous Copy Loss	2201	q11.21	100	-1.69783		21	2200	chr10:42,527,224-42,529,423	2202	chr10:42,527,223-42,529,424			0	0		0
HFE-145shNKX#1	TRUE	chr10:42,529,423-42,531,923	CN Loss	2501	q11.21	100	-0.657679		24	2500	chr10:42,529,424-42,531,923	2502	chr10:42,529,423-42,531,924			5.19301e-83	0		0
HFE-145shNKX#1	TRUE	chr10:42,531,923-42,532,323	Homozygous Copy Loss	401	q11.21	100	-2.11153		4	400	chr10:42,531,924-42,532,323	402	chr10:42,531,923-42,532,324			1.10784e-80	0		0
HFE-145shNKX#1	TRUE	chr10:42,532,323-42,533,223	CN Loss	901	q11.21	100	-0.336513		9	900	chr10:42,532,324-42,533,223	902	chr10:42,532,323-42,533,224			1	0		0
HFE-145shNKX#1	TRUE	chr10:42,533,223-42,533,923	Homozygous Copy Loss	701	q11.21	100	-1.34435		7	700	chr10:42,533,224-42,533,923	702	chr10:42,533,223-42,533,924			6.68771e-69	0		0
HFE-145shNKX#1	TRUE	chr10:42,533,923-42,534,223	CN Loss	301	q11.21	100	-0.79954		3	300	chr10:42,533,924-42,534,223	302	chr10:42,533,923-42,534,224			3.83801e-05	0		0
HFE-145shNKX#1	TRUE	chr10:42,535,673-42,536,523	CN Loss	851	q11.21	100	-0.773737		7	800	chr10:42,535,724-42,536,523	902	chr10:42,535,623-42,536,524			2.01232e-16	0		0
HFE-145shNKX#1	TRUE	chr10:42,623,823-42,625,223	Homozygous Copy Loss	1401	q11.21	100	-1.69231		5	1400	chr10:42,623,824-42,625,223	1402	chr10:42,623,823-42,625,224			7.77954e-73	0		0
HFE-145shNKX#1	TRUE	chr10:42,625,223-42,642,023	CN Loss	16801	q11.21	100	-0.330931	100	34	16800	chr10:42,625,224-42,642,023	16802	chr10:42,625,223-42,642,024			2.12193e-12	0		0
HFE-145shNKX#1	TRUE	chr10:42,647,523-42,648,923	CN Loss	1401	q11.21	100	-0.527525		6	1400	chr10:42,647,524-42,648,923	1402	chr10:42,647,523-42,648,924			0.000548233	0		0
HFE-145shNKX#1	TRUE	chr10:42,648,923-42,652,823	CN Gain	3901	q11.21	100	0.2359		9	3900	chr10:42,648,924-42,652,823	3902	chr10:42,648,923-42,652,824			1	0		0
HFE-145shNKX#1	TRUE	chr10:42,652,823-42,663,223	CN Loss	10401	q11.21	100	-0.521541		33	10400	chr10:42,652,824-42,663,223	10402	chr10:42,652,823-42,663,224			7.76791e-44	0		0
HFE-145shNKX#1	TRUE	chr10:42,798,823-42,802,523	CN Loss	3701	q11.21	100	-0.282804		17	3700	chr10:42,798,824-42,802,523	3702	chr10:42,798,823-42,802,524			6.34462e-06	0		0
HFE-145shNKX#1	TRUE	chr10:42,802,523-42,806,023	CN Gain	3501	q11.21	100	0.237567		10	3500	chr10:42,802,524-42,806,023	3502	chr10:42,802,523-42,806,024			1	0		0
HFE-145shNKX#1	TRUE	chr10:42,806,023-42,810,023	CN Loss	4001	q11.21	100	-0.412136		15	4000	chr10:42,806,024-42,810,023	4002	chr10:42,806,023-42,810,024			1.17904e-14	0		0
HFE-145shNKX#1	TRUE	chr10:42,817,423-42,818,223	Homozygous Copy Loss	801	q11.21	100	-1.03414		6	800	chr10:42,817,424-42,818,223	802	chr10:42,817,423-42,818,224			1.70547e-51	0		0
HFE-145shNKX#1	TRUE	chr10:46,259,923-46,314,423	CN Gain	54501	q11.22	100	0.329107	0	29	54500	chr10:46,259,924-46,314,423	54502	chr10:46,259,923-46,314,424	253725, 643479	WASHC2C	7.87931e-24	2	WASHC2C, FAM25E	0
HFE-145shNKX#1	TRUE	chr10:46,358,723-46,947,023	High Copy Gain	588301	q11.22	100	1.24468	0	123	588300	chr10:46,358,724-46,947,023	588302	chr10:46,358,723-46,947,024	26095, 414241, 728053, 728798		0	4	PTPN20, FRMPD2B, BMS1P1, FAM35BP	0
HFE-145shNKX#1	TRUE	chr10:46,947,023-47,156,923	CN Gain	209901	q11.22	100	0.389603	0	235	209900	chr10:46,947,024-47,156,923	209902	chr10:46,947,023-47,156,924	100996758, 102724593, 5540, 643650, 728643, 83849, 9721		8.4403e-169	7	LOC102724593, SYT15, GPRIN2, NPY4R, NPY4R2, LINC00842, HNRNPA1P33	0
HFE-145shNKX#1	TRUE	chr10:47,156,923-47,175,023	High Copy Gain	18101	q11.22	100	2.34102		4	18100	chr10:47,156,924-47,175,023	18102	chr10:47,156,923-47,175,024	653145		1.14498e-103	1	ANXA8	0
HFE-145shNKX#1	TRUE	chr10:47,216,223-47,272,523	CN Gain	56301	q11.22	100	0.407076		32	56300	chr10:47,216,224-47,272,523	56302	chr10:47,216,223-47,272,524	642826		2.09458e-28	1	BMS1P2	0
HFE-145shNKX#1	TRUE	chr10:47,272,523-47,328,823	High Copy Gain	56301	q11.22	100	1.0624		15	56300	chr10:47,272,524-47,328,823	56302	chr10:47,272,523-47,328,824			3.60655e-91	0		0
HFE-145shNKX#1	TRUE	chr10:47,328,823-47,395,023	CN Gain	66201	q11.22	100	0.538909	0	44	66200	chr10:47,328,824-47,395,023	66202	chr10:47,328,823-47,395,024	439965	FAM35DP	5.31744e-53	1	FAM35DP	0
HFE-145shNKX#1	TRUE	chr10:47,756,423-47,842,073	High Copy Gain	85651	q11.22	100	1.87937		5	25400	chr10:47,756,424-47,781,823	145902	chr10:47,756,423-47,902,324	728113	ANXA8L1	5.20313e-90	1	ANXA8L1	0
HFE-145shNKX#1	TRUE	chr10:47,842,073-47,946,523	CN Loss	104451	q11.22	100	-0.543807		17	44200	chr10:47,902,324-47,946,523	164702	chr10:47,781,823-47,946,524			7.15979e-06	0		0
HFE-145shNKX#1	TRUE	chr10:47,971,923-47,983,223	High Copy Gain	11301	q11.22	100	0.915328		5	11300	chr10:47,971,924-47,983,223	11302	chr10:47,971,923-47,983,224			2.74812e-17	0		0
HFE-145shNKX#1	TRUE	chr10:47,997,123-48,079,123	High Copy Gain	82001	q11.22	100	1.02633	50	18	48800	chr10:47,997,124-48,045,923	115202	chr10:47,997,123-48,112,324			2.45429e-91	0		0
HFE-145shNKX#1	TRUE	chr10:48,079,123-48,300,723	Homozygous Copy Loss	221601	q11.22	100	-5.03523		58	188400	chr10:48,112,324-48,300,723	254802	chr10:48,045,923-48,300,724	100133093, 1517, 642517, 642826, 644054, 653145		0	6	CTSLP2, BMS1P2, AGAP9, FAM25G, FAM25C, ANXA8	0
HFE-145shNKX#1	TRUE	chr10:48,664,423-48,815,723	Homozygous Copy Loss	151301	q11.22	100	-1.79396		91	151300	chr10:48,664,424-48,815,723	151302	chr10:48,664,423-48,815,724	26095	PTPN20	0	1	PTPN20	0
HFE-145shNKX#1	TRUE	chr10:48,815,723-48,860,923	CN Loss	45201	q11.22	100	-0.624556		20	45200	chr10:48,815,724-48,860,923	45202	chr10:48,815,723-48,860,924	26095, 728798	FRMPD2B, PTPN20	2.07172e-76	2	PTPN20, FRMPD2B	0
HFE-145shNKX#1	TRUE	chr10:48,860,923-48,898,423	CN Gain	37501	q11.22	100	0.242211		14	37500	chr10:48,860,924-48,898,423	37502	chr10:48,860,923-48,898,424	728798	FRMPD2B	1	1	FRMPD2B	0
HFE-145shNKX#1	TRUE	chr10:48,898,423-48,935,523	High Copy Gain	37101	q11.22	100	0.813035		10	37100	chr10:48,898,424-48,935,523	37102	chr10:48,898,423-48,935,524	728053	BMS1P1	6.4123e-26	1	BMS1P1	0
HFE-145shNKX#1	TRUE	chr10:48,935,523-48,982,123	CN Gain	46601	q11.22	100	0.365232		15	46600	chr10:48,935,524-48,982,123	46602	chr10:48,935,523-48,982,124	100381203, 728053	BMS1P1	1	2	BMS1P1, GLUD1P2	0
HFE-145shNKX#1	TRUE	chr10:48,982,123-48,998,823	CN Loss	16701	q11.22	100	-0.200186		6	16700	chr10:48,982,124-48,998,823	16702	chr10:48,982,123-48,998,824			1	0		0
HFE-145shNKX#1	TRUE	chr10:48,998,823-49,146,723	Homozygous Copy Loss	147901	q11.22	100	-2.88635		34	88700	chr10:48,998,824-49,087,523	207102	chr10:48,998,823-49,205,924			0	0		0
HFE-145shNKX#1	TRUE	chr10:49,146,723-49,248,923	High Copy Gain	102201	q11.22	100	0.810777		13	43000	chr10:49,205,924-49,248,923	161402	chr10:49,087,523-49,248,924	100133093, 414224, 644054		2.85077e-37	3	FAM25C, FAM25G, AGAP12P	0
HFE-145shNKX#1	TRUE	chr10:49,248,923-49,271,723	CN Gain	22801	q11.22	100	0.329705	0	8	22800	chr10:49,248,924-49,271,723	22802	chr10:49,248,923-49,271,724			1	0		0
HFE-145shNKX#1	TRUE	chr10:49,271,723-49,303,823	Homozygous Copy Loss	32101	q11.22	100	-1.46909		20	32100	chr10:49,271,724-49,303,823	32102	chr10:49,271,723-49,303,824			0	0		0
HFE-145shNKX#1	TRUE	chr10:49,303,823-49,338,523	CN Loss	34701	q11.22	100	-0.320487	0	13	34700	chr10:49,303,824-49,338,523	34702	chr10:49,303,823-49,338,524			1.03413e-12	0		0
HFE-145shNKX#1	TRUE	chr10:49,338,523-49,356,123	Homozygous Copy Loss	17601	q11.22	100	-3.10526		13	17600	chr10:49,338,524-49,356,123	17602	chr10:49,338,523-49,356,124			0	0		0
HFE-145shNKX#1	TRUE	chr10:49,356,123-49,390,761	CN Loss	34639	q11.22	100	-0.307329	66.6667	21	34300	chr10:49,356,124-49,390,423	35602	chr10:49,356,123-49,391,724	143162	FRMPD2	1.52144e-10	1	FRMPD2	0
HFE-145shNKX#1	TRUE	chr10:51,162,773-51,214,023	Homozygous Copy Loss	51251	q11.23	100	-1.17928		5	14900	chr10:51,199,124-51,214,023	87602	chr10:51,126,423-51,214,024	8505	PARG	7.9576e-57	1	PARG	0
HFE-145shNKX#1	TRUE	chr10:51,214,023-51,221,923	CN Loss	7901	q11.23	100	-0.632018		3	7900	chr10:51,214,024-51,221,923	7902	chr10:51,214,023-51,221,924	643479, 8505	PARG	1	2	PARG, FAM25E	0
HFE-145shNKX#1	TRUE	chr10:51,221,923-51,259,123	CN Gain	37201	q11.23	100	0.407583		7	37200	chr10:51,221,924-51,259,123	37202	chr10:51,221,923-51,259,124	100506785, 8505	PARG, PARGP1	0.000327255	2	PARG, PARGP1	0
HFE-145shNKX#1	TRUE	chr10:51,259,123-51,312,423	CN Loss	53301	q11.23	100	-0.257092		9	53300	chr10:51,259,124-51,312,423	53302	chr10:51,259,123-51,312,424	100506785, 8505	PARG, PARGP1	1	2	PARG, PARGP1	0
HFE-145shNKX#1	TRUE	chr10:51,312,423-51,424,123	High Copy Gain	111701	q11.23	100	1.05553		27	77100	chr10:51,312,424-51,389,523	146302	chr10:51,312,423-51,458,724	100506785, 100652748, 109616974, 109617009, 8505	PARG, PARGP1, TIMM23B	9.55866e-168	5	PARG, PARGP1, SNORA74C-1, SNORA74C-2, TIMM23B	0
HFE-145shNKX#1	TRUE	chr10:51,597,223-51,723,523	Homozygous Copy Loss	126301	q11.23	100	-4.65286		86	126300	chr10:51,597,224-51,723,523	126302	chr10:51,597,223-51,723,524	100287932, 100652748, 109616974, 109617009	TIMM23, TIMM23B	0	4	TIMM23B, TIMM23, SNORA74C-1, SNORA74C-2	0
HFE-145shNKX#1	TRUE	chr10:51,723,523-51,749,523	CN Loss	26001	q11.23	100	-0.228142		20	26000	chr10:51,723,524-51,749,523	26002	chr10:51,723,523-51,749,524	100652748, 414189	AGAP6, TIMM23B	1	2	TIMM23B, AGAP6	0
HFE-145shNKX#1	TRUE	chr10:51,837,223-51,846,123	Homozygous Copy Loss	8901	q11.23	100	-1.35585		6	8900	chr10:51,837,224-51,846,123	8902	chr10:51,837,223-51,846,124	387680	WASHC2A	1.24408e-59	1	WASHC2A	0
HFE-145shNKX#1	TRUE	chr10:51,846,123-51,873,923	CN Loss	27801	q11.23	100	-0.331069		13	27800	chr10:51,846,124-51,873,923	27802	chr10:51,846,123-51,873,924	387680	WASHC2A	2.80341e-10	1	WASHC2A	0
HFE-145shNKX#1	TRUE	chr10:51,873,923-52,001,211	Homozygous Copy Loss	127289	q11.23	100	-1.78257	100	51	126000	chr10:51,873,924-51,999,923	127502	chr10:51,873,923-52,001,424	387680, 56624	ASAH2, WASHC2A	0	2	WASHC2A, ASAH2	0
HFE-145shNKX#1	TRUE	chr10:52,502,436-52,508,923	CN Loss	6488	q11.23	100	-0.430255	0	5	5200	chr10:52,503,724-52,508,923	6502	chr10:52,502,423-52,508,924	653308	ASAH2B	1	1	ASAH2B	0
HFE-145shNKX#1	TRUE	chr10:52,508,923-52,515,923	Homozygous Copy Loss	7001	q11.23	100	-2.15959		6	7000	chr10:52,508,924-52,515,923	7002	chr10:52,508,923-52,515,924	653308	ASAH2B	3.7937e-182	1	ASAH2B	0
HFE-145shNKX#1	TRUE	chr10:52,515,923-52,542,923	CN Loss	27001	q11.23	75.5481	-0.242238	0	20	27000	chr10:52,515,924-52,542,923	27002	chr10:52,515,923-52,542,924	653308	ASAH2B	1.35938e-06	1	ASAH2B	0
HFE-145shNKX#1	TRUE	chr10:53,203,423-53,215,023	High Copy Gain	11601	q21.1	90.9569	0.817432	100	5	11600	chr10:53,203,424-53,215,023	11602	chr10:53,203,423-53,215,024	5592	PRKG1	6.6421e-15	1	PRKG1	0
HFE-145shNKX#1	TRUE	chr10:54,928,813-54,937,658	Homozygous Copy Loss	8846	q21.1	100	-1.12209	0	6	7800	chr10:54,929,324-54,937,123	10602	chr10:54,927,923-54,938,524			2.9895e-31	0		0
HFE-145shNKX#1	TRUE	chr10:60,001,423-60,008,323	CN Loss	6901	q21.1	0	-0.684791	0	5	6900	chr10:60,001,424-60,008,323	6902	chr10:60,001,423-60,008,324	253430	IPMK	3.88545e-10	1	IPMK	0
HFE-145shNKX#1	TRUE	chr10:71,280,823-71,292,023	High Copy Gain	11201	q22.1	100	0.939259		5	11200	chr10:71,280,824-71,292,023	11202	chr10:71,280,823-71,292,024			4.79284e-13	0		0
HFE-145shNKX#1	TRUE	chr10:74,042,723-74,069,050	CN Loss	26328	q22.1	0	-0.226228	87.5	21	25800	chr10:74,042,724-74,068,523	27002	chr10:74,042,723-74,069,724			0.593741	0		0
HFE-145shNKX#1	TRUE	chr10:75,427,023-75,437,523	CN Loss	10501	q22.2	100	-0.294882		8	10500	chr10:75,427,024-75,437,523	10502	chr10:75,427,023-75,437,524	729092	AGAP5	1	1	AGAP5	0
HFE-145shNKX#1	TRUE	chr10:77,225,523-77,239,323	Homozygous Copy Loss	13801	q22.2	31.7899	-1.09957	0	11	13800	chr10:77,225,524-77,239,323	13802	chr10:77,225,523-77,239,324	83938	LRMDA	5.19338e-56	1	LRMDA	0
HFE-145shNKX#1	TRUE	chr10:77,239,323-77,268,833	CN Loss	29511	q22.2	100	-0.968207	10	23	28400	chr10:77,239,324-77,267,723	29602	chr10:77,239,323-77,268,924	83938	LRMDA	6.541e-102	1	LRMDA	0
HFE-145shNKX#1	TRUE	chr10:77,298,416-77,342,423	CN Loss	44008	q22.2	100	-0.970852	0	33	43600	chr10:77,298,824-77,342,423	44802	chr10:77,297,623-77,342,424	693191, 83938	LRMDA	4.47931e-135	2	MIR606, LRMDA	1	hsa-mir-606
HFE-145shNKX#1	TRUE	chr10:77,448,254-77,558,920	CN Loss	110667	q22.2	100	-0.943059	0	86	109300	chr10:77,448,724-77,558,023	111902	chr10:77,447,423-77,559,324	105378367, 83938	LRMDA	0	2	LOC105378367, LRMDA	0
HFE-145shNKX#1	TRUE	chr10:77,558,920-77,632,823	Homozygous Copy Loss	73904	q22.2	100	-1.03245	0	57	73500	chr10:77,559,324-77,632,823	74802	chr10:77,558,023-77,632,824	83938	LRMDA	4.40096e-300	1	LRMDA	0
HFE-145shNKX#1	TRUE	chr10:77,632,823-77,679,455	CN Loss	46633	q22.2	100	-0.98025	0	36	45800	chr10:77,632,824-77,678,623	47102	chr10:77,632,823-77,679,924	83938	LRMDA	3.64855e-161	1	LRMDA	0
HFE-145shNKX#1	TRUE	chr10:77,679,455-77,707,123	Homozygous Copy Loss	27669	q22.2 - q22.3	100	-1.08665	0	21	27200	chr10:77,679,924-77,707,123	28502	chr10:77,678,623-77,707,124	83938	LRMDA	1.3574e-122	1	LRMDA	0
HFE-145shNKX#1	TRUE	chr10:77,707,123-77,749,823	CN Loss	42701	q22.3	100	-0.955248	0	33	42700	chr10:77,707,124-77,749,823	42702	chr10:77,707,123-77,749,824	83938	LRMDA	3.26528e-144	1	LRMDA	0
HFE-145shNKX#1	TRUE	chr10:77,749,823-77,791,623	Homozygous Copy Loss	41801	q22.3	49.3445	-1.09835	0	32	41800	chr10:77,749,824-77,791,623	41802	chr10:77,749,823-77,791,624	83938	LRMDA	4.80159e-186	1	LRMDA	0
HFE-145shNKX#1	TRUE	chr10:77,791,623-77,841,059	CN Loss	49437	q22.3	0	-0.906632	0	38	48300	chr10:77,791,624-77,839,923	49602	chr10:77,791,623-77,841,224	83938	LRMDA	3.00522e-163	1	LRMDA	0
HFE-145shNKX#1	TRUE	chr10:78,255,323-78,261,223	Homozygous Copy Loss	5901	q22.3	100	-3.79873		4	5900	chr10:78,255,324-78,261,223	5902	chr10:78,255,323-78,261,224	83938	LRMDA	2.39022e-278	1	LRMDA	0
HFE-145shNKX#1	TRUE	chr10:81,462,223-81,474,223	High Copy Gain	12001	q22.3	100	0.66047		11	12000	chr10:81,462,224-81,474,223	12002	chr10:81,462,223-81,474,224	101060691, 729262	NUTM2B-AS1	7.15251e-18	2	NUTM2B, NUTM2B-AS1	0
HFE-145shNKX#1	TRUE	chr10:81,525,523-81,544,823	CN Gain	19301	q22.3	100	0.308036		14	19300	chr10:81,525,524-81,544,823	19302	chr10:81,525,523-81,544,824	101060691	NUTM2B-AS1	7.74525e-06	1	NUTM2B-AS1	0
HFE-145shNKX#1	TRUE	chr10:81,601,023-81,611,723	Homozygous Copy Loss	10701	q22.3	100	-1.31455		8	10700	chr10:81,601,024-81,611,723	10702	chr10:81,601,023-81,611,724	283008		3.20886e-60	1	NUTM2E	0
HFE-145shNKX#1	TRUE	chr10:81,991,523-82,015,723	CN Loss	24201	q22.3 - q23.1	80.3471	-0.482711	70	21	24200	chr10:81,991,524-82,015,723	24202	chr10:81,991,523-82,015,724	100130698		6.76652e-31	1	LOC100130698	0
HFE-145shNKX#1	TRUE	chr10:82,062,467-82,073,023	Homozygous Copy Loss	10557	q23.1	0	-1.10833	0	8	10100	chr10:82,062,924-82,073,023	11402	chr10:82,061,623-82,073,024			8.51141e-41	0		0
HFE-145shNKX#1	TRUE	chr10:88,994,823-89,036,323	CN Loss	41501	q23.2	100	-0.617409		32	41500	chr10:88,994,824-89,036,323	41502	chr10:88,994,823-89,036,324	728190	NUTM2A-AS1	4.62404e-46	1	NUTM2A-AS1	0
HFE-145shNKX#1	TRUE	chr10:89,036,323-89,059,323	CN Gain	23001	q23.2	100	0.587302		11	23000	chr10:89,036,324-89,059,323	23002	chr10:89,036,323-89,059,324	728190	NUTM2A-AS1	1.35214e-15	1	NUTM2A-AS1	0
HFE-145shNKX#1	TRUE	chr10:89,059,323-89,102,823	CN Loss	43501	q23.2	100	-0.904429	0	33	43500	chr10:89,059,324-89,102,823	43502	chr10:89,059,323-89,102,824	677759, 728190	LINC00863, NUTM2A-AS1	2.0652e-102	2	NUTM2A-AS1, LINC00863	0
HFE-145shNKX#1	TRUE	chr10:89,102,823-89,129,623	Homozygous Copy Loss	26801	q23.2	100	-1.232		22	26800	chr10:89,102,824-89,129,623	26802	chr10:89,102,823-89,129,624	677759, 728130	LINC00863, NUTM2D	4.54518e-184	2	LINC00863, NUTM2D	0
HFE-145shNKX#1	TRUE	chr10:89,190,123-89,220,923	Homozygous Copy Loss	30801	q23.2	100	-1.76661		35	30800	chr10:89,190,124-89,220,923	30802	chr10:89,190,123-89,220,924			0	0		0
HFE-145shNKX#1	TRUE	chr10:89,220,923-89,250,023	CN Loss	29101	q23.2	100	-0.587827		23	29100	chr10:89,220,924-89,250,023	29102	chr10:89,220,923-89,250,024			1.48776e-40	0		0
HFE-145shNKX#1	TRUE	chr10:90,614,423-90,621,723	CN Loss	7301	q23.31	100	-0.336285	0	6	7300	chr10:90,614,424-90,621,723	7302	chr10:90,614,423-90,621,724			1	0		0
HFE-145shNKX#1	TRUE	chr10:90,794,048-90,802,123	CN Loss	8076	q23.31	64.0372	-0.5806	20	9	7700	chr10:90,794,424-90,802,123	8902	chr10:90,793,223-90,802,124			6.3044e-11	0		0
HFE-145shNKX#1	TRUE	chr10:98,269,523-98,276,723	CN Gain	7201	q24.1	0	0.471311	33.3333	6	7200	chr10:98,269,524-98,276,723	7202	chr10:98,269,523-98,276,724	7093	TLL2	0.0120536	1	TLL2	0
HFE-145shNKX#1	TRUE	chr10:99,184,123-99,214,742	CN Gain	30620	q24.1	12.3289	0.55301	28.5714	25	30600	chr10:99,184,124-99,214,723	31902	chr10:99,184,123-99,216,024	51013, 5223, 84287	ZDHHC16	9.08297e-30	3	PGAM1, EXOSC1, ZDHHC16	0
HFE-145shNKX#1	TRUE	chr10:100,687,923-100,699,923	High Copy Gain	12001	q24.2	100	1.02773		5	12000	chr10:100,687,924-100,699,923	12002	chr10:100,687,923-100,699,924	60495	HPSE2	4.29211e-17	1	HPSE2	0
HFE-145shNKX#1	TRUE	chr10:105,714,824-105,721,723	Homozygous Copy Loss	6900	q24.33	72.2279	-1.03464	0	5	6400	chr10:105,715,324-105,721,723	7602	chr10:105,714,123-105,721,724			6.46721e-14	0		0
HFE-145shNKX#1	TRUE	chr10:107,055,523-107,063,874	CN Loss	8352	q25.1	92.1806	-0.816075	100	6	7900	chr10:107,055,524-107,063,423	9302	chr10:107,055,523-107,064,824			1.32657e-11	0		0
HFE-145shNKX#1	TRUE	chr10:111,572,023-111,578,123	Homozygous Copy Loss	6101	q25.1	100	-2.06782		5	6100	chr10:111,572,024-111,578,123	6102	chr10:111,572,023-111,578,124			6.81809e-161	0		0
HFE-145shNKX#1	TRUE	chr10:124,340,226-124,353,523	CN Gain	13298	q26.13	100	0.529194	0	9	13100	chr10:124,340,424-124,353,523	14402	chr10:124,339,123-124,353,524	1755	DMBT1	1.8462e-25	1	DMBT1	0
HFE-145shNKX#1	TRUE	chr10:124,353,523-124,357,600	Homozygous Copy Loss	4078	q26.13	100	-3.57958	0	4	3500	chr10:124,353,524-124,357,023	4802	chr10:124,353,523-124,358,324	1755	DMBT1	6.61744e-235	1	DMBT1	0
HFE-145shNKX#1	TRUE	chr10:124,365,523-124,376,423	Homozygous Copy Loss	10901	q26.13	100	-5.0697		4	10900	chr10:124,365,524-124,376,423	10902	chr10:124,365,523-124,376,424	1755	DMBT1	0	1	DMBT1	0
HFE-145shNKX#1	TRUE	chr10:126,726,023-126,838,255	CN Loss	112233	q26.13	0.891011	-0.288189	32.5301	90	111200	chr10:126,726,024-126,837,223	112502	chr10:126,726,023-126,838,524	1488	CTBP2	3.18411e-36	1	CTBP2	0
HFE-145shNKX#1	TRUE	chr10:127,572,748-127,617,523	CN Loss	44776	q26.2	99.895	-0.283721	50	133	44100	chr10:127,573,424-127,617,523	45502	chr10:127,572,023-127,617,524	92565	FANK1	4.94793e-65	1	FANK1	0
HFE-145shNKX#1	TRUE	chr10:135,381,623-135,394,023	CN Loss	12401	q26.3	100	-0.619046	0	11	12400	chr10:135,381,624-135,394,023	12402	chr10:135,381,623-135,394,024	399833, 93426	SPRNP1, SYCE1	1.48933e-32	2	SYCE1, SPRNP1	0
HFE-145shNKX#1	TRUE	chr10:135,436,423-135,481,623	CN Loss	45201	q26.3	100	-0.478302	0	98	45200	chr10:135,436,424-135,481,623	45202	chr10:135,436,423-135,481,624	441581		9.69589e-118	1	FRG2B	0
HFE-145shNKX#1	TRUE	chr10:135,481,623-135,491,023	Homozygous Copy Loss	9401	q26.3	100	-4.10632		4	9400	chr10:135,481,624-135,491,023	9402	chr10:135,481,623-135,491,024			2.15634e-264	0		0
HFE-145shNKX#1	TRUE	chr10:135,491,023-135,534,747	CN Loss	43725	q26.3	76.7862	-0.522093		44	33600	chr10:135,491,024-135,524,623	43725	chr10:135,491,023-135,534,747			6.97013e-42	0		0
HFE-145shNKX#1	TRUE	chr21:9,682,247-9,686,647	CN Loss	4401	p11.2	100	-0.498846		15	4400	chr21:9,682,248-9,686,647	4402	chr21:9,682,247-9,686,648			6.56411e-30	0		0
HFE-145shNKX#1	TRUE	chr21:9,696,247-9,700,547	CN Gain	4301	p11.2	100	0.253582		30	4300	chr21:9,696,248-9,700,547	4302	chr21:9,696,247-9,700,548			1.39391e-07	0		0
HFE-145shNKX#1	TRUE	chr21:9,710,447-9,713,247	CN Loss	2801	p11.2	100	-0.343165		8	2800	chr21:9,710,448-9,713,247	2802	chr21:9,710,447-9,713,248			1	0		0
HFE-145shNKX#1	TRUE	chr21:9,725,547-9,737,347	CN Loss	11801	p11.2	100	-0.300495		21	11800	chr21:9,725,548-9,737,347	11802	chr21:9,725,547-9,737,348			2.89966e-06	0		0
HFE-145shNKX#1	TRUE	chr21:9,864,747-9,868,147	CN Loss	3401	p11.2	100	-0.291308		10	3400	chr21:9,864,748-9,868,147	3402	chr21:9,864,747-9,868,148			0.0920044	0		0
HFE-145shNKX#1	TRUE	chr21:9,886,847-9,891,847	High Copy Gain	5001	p11.2	100	0.859333		9	5000	chr21:9,886,848-9,891,847	5002	chr21:9,886,847-9,891,848			5.43115e-33	0		0
HFE-145shNKX#1	TRUE	chr21:9,891,847-9,924,647	CN Gain	32801	p11.2	100	0.288619		102	32800	chr21:9,891,848-9,924,647	32802	chr21:9,891,847-9,924,648	100132288	TEKT4P2	6.89159e-37	1	TEKT4P2	0
HFE-145shNKX#1	TRUE	chr21:9,931,947-9,938,047	CN Loss	6101	p11.2	100	-0.565629		12	6100	chr21:9,931,948-9,938,047	6102	chr21:9,931,947-9,938,048	100132288	TEKT4P2	2.15056e-27	1	TEKT4P2	0
HFE-145shNKX#1	TRUE	chr21:9,942,747-9,966,047	CN Loss	23301	p11.2	100	-0.323127		77	23300	chr21:9,942,748-9,966,047	23302	chr21:9,942,747-9,966,048	100132288	TEKT4P2	2.30538e-49	1	TEKT4P2	0
HFE-145shNKX#1	TRUE	chr21:9,985,247-9,987,347	CN Loss	2101	p11.2	100	-0.433116		5	2100	chr21:9,985,248-9,987,347	2102	chr21:9,985,247-9,987,348			1	0		0
HFE-145shNKX#1	TRUE	chr21:10,010,747-10,019,447	CN Loss	8701	p11.2	100	-0.236798		25	8700	chr21:10,010,748-10,019,447	8702	chr21:10,010,747-10,019,448			2.10566e-08	0		0
HFE-145shNKX#1	TRUE	chr21:10,023,847-10,024,847	CN Loss	1001	p11.2	100	-0.386725		3	1000	chr21:10,023,848-10,024,847	1002	chr21:10,023,847-10,024,848			1	0		0
HFE-145shNKX#1	TRUE	chr21:10,024,847-10,113,747	CN Gain	88901	p11.2	100	0.346218		37	88900	chr21:10,024,848-10,113,747	88902	chr21:10,024,847-10,113,748			4.51274e-20	0		0
HFE-145shNKX#1	TRUE	chr21:10,113,747-10,118,647	CN Loss	4901	p11.2	100	-0.36541		9	4900	chr21:10,113,748-10,118,647	4902	chr21:10,113,747-10,118,648			1	0		0
HFE-145shNKX#1	TRUE	chr21:10,118,647-10,132,147	CN Gain	13501	p11.2	100	0.329345		23	13500	chr21:10,118,648-10,132,147	13502	chr21:10,118,647-10,132,148			4.96333e-08	0		0
HFE-145shNKX#1	TRUE	chr21:10,139,147-10,265,947	CN Loss	126801	p11.2	24.1853	-0.349229		9	1800	chr21:10,139,148-10,140,947	251802	chr21:10,139,147-10,390,948			0.0574431	0		0
HFE-145shNKX#1	TRUE	chr21:10,265,947-10,472,447	CN Gain	206501	p11.2	2.88862	0.345457		139	81500	chr21:10,390,948-10,472,447	331502	chr21:10,140,947-10,472,448			8.14535e-83	0		0
HFE-145shNKX#1	TRUE	chr21:10,526,947-10,597,047	CN Gain	70101	p11.2	2.17118	0.331498		118	70100	chr21:10,526,948-10,597,047	70102	chr21:10,526,947-10,597,048			4.92635e-54	0		0
HFE-145shNKX#1	TRUE	chr21:10,597,047-10,598,247	Homozygous Copy Loss	1201	p11.2	0	-2.10062		7	1200	chr21:10,597,048-10,598,247	1202	chr21:10,597,047-10,598,248			2.60134e-111	0		0
HFE-145shNKX#1	TRUE	chr21:10,598,247-10,599,947	CN Gain	1701	p11.2	0	0.539499		3	1700	chr21:10,598,248-10,599,947	1702	chr21:10,598,247-10,599,948			1	0		0
HFE-145shNKX#1	TRUE	chr21:10,603,747-10,712,147	CN Gain	108401	p11.2	15.0148	0.320295		92	108400	chr21:10,603,748-10,712,147	108402	chr21:10,603,747-10,712,148			2.67773e-42	0		0
HFE-145shNKX#1	TRUE	chr21:10,714,347-10,717,547	CN Gain	3201	p11.2	100	0.21475		31	3200	chr21:10,714,348-10,717,547	3202	chr21:10,714,347-10,717,548			0.0384423	0		0
HFE-145shNKX#1	TRUE	chr21:10,719,347-10,721,647	CN Loss	2301	p11.2	100	-0.317162		23	2300	chr21:10,719,348-10,721,647	2302	chr21:10,719,347-10,721,648			7.1965e-07	0		0
HFE-145shNKX#1	TRUE	chr21:10,722,247-10,723,597	CN Loss	1351	p11.2	100	-0.36271		11	1300	chr21:10,722,248-10,723,547	1402	chr21:10,722,247-10,723,648			0.000362832	0		0
HFE-145shNKX#1	TRUE	chr21:10,726,747-10,733,847	CN Gain	7101	p11.2	100	0.204492		27	7100	chr21:10,726,748-10,733,847	7102	chr21:10,726,747-10,733,848			1	0		0
HFE-145shNKX#1	TRUE	chr21:10,733,847-10,734,447	CN Loss	601	p11.2	100	-0.294098		4	600	chr21:10,733,848-10,734,447	602	chr21:10,733,847-10,734,448			1	0		0
HFE-145shNKX#1	TRUE	chr21:10,734,447-10,756,747	CN Gain	22301	p11.2	100	0.363001		78	22300	chr21:10,734,448-10,756,747	22302	chr21:10,734,447-10,756,748			1.16791e-45	0		0
HFE-145shNKX#1	TRUE	chr21:10,756,747-10,757,947	CN Loss	1201	p11.2	100	-0.54183		8	1200	chr21:10,756,748-10,757,947	1202	chr21:10,756,747-10,757,948			2.15502e-08	0		0
HFE-145shNKX#1	TRUE	chr21:10,766,847-10,773,547	CN Loss	6701	p11.2	100	-0.489569		20	6700	chr21:10,766,848-10,773,547	6702	chr21:10,766,847-10,773,548			5.07151e-30	0		0
HFE-145shNKX#1	TRUE	chr21:10,773,547-10,820,847	CN Gain	47301	p11.2	100	0.342731		189	47300	chr21:10,773,548-10,820,847	47302	chr21:10,773,547-10,820,848			3.71992e-78	0		0
HFE-145shNKX#1	TRUE	chr21:10,820,847-10,833,147	High Copy Gain	12301	p11.2	100	0.645205	0	36	12300	chr21:10,820,848-10,833,147	12302	chr21:10,820,847-10,833,148			1.02236e-36	0		0
HFE-145shNKX#1	TRUE	chr21:10,833,147-10,849,947	CN Gain	16801	p11.2	100	0.410386		64	16800	chr21:10,833,148-10,849,947	16802	chr21:10,833,147-10,849,948			1.51561e-35	0		0
HFE-145shNKX#1	TRUE	chr21:10,852,447-10,860,647	CN Gain	8201	p11.2	100	0.350188		39	8200	chr21:10,852,448-10,860,647	8202	chr21:10,852,447-10,860,648			1	0		0
HFE-145shNKX#1	TRUE	chr21:10,860,647-10,988,447	High Copy Gain	127801	p11.2 - p11.1	100	1.02956	0	142	127800	chr21:10,860,648-10,988,447	127802	chr21:10,860,647-10,988,448	7179	TPTE	0	1	TPTE	0
HFE-145shNKX#1	TRUE	chr21:10,988,447-11,032,547	CN Gain	44101	p11.1	100	0.380452		72	44100	chr21:10,988,448-11,032,547	44102	chr21:10,988,447-11,032,548	7179, 85316, 85317, 85318, 85319	BAGE2, BAGE3, BAGE4, BAGE5, TPTE	8.7333e-42	5	TPTE, BAGE2, BAGE3, BAGE4, BAGE5	0
HFE-145shNKX#1	TRUE	chr21:14,386,013-14,455,847	CN Gain	69835	q11.2	100	0.316008	0	19	18000	chr21:14,437,848-14,455,847	3417902	chr21:11,037,947-14,455,848	149992	ANKRD30BP2	2.3559e-05	1	ANKRD30BP2	0
HFE-145shNKX#1	TRUE	chr21:14,481,347-14,493,447	CN Gain	12101	q11.2	100	0.353796		9	12100	chr21:14,481,348-14,493,447	12102	chr21:14,481,347-14,493,448	149992	ANKRD30BP2	0.885605	1	ANKRD30BP2	0
HFE-145shNKX#1	TRUE	chr21:14,550,347-14,572,747	CN Loss	22401	q11.2	100	-0.284307		17	22400	chr21:14,550,348-14,572,747	22402	chr21:14,550,347-14,572,748			0.0307041	0		0
HFE-145shNKX#1	TRUE	chr21:15,241,747-15,262,347	CN Gain	20601	q11.2	100	0.544867	50	16	20600	chr21:15,241,748-15,262,347	20602	chr21:15,241,747-15,262,348			1.33747e-18	0		0
HFE-145shNKX#1	TRUE	chr21:15,262,347-15,272,847	High Copy Gain	10501	q11.2	100	0.965622		8	10500	chr21:15,262,348-15,272,847	10502	chr21:15,262,347-15,272,848			3.3949e-31	0		0
HFE-145shNKX#1	TRUE	chr21:19,354,047-19,583,503	CN Gain	229457	q21.1	76.5685	0.260172	35.5828	172	228700	chr21:19,354,048-19,582,747	230102	chr21:19,354,047-19,584,148	140578	CHODL	7.26881e-52	1	CHODL	0
HFE-145shNKX#1	TRUE	chr21:27,495,247-27,505,247	Homozygous Copy Loss	10001	q21.3	0	-1.05604	0	8	10000	chr21:27,495,248-27,505,247	10002	chr21:27,495,247-27,505,248	351	APP	1.77438e-37	1	APP	0
HFE-145shNKX#1	TRUE	chr21:48,092,947-48,112,347	CN Loss	19401	q22.3	47.5928	-0.632132	0	13	19400	chr21:48,092,948-48,112,347	19402	chr21:48,092,947-48,112,348			1.26483e-16	0		0
HFE-145shNKX#1	TRUE	chr21:48,112,347-48,129,895	High Copy Gain	17549	q22.3	0	0.67212		4	6900	chr21:48,112,348-48,119,247	17549	chr21:48,112,347-48,129,895			2.34698e-05	0		0
HFE-145shNKX#1	TRUE	chr4:18,238-27,338	CN Gain	9101	p16.3	100	0.357945		28	9100	chr4:18,239-27,338	9102	chr4:18,238-27,339			5.19559e-18	0		0
HFE-145shNKX#1	TRUE	chr4:63,338-68,438	CN Gain	5101	p16.3	100	0.300475	0	17	5100	chr4:63,339-68,438	5102	chr4:63,338-68,439	152687, 255403	ZNF595, ZNF718	0.00741633	2	ZNF595, ZNF718	0
HFE-145shNKX#1	TRUE	chr4:4,108,638-4,124,038	CN Loss	15401	p16.3	100	-0.82374		11	15400	chr4:4,108,639-4,124,038	15402	chr4:4,108,638-4,124,039			8.96303e-32	0		0
HFE-145shNKX#1	TRUE	chr4:4,150,938-4,159,538	CN Loss	8601	p16.3	100	-0.969551		6	8600	chr4:4,150,939-4,159,538	8602	chr4:4,150,938-4,159,539			4.6773e-16	0		0
HFE-145shNKX#1	TRUE	chr4:8,621,412-8,629,238	High Copy Gain	7827	p16.1	100	2.75536		7	7800	chr4:8,621,439-8,629,238	9002	chr4:8,620,238-8,629,239	8532	CPZ	3.60045e-162	1	CPZ	0
HFE-145shNKX#1	TRUE	chr4:8,629,238-8,636,538	Homozygous Copy Loss	7301	p16.1	100	-1.948		9	7300	chr4:8,629,239-8,636,538	7302	chr4:8,629,238-8,636,539			2.1707e-119	0		0
HFE-145shNKX#1	TRUE	chr4:9,157,938-9,240,838	CN Loss	82901	p16.1	100	-0.465086		30	82900	chr4:9,157,939-9,240,838	82902	chr4:9,157,938-9,240,839	100287144, 100287178, 100287205, 100287238, 100287364, 100287441, 100287478, 100288520		6.75072e-26	8	USP17L10, USP17L11, USP17L18, USP17L20, USP17L12, USP17L21, USP17L13, USP17L15	0
HFE-145shNKX#1	TRUE	chr4:9,250,338-9,371,177	CN Loss	120840	p16.1	100	-0.78357	0	6	120200	chr4:9,250,339-9,370,538	120902	chr4:9,250,338-9,371,239	100287178, 100287178, 100287205, 100287364, 100287404, 100287441, 100287441, 100287478, 100287513, 100287513, 391622, 391627, 728369, 728369, 728369, 728369, 728369, 728369, 728369, 728369, 728373, 728373, 728373, 728373, 728373, 728373, 728373, 728373, 728379, 728379, 728379, 728379, 728379, 728379, 728379, 728379, 728386, 728386, 728386, 728386, 728386, 728386, 728386, 728386, 728393, 728393, 7…		1.50559e-17	76	USP17L11, USP17L18, USP17L19, USP17L11, USP17L20, USP17L22, USP17L12, USP17L21, USP17L20, USP17L22, USP17L5, USP17L24, USP17L25, USP17L26, USP17L27, USP17L28, USP17L29, USP17L30, USP17L5, USP17L24, USP17L25, USP17L26, USP17L27, USP17L28, USP17L29, USP17L30, USP17L5, USP17L24, USP17L25, USP17L26, USP17L27, USP17L28, USP17L29, USP17L30, USP17L5, USP17L24, USP17L25, USP17L26, USP17L27, USP17L28, USP…	0
HFE-145shNKX#1	TRUE	chr4:10,211,838-10,234,838	Homozygous Copy Loss	23001	p16.1	100	-5.02697		9	23000	chr4:10,211,839-10,234,838	23002	chr4:10,211,838-10,234,839			0	0		0
HFE-145shNKX#1	TRUE	chr4:13,264,990-13,452,338	CN Loss	187349	p15.33	1.99575	-0.949093	0	140	186800	chr4:13,265,539-13,452,338	188102	chr4:13,264,238-13,452,339	9364	RAB28	0	1	RAB28	0
HFE-145shNKX#1	TRUE	chr4:15,738,529-15,784,293	CN Gain	45765	p15.32	60.0734	0.373101	28.5714	36	44000	chr4:15,739,339-15,783,338	46602	chr4:15,738,038-15,784,639	952	CD38	1.33103e-18	1	CD38	0
HFE-145shNKX#1	TRUE	chr4:30,914,938-30,991,043	CN Gain	76106	p15.1	0	0.576667	40	57	75200	chr4:30,914,939-30,990,138	76502	chr4:30,914,938-30,991,439	5099	PCDH7	8.03133e-94	1	PCDH7	0
HFE-145shNKX#1	TRUE	chr4:34,681,029-34,689,038	CN Loss	8010	p15.1	100	-0.839118	0	9	7600	chr4:34,681,439-34,689,038	8902	chr4:34,680,138-34,689,039			8.22974e-20	0		0
HFE-145shNKX#1	TRUE	chr4:38,651,638-38,660,338	CN Loss	8701	p14	0	-0.300564	0	7	8700	chr4:38,651,639-38,660,338	8702	chr4:38,651,638-38,660,339	79667	KLF3-AS1	1	1	KLF3-AS1	0
HFE-145shNKX#1	TRUE	chr4:42,762,538-42,769,038	Homozygous Copy Loss	6501	p13	98.9077	-1.16656		5	6500	chr4:42,762,539-42,769,038	6502	chr4:42,762,538-42,769,039			2.80234e-31	0		0
[truncated: 7,393 more rows]
