# Supplementary material for: Depletion of NK6 Homeobox 3 (NKX6.3) causes gastric carcinogenesis through copy number alterations by inducing impairment of DNA replication and repair regulation
Source: Oncogenesis. 2021 Dec 10;10(12):85. doi: 10.1038/s41389-021-00365-4 (PMC8664813; doi:10.1038/s41389-021-00365-4)
Supplement: Supplementary file 9 — Table S3 [file 41389_2021_365_MOESM9_ESM.xlsx]

## Sheet: Table S2
Table S3. Hallmark enrichment analysis of the genes with gain or loss of copy number by depletion of NKX6.3.
Hallmark enrichment analysis of the genes with copy number gain by depletion of NKX6.3.																			Hallmark enrichment analysis of the genes with copy number loss by depletion of NKX6.3.
Gene Set Name	# Genes in Gene Set (K)	Description	# Genes in Overlap (k)	k/K	p-value	FDR q-value													Gene Set Name	# Genes in Gene Set (K)	Description	# Genes in Overlap (k)	k/K	p-value	FDR q-value
HALLMARK_MITOTIC_SPINDLE	200	Genes important for mitotic spindle assembly.	43	0.215	8.29e-36	1.38e-34													HALLMARK_MITOTIC_SPINDLE	200	Genes important for mitotic spindle assembly.	23	0.115	1.69e-18	1.21e-17
HALLMARK_KRAS_SIGNALING_UP	200	Genes up-regulated by KRAS activation.	42	0.21	1.5e-34	1.5e-33													HALLMARK_G2M_CHECKPOINT	200	Genes involved in the G2/M checkpoint, as in progression through the cell division cycle.	22	0.11	2.47e-17	1.12e-16
HALLMARK_EPITHELIAL_MESENCHYMAL_TRANSITION	200	Genes defining epithelial-mesenchymal transition, as in wound healing, fibrosis and metastasis.	41	0.205	2.63e-33	1.88e-32													HALLMARK_HYPOXIA	200	Genes up-regulated in response to low oxygen levels (hypoxia).	21	0.105	3.43e-16	1.23e-15
HALLMARK_P53_PATHWAY	200	Genes involved in p53 pathways and networks.	41	0.205	2.63e-33	1.88e-32													HALLMARK_KRAS_SIGNALING_DN	200	Genes down-regulated by KRAS activation.	19	0.095	5.62e-14	1.48e-13
HALLMARK_G2M_CHECKPOINT	200	Genes involved in the G2/M checkpoint, as in progression through the cell division cycle.	38	0.19	1.17e-29	4.51e-29													HALLMARK_KRAS_SIGNALING_UP	200	Genes up-regulated by KRAS activation.	19	0.095	5.62e-14	1.48e-13
HALLMARK_E2F_TARGETS	200	Genes encoding cell cycle related targets of E2F transcription factors.	37	0.185	1.8e-28	5.64e-28													HALLMARK_MYC_TARGETS_V1	200	A subgroup of genes regulated by MYC - version 1 (v1).	19	0.095	5.62e-14	1.48e-13
HALLMARK_HYPOXIA	200	Genes up-regulated in response to low oxygen levels (hypoxia).	33	0.165	7.16e-24	1.88e-23													HALLMARK_EPITHELIAL_MESENCHYMAL_TRANSITION	200	Genes defining epithelial-mesenchymal transition, as in wound healing, fibrosis and metastasis.	18	0.09	6.58e-13	1.5e-12
HALLMARK_DNA_REPAIR	150	Genes involved in DNA repair.	29	0.1933	3.62e-23	9.06e-23													HALLMARK_PI3K_AKT_MTOR_SIGNALING	105	Genes up-regulated by activation of the PI3K/AKT/mTOR pathway.	13	0.1238	1.89e-11	3.51e-11
HALLMARK_MYC_TARGETS_V1	200	A subgroup of genes regulated by MYC - version 1 (v1).	32	0.16	9.22e-23	2.2e-22													HALLMARK_APOPTOSIS	161	Genes mediating programmed cell death (apoptosis) by activation of caspases.	13	0.0807	4.06e-09	6.15e-09
HALLMARK_KRAS_SIGNALING_DN	200	Genes down-regulated by KRAS activation.	26	0.13	1.84e-16	3.68e-16													HALLMARK_REACTIVE_OXIGEN_SPECIES_PATHWAY	49	Genes up-regulated by reactive oxigen species (ROS).	6	0.1224	5.95e-06	7.26e-06
HALLMARK_APOPTOSIS	161	Genes mediating programmed cell death (apoptosis) by activation of caspases.	23	0.1429	1.25e-15	2.4e-15													HALLMARK_WNT_BETA_CATENIN_SIGNALING	42	Genes up-regulated by activation of WNT signaling through accumulation of beta catenin CTNNB1 [GeneID=1499].	5	0.119	4.19e-05	4.88e-05
HALLMARK_PI3K_AKT_MTOR_SIGNALING	105	Genes up-regulated by activation of the PI3K/AKT/mTOR pathway.	19	0.181	4.29e-15	7.67e-15													HALLMARK_E2F_TARGETS	200	Genes encoding cell cycle related targets of E2F transcription factors.	9	0.045	0.000111	0.000126
HALLMARK_NOTCH_SIGNALING	32	Genes up-regulated by activation of Notch signaling.	8	0.25	2.66e-08	3.25e-08													HALLMARK_NOTCH_SIGNALING	32	Genes up-regulated by activation of Notch signaling.	2	0.0625	0.0351	0.039
HALLMARK_REACTIVE_OXIGEN_SPECIES_PATHWAY	49	Genes up-regulated by reactive oxigen species (ROS).	8	0.1633	9.03e-07	1.03e-06													HALLMARK_P53_PATHWAY	200	Genes involved in p53 pathways and networks.	5	0.025	0.0387	0.042
HALLMARK_WNT_BETA_CATENIN_SIGNALING	42	Genes up-regulated by activation of WNT signaling through accumulation of beta catenin CTNNB1 [GeneID=1499].	4	0.0952	0.00419	0.00437
Entrez Gene Id	Gene Symbol	Gene Description	HALLMARK_MITOTIC_SPINDLE	HALLMARK_KRAS_SIGNALING_UP	HALLMARK_EPITHELIAL_MESENCHYMAL_TRANSITION	HALLMARK_P53_PATHWAY	HALLMARK_G2M_CHECKPOINT	HALLMARK_E2F_TARGETS	HALLMARK_HYPOXIA	HALLMARK_DNA_REPAIR	HALLMARK_MYC_TARGETS_V1	HALLMARK_KRAS_SIGNALING_DN	HALLMARK_APOPTOSIS	HALLMARK_PI3K_AKT_MTOR_SIGNALING	HALLMARK_NOTCH_SIGNALING	HALLMARK_REACTIVE_OXIGEN_SPECIES_PATHWAY	HALLMARK_WNT_BETA_CATENIN_SIGNALING		Entrez Gene Id	Gene Symbol	Gene Description	HALLMARK_MITOTIC_SPINDLE	HALLMARK_G2M_CHECKPOINT	HALLMARK_HYPOXIA	HALLMARK_KRAS_SIGNALING_DN	HALLMARK_KRAS_SIGNALING_UP	HALLMARK_MYC_TARGETS_V1	HALLMARK_EPITHELIAL_MESENCHYMAL_TRANSITION	HALLMARK_PI3K_AKT_MTOR_SIGNALING	HALLMARK_APOPTOSIS	HALLMARK_REACTIVE_OXIGEN_SPECIES_PATHWAY	HALLMARK_WNT_BETA_CATENIN_SIGNALING	HALLMARK_E2F_TARGETS	HALLMARK_NOTCH_SIGNALING	HALLMARK_P53_PATHWAY
4853	NOTCH2	notch 2																	1062	CENPE	centromere protein E, 312kDa
6790	AURKA	aurora kinase A																	996	CDC27	cell division cycle 27 homolog (S. cerevisiae)
10051	SMC4	structural maintenance of chromosomes 4																	7272	TTK	TTK protein kinase
3835	KIF22	kinesin family member 22																	4082	MARCKS	myristoylated alanine-rich protein kinase C substrate
675	BRCA2	breast cancer 2, early onset																	10403	NDC80	NDC80 homolog, kinetochore complex component (S. cerevisiae)
11104	KATNA1	katanin p60 (ATPase containing) subunit A 1																	56992	KIF15	kinesin family member 15
22974	TPX2	TPX2, microtubule-associated, homolog (Xenopus laevis)																	1794	DOCK2	dedicator of cytokinesis 2
26271	FBXO5	F-box protein 5																	4690	NCK1	NCK adaptor protein 1
4926	NUMA1	nuclear mitotic apparatus protein 1																	2934	GSN	gelsolin
9787	DLGAP5	discs, large (Drosophila) homolog-associated protein 5																	10611	PDLIM5	PDZ and LIM domain 5
4739	NEDD9	neural precursor cell expressed, developmentally down-regulated 9																	2317	FLNB	filamin B, beta
4690	NCK1	NCK adaptor protein 1																	10276	NET1	neuroepithelial cell transforming 1
10160	FARP1	FERM, RhoGEF (ARHGEF) and pleckstrin domain protein 1 (chondrocyte-derived)																	10928	RALBP1	ralA binding protein 1
1739	DLG1	discs, large homolog 1 (Drosophila)																	151987	PPP4R2	protein phosphatase 4, regulatory subunit 2
5922	RASA2	RAS p21 protein activator 2																	23022	PALLD	palladin, cytoskeletal associated protein
2037	EPB41L2	erythrocyte membrane protein band 4.1-like 2																	23192	ATG4B	ATG4 autophagy related 4 homolog B (S. cerevisiae)
81	ACTN4	actinin, alpha 4																	50650	ARHGEF3	Rho guanine nucleotide exchange factor (GEF) 3
9344	TAOK2	TAO kinase 2																	5311	PKD2	polycystic kidney disease 2 (autosomal dominant)
10048	RANBP9	RAN binding protein 9																	55125	CEP192	centrosomal protein 192kDa
10426	TUBGCP3	tubulin, gamma complex associated protein 3																	55785	FGD6	FYVE, RhoGEF and PH domain containing 6
11133	KPTN	kaptin (actin binding protein)																	79658	ARHGAP10	Rho GTPase activating protein 10
11190	CEP250	centrosomal protein 250kDa																	8470	SORBS2	sorbin and SH3 domain containing 2
121512	FGD4	FYVE, RhoGEF and PH domain containing 4																	8936	WASF1	WAS protein family, member 1
1778	DYNC1H1	dynein, cytoplasmic 1, heavy chain 1																	8404	SPARCL1	SPARC-like 1 (hevin)
1894	ECT2	epithelial cell transforming sequence 2 oncogene																	8819	SAP30	Sin3A-associated protein, 30kDa
2017	CTTN	cortactin																	1950	EGF	epidermal growth factor
22919	MAPRE1	microtubule-associated protein, RP/EB family, member 1																	3015	H2AFZ	H2A histone family, member Z
23012	STK38L	serine/threonine kinase 38 like																	10492	SYNCRIP	synaptotagmin binding, cytoplasmic RNA interacting protein
29	ABR	active BCR-related gene																	4085	MAD2L1	MAD2 mitotic arrest deficient-like 1 (yeast)
3831	KLC1	kinesin light chain 1																	6599	SMARCC1	SWI/SNF related, matrix associated, actin dependent regulator of chromatin, subfamily c, member 1
394	ARHGAP5	Rho GTPase activating protein 5																	890	CCNA2	cyclin A2
4296	MAP3K11	mitogen-activated protein kinase kinase kinase 11																	10733	PLK4	polo-like kinase 4
55835	CENPJ	centromere protein J																	993	CDC25A	cell division cycle 25 homolog A (S. pombe)
57580	PREX1	phosphatidylinositol-3,4,5-trisphosphate-dependent Rac exchange factor 1																	5558	PRIM2	primase, DNA, polypeptide 2 (58kDa)
57787	MARK4	MAP/microtubule affinity-regulating kinase 4																	262	AMD1	adenosylmethionine decarboxylase 1
64857	PLEKHG2	pleckstrin homology domain containing, family G (with RhoGef domain) member 2																	10293	TRAIP	TRAF interacting protein
6780	STAU1	staufen, RNA binding protein, homolog 1 (Drosophila)																	1841	DTYMK	deoxythymidylate kinase (thymidylate kinase)
7430	EZR	ezrin																	6760	SS18	synovial sarcoma translocation, chromosome 18
8874	ARHGEF7	Rho guanine nucleotide exchange factor (GEF) 7																	94239	H2AFV	H2A histone family, member V
9113	LATS1	LATS, large tumor suppressor, homolog 1 (Drosophila)																	9994	CASP8AP2	caspase 8 associated protein 2
9266	CYTH2	cytohesin 2																	2817	GPC1	glypican 1
9371	KIF3B	kinesin family member 3B																	839	CASP6	caspase 6, apoptosis-related cysteine peptidase
9702	CEP57	centrosomal protein 57kDa																	5214	PFKP	phosphofructokinase, platelet
7128	TNFAIP3	tumor necrosis factor, alpha-induced protein 3																	2309	FOXO3	forkhead box O3
5329	PLAUR	plasminogen activator, urokinase receptor																	6533	SLC6A6	solute carrier family 6 (neurotransmitter transporter, taurine), member 6
23645	PPP1R15A	protein phosphatase 1, regulatory subunit 15A																	2632	GBE1	glucan (1,4-alpha-), branching enzyme 1
894	CCND2	cyclin D2																	5209	PFKFB3	6-phosphofructo-2-kinase/fructose-2,6-biphosphatase 3
650	BMP2	bone morphogenetic protein 2																	596	BCL2	B-cell CLL/lymphoma 2
9590	AKAP12	A kinase (PRKA) anchor protein 12																	8553	BHLHE40	basic helix-loop-helix family, member e40
330	BIRC3	baculoviral IAP repeat containing 3																	1316	KLF6	Kruppel-like factor 6
2012	EMP1	epithelial membrane protein 1																	58528	RRAGD	Ras-related GTP binding D
81617	CAB39L	calcium binding protein 39-like																	7162	TPBG	trophoblast glycoprotein
12	SERPINA3	serpin peptidase inhibitor, clade A (alpha-1 antiproteinase, antitrypsin), member 3																	2131	EXT1	exostosin 1
383	ARG1	arginase, liver																	23036	ZNF292	zinc finger protein 292
4318	MMP9	matrix metallopeptidase 9 (gelatinase B, 92kDa gelatinase, 92kDa type IV collagenase)																	3069	HDLBP	high density lipoprotein binding protein
4319	MMP10	matrix metallopeptidase 10 (stromelysin 2)																	1837	DTNA	dystrobrevin, alpha
208	AKT2	v-akt murine thymoma viral oncogene homolog 2																	10957	PNRC1	proline-rich nuclear receptor coactivator 1
347	APOD	apolipoprotein D																	23327	NEDD4L	neural precursor cell expressed, developmentally down-regulated 4-like
6324	SCN1B	sodium channel, voltage-gated, type I, beta																	55076	TMEM45A	transmembrane protein 45A
719	C3AR1	complement component 3a receptor 1																	7428	VHL	von Hippel-Lindau tumor suppressor
11184	MAP4K1	mitogen-activated protein kinase kinase kinase kinase 1																	658	BMPR1B	bone morphogenetic protein receptor, type IB
9053	MAP7	microtubule-associated protein 7																	5055	SERPINB2	serpin peptidase inhibitor, clade B (ovalbumin), member 2
9935	MAFB	v-maf musculoaponeurotic fibrosarcoma oncogene homolog B (avian)																	1630	DCC	deleted in colorectal carcinoma
10083	USH1C	Usher syndrome 1C (autosomal recessive, severe)																	2593	GAMT	guanidinoacetate N-methyltransferase
10253	SPRY2	sprouty homolog 2 (Drosophila)																	10777	ARPP21	cAMP-regulated phosphoprotein, 21kDa
2119	ETV5	ets variant 5																	10991	SLC38A3	solute carrier family 38, member 3
2162	F13A1	coagulation factor XIII, A1 polypeptide																	1208	CLPS	colipase, pancreatic
219333	USP12	ubiquitin specific peptidase 12																	1237	CCR8	chemokine (C-C motif) receptor 8
2254	FGF9	fibroblast growth factor 9 (glia-activating factor)																	2895	GRID2	glutamate receptor, ionotropic, delta 2
22903	BTBD3	BTB (POZ) domain containing 3																	3351	HTR1B	5-hydroxytryptamine (serotonin) receptor 1B
26499	PLEK2	pleckstrin 2																	3699	ITIH3	inter-alpha-trypsin inhibitor heavy chain 3
3783	KCNN4	potassium intermediate/small conductance calcium-activated channel, subfamily N, member 4																	5133	PDCD1	programmed cell death 1
3936	LCP1	lymphocyte cytosolic protein 1 (L-plastin)																	51806	CALML5	calmodulin-like 5
50856	CLEC4A	C-type lectin domain family 4, member A																	54847	SIDT1	SID1 transmembrane family, member 1
51193	ZNF639	zinc finger protein 639																	57118	CAMK1D	calcium/calmodulin-dependent protein kinase ID
5178	PEG3	paternally expressed 3																	6336	SCN10A	sodium channel, voltage-gated, type X, alpha subunit
55107	ANO1	anoctamin 1, calcium activated chloride channel																	7068	THRB	thyroid hormone receptor, beta (erythroblastic leukemia viral (v-erb-a) oncogene homolog 2, avian)
5936	RBM4	RNA binding motif protein 4																	80761	UPK3B	uroplakin 3B
6480	ST6GAL1	ST6 beta-galactosamide alpha-2,6-sialyltranferase 1																	6696	SPP1	secreted phosphoprotein 1
6590	SLPI	secretory leukocyte peptidase inhibitor																	6304	SATB1	SATB homeobox 1
6616	SNAP25	synaptosomal-associated protein, 25kDa																	6868	ADAM17	ADAM metallopeptidase domain 17
7851	MALL	mal, T-cell differentiation protein-like																	1149	CIDEA	cell death-inducing DFFA-like effector a
81602	CDADC1	cytidine and dCMP deaminase domain containing 1																	9910	RABGAP1L	RAB GTPase activating protein 1-like
9358	ITGBL1	integrin, beta-like 1 (with EGF-like repeat domains)																	7869	SEMA3B	sema domain, immunoglobulin domain (Ig), short basic domain, secreted, (semaphorin) 3B
951	CD37	CD37 molecule																	1363	CPE	carboxypeptidase E
7040	TGFB1	transforming growth factor, beta 1																	2982	GUCY1A3	guanylate cyclase 1, soluble, alpha 3
2026	ENO2	enolase 2 (gamma, neuronal)																	131566	DCBLD2	discoidin, CUB and LCCL domain containing 2
7052	TGM2	transglutaminase 2 (C polypeptide, protein-glutamine-gamma-glutamyltransferase)																	9892	SNAP91	synaptosomal-associated protein, 91kDa homolog (mouse)
6385	SDC4	syndecan 4																	10912	GADD45G	growth arrest and DNA-damage-inducible, gamma
1490	CTGF	connective tissue growth factor																	11199	ANXA10	annexin A10
374	AREG	amphiregulin																	23136	EPB41L3	erythrocyte membrane protein band 4.1-like 3
2697	GJA1	gap junction protein, alpha 1, 43kDa																	25907	TMEM158	transmembrane protein 158 (gene/pseudogene)
56937	PMEPA1	prostate transmembrane protein, androgen induced 1																	639	PRDM1	PR domain containing 1, with ZNF domain
5806	PTX3	pentraxin 3, long																	7476	WNT7A	wingless-type MMTV integration site family, member 7A
1284	COL4A2	collagen, type IV, alpha 2																	84869	CBR4	carbonyl reductase 4
3685	ITGAV	integrin, alpha V (vitronectin receptor, alpha polypeptide, antigen CD51)																	1977	EIF4E	eukaryotic translation initiation factor 4E
333	APLP1	amyloid beta (A4) precursor-like protein 1																	3066	HDAC2	histone deacetylase 2
5352	PLOD2	procollagen-lysine, 2-oxoglutarate 5-dioxygenase 2																	6059	ABCE1	ATP-binding cassette, sub-family E (OABP), member 1
871	SERPINH1	serpin peptidase inhibitor, clade H (heat shock protein 47), member 1, (collagen binding protein 1)																	9136	RRP9	ribosomal RNA processing 9, small subunit (SSU) processome component, homolog (yeast)
4312	MMP1	matrix metallopeptidase 1 (interstitial collagenase)																	26354	GNL3	guanine nucleotide binding protein-like 3 (nucleolar)
4314	MMP3	matrix metallopeptidase 3 (stromelysin 1, progelatinase)																	3615	IMPDH2	IMP (inosine 5'-monophosphate) dehydrogenase 2
4638	MYLK	myosin light chain kinase																	7298	TYMS	thymidylate synthetase
3693	ITGB5	integrin, beta 5																	10907	TXNL4A	thioredoxin-like 4A
3908	LAMA2	laminin, alpha 2																	10971	YWHAQ	tyrosine 3-monooxygenase/tryptophan 5-monooxygenase activation protein, theta polypeptide
6445	SGCG	sarcoglycan, gamma (35kDa dystrophin-associated glycoprotein)																	23016	EXOSC7	exosome component 7
2014	EMP3	epithelial membrane protein 3																	6164	RPL34	ribosomal protein L34
5817	PVR	poliovirus receptor																	7324	UBE2E1	ubiquitin-conjugating enzyme E2E 1
1282	COL4A1	collagen, type IV, alpha 1																	7332	UBE2L3	ubiquitin-conjugating enzyme E2L 3
10486	CAP2	CAP, adenylate cyclase-associated protein, 2 (yeast)																	9045	RPL14	ribosomal protein L14
10516	FBLN5	fibulin 5																	7474	WNT5A	wingless-type MMTV integration site family, member 5A
10631	POSTN	periostin, osteoblast specific factor																	4907	NT5E	5'-nucleotidase, ecto (CD73)
11167	FSTL1	follistatin-like 1																	374	AREG	amphiregulin
10398	MYL9	myosin, light chain 9, regulatory																	3600	IL15	interleukin 15
10979	FERMT2	fermitin family member 2																	3909	LAMA3	laminin, alpha 3
131578	LRRC15	leucine rich repeat containing 15																	1293	COL6A3	collagen, type VI, alpha 3
22795	NID2	nidogen 2 (osteonidogen)																	2247	FGF2	fibroblast growth factor 2 (basic)
26577	PCOLCE2	procollagen C-endopeptidase enhancer 2																	6876	TAGLN	transgelin
30008	EFEMP2	EGF containing fibulin-like extracellular matrix protein 2																	1000	CDH2	cadherin 2, type 1, N-cadherin (neuronal)
4256	MGP	matrix Gla protein																	1294	COL7A1	collagen, type VII, alpha 1
5217	PFN2	profilin 2																	1303	COL12A1	collagen, type XII, alpha 1
5744	PTHLH	parathyroid hormone-like hormone																	2199	FBLN2	fibulin 2
7058	THBS2	thrombospondin 2																	25890	ABI3BP	ABI family, member 3 (NESH) binding protein
8076	MFAP5	microfibrillar associated protein 5																	284217	LAMA1	laminin, alpha 1
5111	PCNA	proliferating cell nuclear antigen																	5021	OXTR	oxytocin receptor
2353	FOS	FBJ murine osteosarcoma viral oncogene homolog																	7424	VEGFC	vascular endothelial growth factor C
26355	FAM162A	family with sequence similarity 162, member A																	6885	MAP3K7	mitogen-activated protein kinase kinase kinase 7
100	ADA	adenosine deaminase																	5894	RAF1	v-raf-1 murine leukemia viral oncogene homolog 1
2073	ERCC5	excision repair cross-complementing rodent repair deficiency, complementation group 5																	5576	PRKAR2A	protein kinase, cAMP-dependent, regulatory, type II, alpha
29927	SEC61A1	Sec61 alpha 1 subunit (S. cerevisiae)																	4615	MYD88	myeloid differentiation primary response gene (88)
9883	POM121	POM121 membrane glycoprotein																	7323	UBE2D3	ubiquitin-conjugating enzyme E2D 3
6141	RPL18	ribosomal protein L18																	27071	DAPP1	dual adaptor of phosphotyrosine and 3-phosphoinositides
11202	KLK8	kallikrein-related peptidase 8																	31	ACACA	acetyl-CoA carboxylase alpha
581	BAX	BCL2-associated X protein																	4087	SMAD2	SMAD family member 2
57761	TRIB3	tribbles homolog 3 (Drosophila)																	5308	PITX2	paired-like homeodomain 2
3714	JAG2	jagged 2																	5602	MAPK10	mitogen-activated protein kinase 10
7164	TPD52L1	tumor protein D52-like 1																	81579	PLA2G12A	phospholipase A2, group XIIA
64065	PERP	PERP, TP53 apoptosis effector																	2879	GPX4	glutathione peroxidase 4 (phospholipid hydroperoxidase)
8848	TSC22D1	TSC22 domain family, member 1																	1499	CTNNB1	catenin (cadherin-associated protein), beta 1, 88kDa
5925	RB1	retinoblastoma 1																	51176	LEF1	lymphoid enhancer-binding factor 1
3945	LDHB	lactate dehydrogenase B																	3148	HMGB2	high mobility group box 2
10544	PROCR	protein C receptor, endothelial																	351	APP	amyloid beta (A4) precursor protein
10057	ABCC5	ATP-binding cassette, sub-family C (CFTR/MRP), member 5																	836	CASP3	caspase 3, apoptosis-related cysteine peptidase
1050	CEBPA	CCAAT/enhancer binding protein (C/EBP), alpha																	5366	PMAIP1	phorbol-12-myristate-13-acetate-induced protein 1
10668	CGRRF1	cell growth regulator with ring finger domain 1																	4092	SMAD7	SMAD family member 7
10904	BLCAP	bladder cancer associated protein																	1387	CREBBP	CREB binding protein
2877	GPX2	glutathione peroxidase 2 (gastrointestinal)																	2876	GPX1	glutathione peroxidase 1
29946	SERTAD3	SERTA domain containing 3																	10494	STK25	serine/threonine kinase 25
4033	LRMP	lymphoid-restricted membrane protein																	22904	SBNO2	strawberry notch homolog 2 (Drosophila)
4071	TM4SF1	transmembrane 4 L six family member 1																	4155	MBP	myelin basic protein
51768	TM7SF3	transmembrane 7 superfamily member 3																	9943	OXSR1	oxidative-stress responsive 1
55270	NUDT15	nudix (nucleoside diphosphate linked moiety X)-type motif 15																	79885	HDAC11	histone deacetylase 11
55766	H2AFJ	H2A histone family, member J																	7037	TFRC	transferrin receptor (p90, CD71)
5883	RAD9A	RAD9 homolog A (S. pombe)																	23657	SLC7A11	solute carrier family 7 (anionic amino acid transporter light chain, xc- system), member 11
5912	RAP2B	RAP2B, member of RAS oncogene family																	22824	HSPA4L	heat shock 70kDa protein 4-like
6206	RPS12	ribosomal protein S12																	55332	DRAM1	DNA-damage regulated autophagy modulator 1
64393	ZMAT3	zinc finger, matrin-type 3
677	ZFP36L1	zinc finger protein 36, C3H type-like 1
8626	TP63	tumor protein p63
8722	CTSF	cathepsin F
8812	CCNK	cyclin K
1027	CDKN1B	cyclin-dependent kinase inhibitor 1B (p27, Kip1)
4171	MCM2	minichromosome maintenance complex component 2
6434	TRA2B	transformer 2 beta homolog (Drosophila)
994	CDC25B	cell division cycle 25 homolog B (S. pombe)
1033	CDKN3	cyclin-dependent kinase inhibitor 3
10274	STAG1	stromal antigen 1
23047	PDS5B	PDS5, regulator of cohesion maintenance, homolog B (S. cerevisiae)
27338	UBE2S	ubiquitin-conjugating enzyme E2S
4605	MYBL2	v-myb myeloblastosis viral oncogene homolog (avian)-like 2
7027	TFDP1	transcription factor Dp-1
595	CCND1	cyclin D1
1869	E2F1	E2F transcription factor 1
602	BCL3	B-cell CLL/lymphoma 3
3091	HIF1A	hypoxia inducible factor 1, alpha subunit (basic helix-loop-helix transcription factor)
6541	SLC7A1	solute carrier family 7 (cationic amino acid transporter, y+ system), member 1
22809	ATF5	activating transcription factor 5
7150	TOP1	topoisomerase (DNA) I
10432	RBM14	RNA binding motif protein 14
10721	POLQ	polymerase (DNA directed), theta
11065	UBE2C	ubiquitin-conjugating enzyme E2C
1112	FOXN3	forkhead box N3
1871	E2F3	E2F transcription factor 3
4331	MNAT1	menage a trois homolog 1, cyclin H assembly factor (Xenopus laevis)
5926	ARID4A	AT rich interactive domain 4A (RBP1-like)
5933	RBL1	retinoblastoma-like 1 (p107)
8451	CUL4A	cullin 4A
8899	PRPF4B	PRP4 pre-mRNA processing factor 4 homolog B (yeast)
9252	RPS6KA5	ribosomal protein S6 kinase, 90kDa, polypeptide 5
10714	POLD3	polymerase (DNA-directed), delta 3, accessory subunit
3978	LIG1	ligase I, DNA, ATP-dependent
5424	POLD1	polymerase (DNA directed), delta 1, catalytic subunit 125kDa
5983	RFC3	replication factor C (activator 1) 3, 38kDa
10528	NOP56	NOP56 ribonucleoprotein homolog (yeast)
1965	EIF2S1	eukaryotic translation initiation factor 2, subunit 1 alpha, 35kDa
7913	DEK	DEK oncogene
898	CCNE1	cyclin E1
79077	DCTPP1	dCTP pyrophosphatase 1
10635	RAD51AP1	RAD51 associated protein 1
11340	EXOSC8	exosome component 8
1434	CSE1L	CSE1 chromosome segregation 1-like (yeast)
25842	ASF1A	ASF1 anti-silencing function 1 homolog A (S. cerevisiae)
5395	PMS2	PMS2 postmeiotic segregation increased 2 (S. cerevisiae)
55148	UBR7	ubiquitin protein ligase E3 component n-recognin 7 (putative)
6628	SNRPB	small nuclear ribonucleoprotein polypeptides B and B1
81624	DIAPH3	diaphanous homolog 3 (Drosophila)
83461	CDCA3	cell division cycle associated 3
8726	EED	embryonic ectoderm development
9837	GINS1	GINS complex subunit 1 (Psf1 homolog)
9918	NCAPD2	non-SMC condensin I complex, subunit D2
9972	NUP153	nucleoporin 153kDa
9435	CHST2	carbohydrate (N-acetylglucosamine-6-O) sulfotransferase 2
6820	SULT2B1	sulfotransferase family, cytosolic, 2B, member 1
6478	SIAH2	seven in absentia homolog 2 (Drosophila)
8839	WISP2	WNT1 inducible signaling pathway protein 2
7538	ZFP36	zinc finger protein 36, C3H type, homolog (mouse)
25976	TIPARP	TCDD-inducible poly(ADP-ribose) polymerase
6515	SLC2A3	solute carrier family 2 (facilitated glucose transporter), member 3
8660	IRS2	insulin receptor substrate 2
1356	CP	ceruloplasmin (ferroxidase)
2651	GCNT2	glucosaminyl (N-acetyl) transferase 2, I-branching enzyme (I blood group)
2821	GPI	glucose-6-phosphate isomerase
226	ALDOA	aldolase A, fructose-bisphosphate
7167	TPI1	triosephosphate isomerase 1
2597	GAPDH	glyceraldehyde-3-phosphate dehydrogenase
26330	GAPDHS	glyceraldehyde-3-phosphate dehydrogenase, spermatogenic
10370	CITED2	Cbp/p300-interacting transactivator, with Glu/Asp-rich carboxy-terminal domain, 2
2997	GYS1	glycogen synthase 1 (muscle)
5105	PCK1	phosphoenolpyruvate carboxykinase 1 (soluble)
5228	PGF	placental growth factor
54800	KLHL24	kelch-like 24 (Drosophila)
56925	LXN	latexin
7043	TGFB3	transforming growth factor, beta 3
5984	RFC4	replication factor C (activator 1) 4, 37kDa
22916	NCBP2	nuclear cap binding protein subunit 2, 20kDa
2068	ERCC2	excision repair cross-complementing rodent repair deficiency, complementation group 2
7372	UMPS	uridine monophosphate synthetase
11047	ADRM1	adhesion regulating molecule 1
10063	COX17	COX17 cytochrome c oxidase assembly homolog (S. cerevisiae)
3059	HCLS1	hematopoietic cell-specific Lyn substrate 1
2067	ERCC1	excision repair cross-complementing rodent repair deficiency, complementation group 1 (includes overlapping antisense sequence)
5437	POLR2H	polymerase (RNA) II (DNA directed) polypeptide H
4059	BCAM	basal cell adhesion molecule (Lutheran blood group)
3704	ITPA	inosine triphosphatase (nucleoside triphosphate pyrophosphatase)
404672	GTF2H5	general transcription factor IIH, polypeptide 5
51082	POLR1D	polymerase (RNA) I polypeptide D, 16kDa
5438	POLR2I	polymerase (RNA) II (DNA directed) polypeptide I, 14.5kDa
552900	BOLA2	bolA homolog 2 (E. coli)
57804	POLD4	polymerase (DNA-directed), delta 4
5893	RAD52	RAD52 homolog (S. cerevisiae)
6431	SRSF6	serine/arginine-rich splicing factor 6
6829	SUPT5H	suppressor of Ty 5 homolog (S. cerevisiae)
8480	RAE1	RAE1 RNA export 1 homolog (S. pombe)
10728	PTGES3	prostaglandin E synthase 3 (cytosolic)
5704	PSMC4	proteasome (prosome, macropain) 26S subunit, ATPase, 4
5706	PSMC6	proteasome (prosome, macropain) 26S subunit, ATPase, 6
8894	EIF2S2	eukaryotic translation initiation factor 2, subunit 2 beta, 38kDa
11331	PHB2	prohibitin 2
7555	CNBP	CCHC-type zinc finger, nucleic acid binding protein
10054	UBA2	ubiquitin-like modifier activating enzyme 2
10856	RUVBL2	RuvB-like 2 (E. coli)
1207	CLNS1A	chloride channel, nucleotide-sensitive, 1A
2079	ERH	enhancer of rudimentary homolog (Drosophila)
2091	FBL	fibrillarin
26121	PRPF31	PRP31 pre-mRNA processing factor 31 homolog (S. cerevisiae)
51020	HDDC2	HD domain containing 2
5688	PSMA7	proteasome (prosome, macropain) subunit, alpha type, 7
5714	PSMD8	proteasome (prosome, macropain) 26S subunit, non-ATPase, 8
6188	RPS3	ribosomal protein S3
6193	RPS5	ribosomal protein S5
6626	SNRPA	small nuclear ribonucleoprotein polypeptide A
6629	SNRPB2	small nuclear ribonucleoprotein polypeptide B
6633	SNRPD2	small nuclear ribonucleoprotein D2 polypeptide 16.5kDa
6950	TCP1	t-complex 1
7284	TUFM	Tu translation elongation factor, mitochondrial
8900	CCNA1	cyclin A1
6446	SGK1	serum/glucocorticoid regulated kinase 1
1906	EDN1	endothelin 1
941	CD80	CD80 molecule
1158	CKM	creatine kinase, muscle
6261	RYR1	ryanodine receptor 1 (skeletal)
7137	TNNI3	troponin I type 3 (cardiac)
6474	SHOX2	short stature homeobox 2
6498	SKIL	SKI-like oncogene
27076	LYPD3	LY6/PLAUR domain containing 3
2842	GPR19	G protein-coupled receptor 19
29903	CCDC106	coiled-coil domain containing 106
3963	LGALS7	lectin, galactoside-binding, soluble, 7
4868	NPHS1	nephrosis 1, congenital, Finnish type (nephrin)
4908	NTF3	neurotrophin 3
495	ATP4A	ATPase, H+/K+ exchanging, alpha polypeptide
5020	OXT	oxytocin, prepropeptide
51156	SERPINA10	serpin peptidase inhibitor, clade A (alpha-1 antiproteinase, antitrypsin), member 10
5650	KLK7	kallikrein-related peptidase 7
56848	SPHK2	sphingosine kinase 2
6712	SPTBN2	spectrin, beta, non-erythrocytic 2
8115	TCL1A	T-cell leukemia/lymphoma 1A
83714	NRIP2	nuclear receptor interacting protein 2
9746	CLSTN3	calsyntenin 3
6648	SOD2	superoxide dismutase 2, mitochondrial
2643	GCH1	GTP cyclohydrolase 1
969	CD69	CD69 molecule
5970	RELA	v-rel reticuloendotheliosis viral oncogene homolog A (avian)
5663	PSEN1	presenilin 1
3958	LGALS3	lectin, galactoside-binding, soluble, 3
8743	TNFSF10	tumor necrosis factor (ligand) superfamily, member 10
3459	IFNGR1	interferon gamma receptor 1
3482	IGF2R	insulin-like growth factor 2 receptor
598	BCL2L1	BCL2-like 1
952	CD38	CD38 molecule
10059	DNM1L	dynamin 1-like
7132	TNFRSF1A	tumor necrosis factor receptor superfamily, member 1A
2932	GSK3B	glycogen synthase kinase 3 beta
4793	NFKBIB	nuclear factor of kappa light polypeptide gene enhancer in B-cells inhibitor, beta
8737	RIPK1	receptor (TNFRSF)-interacting serine-threonine kinase 1
207	AKT1	v-akt murine thymoma viral oncogene homolog 1
1173	AP2M1	adaptor-related protein complex 2, mu 1 subunit
5335	PLCG1	phospholipase C, gamma 1
5499	PPP1CA	protein phosphatase 1, catalytic subunit, alpha isozyme
10298	PAK4	p21 protein (Cdc42/Rac)-activated kinase 4
1072	CFL1	cofilin 1 (non-muscle)
2251	FGF6	fibroblast growth factor 6
3709	ITPR2	inositol 1,4,5-trisphosphate receptor, type 2
7529	YWHAB	tyrosine 3-monooxygenase/tryptophan 5-monooxygenase activation protein, beta polypeptide
84335	AKT1S1	AKT1 substrate 1 (proline-rich)
182	JAG1	jagged 1
28514	DLL1	delta-like 1 (Drosophila)
3280	HES1	hairy and enhancer of split 1, (Drosophila)
113878	DTX2	deltex homolog 2 (Drosophila)
55851	PSENEN	presenilin enhancer 2 homolog (C. elegans)
84441	MAML2	mastermind-like 2 (Drosophila)
5621	PRNP	prion protein
4710	NDUFB4	NADH dehydrogenase (ubiquinone) 1 beta subcomplex, 4, 15kDa
112398	EGLN2	egl nine homolog 2 (C. elegans)
140809	SRXN1	sulfiredoxin 1
2512	FTL	ferritin, light polypeptide
4257	MGST1	microsomal glutathione S-transferase 1
