# Supplementary material for: Depletion of NK6 Homeobox 3 (NKX6.3) causes gastric carcinogenesis through copy number alterations by inducing impairment of DNA replication and repair regulation
Source: Oncogenesis. 2021 Dec 10;10(12):85. doi: 10.1038/s41389-021-00365-4 (PMC8664813; doi:10.1038/s41389-021-00365-4)
Supplement: Supplementary file 10 — Table S4 [file 41389_2021_365_MOESM10_ESM.xlsx]

## Sheet: Sheet1
Table S4. Genes of DNA copy number gain or loss on Chromesome 4 and 14 by NKX6.3 depletion
Loss_Chr4								Gain_Chr14
AADAT	CDS1	FBXW7-AS1	INTU	LRIT3	PIGY	SMARCA5-AS1	UCP1	ABCD4	DCAF5	HHIPL1	NEK9	SIPA1L1	UBR7
ABCE1	CENPE	FGA	IRF2	LRP2BP	PITX2	SMARCAD1	UFSP2	ACTR10	DDHD1	HIF1A	NGB	SIX1	UNC79
ABCG2	CENPU	FGB	JADE1	LSM6	PKD2	SMIM31	UGT8	ADAM20	DDX24	HIF1A-AS1	NOXRED1	SIX4	VASH1
ABHD18	CEP170P1	FGF2	KIAA1109	MAB21L2	PLA2G12A	SNCA	UNC5C	ADAM20P1	DEGS2	HIF1A-AS2	NRDE2	SIX6	VASH1-AS1
ACSL1	CEP44	FGG	KLHL2	MAD2L1	PLK4	SNCA-AS1	USP38	ADAM21	DGLUCY	HSPA2	NRXN3	SLC24A4	VIPAS39
ADAD1	CETN4P	FHDC1	KLHL8	MAML3	PLRG1	SNHG27	USP53	ADAM21P1	DHRS7	IFI27	NUDT14	SLC25A29	VRK1
ADAM29	CFAP97	FLJ20021	KLKB1	MANBA	POU4F2	SNHG8	VEGFC	ADAM6	DICER1	IFI27L1	OTUB2	SLC25A47	WARS
ADH1A	CFI	FLJ38576	LAMTOR3	MAP9	PP12613	SNORA101A	WDFY3	ADCK1	DICER1-AS1	IFI27L2	OTX2	SLC35F4	WDR25
ADH1B	CISD2	FNIP2	LARP1B	MAPK10	PPA2	SNORA24	WDFY3-AS2	AHSA1	DIGIT	IFT43	OTX2-AS1	SLC38A6	WDR89
ADH1C	CLCN3	FREM3	LARP7	MCUB	PPID	SNORD73A	WDR17	AK7	DIO2	IRF2BPL	PACS2	SLC39A9	YY1
ADH4	CLDN22	FRG1	LEF1	MEPE	PPM1K	SNORD73B	WWC2	AKAP5	DIO2-AS1	ISM2	PAPLN	SLC8A3	ZBTB1
ADH5	CLDN24	FRG1-DT	LEF1-AS1	METAP1	PPP3CA	SNX25	WWC2-AS1	ALKBH1	DIO3	ITPK1	PAPOLA	SMOC1	ZBTB25
ADH6	CLGN	FRG2	LOC100419170	METTL14	PRDM5	SORBS2	WWC2-AS2	ANGEL1	DIO3OS	ITPK1-AS1	PCNX1	SNAPC1	ZC3H14
ADH7	COL25A1	FSTL5	LOC100507053	MFAP3L	PRIMPOL	SPARCL1	ZCCHC23	AP5M1	DLGAP5	JAG2	PCNX4	SNHG10	ZDHHC22
AFF1	CPE	GAB1	LOC100507487	MFSD8	PRMT9	SPATA4	ZFP42	AREL1	DLK1	JDP2	PELI2	SNORA11B	ZFYVE1
AFF1-AS1	CTSO	GALNT7	LOC101927359	MGARP	PRSS12	SPATA5	ZGRF1	ARID4A	DLST	JKAMP	PGF	SNORA79
AGA	CXXC4	GALNTL6	LOC101927516	MGAT4D	PRSS48	SPCS3	ZNF330	ASB2	DNAL1	KCNH5	PLEK2	SNORD113-1
AIMP1	CXXC4-AS1	GAR1	LOC101927636	MGST2	PTPN13	SPOCK3	ZNF827	ASPG	DPF3	KCNK10	PLEKHD1	SNORD113-2
ALPK1	CYP2U1	GATB	LOC101928052	MMAA	PYURF	SPP1		ATG14	DYNC1H1	KCNK13	PLEKHG3	SNORD169
ANAPC10	CYP4V2	GIMD1	LOC101928131	MMRN1	QRFPR	SPRY1		ATG2B	EFCAB11	KIAA0586	PNMA1	SNORD3P3
ANK2	DAPP1	GK3P	LOC101928314	MND1	RAB33B	STOX2		ATP6V1D	EIF2S1	KIF26A	POMT2	SNORD56B
ANKRD37	DBET	GLRA3	LOC101928551	MSMO1	RAP1GDS1	STPG2		ATXN3	ELK2AP	KTN1	PPM1A	SNW1
ANKRD50	DCHS2	GLRB	LOC101928590	MTNR1A	RAPGEF2	STPG2-AS1		BATF	ELMSAN1	L3HYPDH	PPP1R36	SPATA7
ANP32C	DCLK2	GPM6A	LOC101928978	MTTP	RBM46	SYNPO2		BCL11B	EML5	LGALS3	PPP2R5C	SPTB
ANXA10	DCTD	GPRIN3	LOC101929064	MYOZ2	REELD1	TACR3		BDKRB1	ERO1A	LGMN	PPP2R5E	SPTLC2
ANXA2P1	DDIT4L	GRIA2	LOC101929134	NAA15	RNF150	TBC1D9		BDKRB2	ESR2	LOC100506476	PPP4R3A	STON2
ANXA5	DDX60	GRID2	LOC101929210	NAF1	RNF175	TBCK		BEGAIN	ESRRB	LOC100507437	PPP4R4	STYX
AP1AR	DDX60L	GSTCD	LOC101929353	NAP1L5	RPL34	TDO2		BMP4	EVL	LOC100996664	PRIMA1	SYNE2
APELA	DKK2	GTF2IP12	LOC101929529	NDNF	RPL34-AS1	TEMN3-AS1		BTBD7	EXOC5	LOC101927620	PRKCH	SYNE3
ARFIP1	DMP1	GUCY1A3	LOC101929577	NDST3	RPS3A	TENM3		C14orf132	FAM181A	LOC101927690	PSMA3	SYNJ2BP
ARHGAP10	DNAJB14	GUCY1B3	LOC101929595	NDST4	RRH	TET2		C14orf144	FAM181A-AS1	LOC101927780	PSMA3-AS1	SYNJ2BP-COX16
ARHGAP24	DSPP	GUSBP5	LOC101929621	NDUFC1	RWDD4	TET2-AS1		C14orf177	FAM30A	LOC101928123	PSMC1	SYT16
ARHGEF38	EDNRA	GYPA	LOC101929741	NEIL3	RXFP1	TIFA		C14orf180	FAM71D	LOC101928504	PSMC6	TC2N
ARHGEF38-IT1	EGF	GYPB	LOC101929762	NEK1	SAP30	TIGD2		C14orf37	FBLN5	LOC101928791	PTPN21	TCL1A
ARSJ	EIF4E	GYPE	LOC101930370	NEUROG2	SCLT1	TIGD4		C14orf39	FBXO34	LOC102723809	RAD51B	TCL1B
ASB5	ELF2	H2AFZ	LOC102723704	NFKB1	SCOC	TKTL2		CALM1	FERMT2	LOC105370526	RGS6	TCL6
ASIC5	ELMOD2	HADH	LOC102724776	NKX6-1	SCOC-AS1	TLL1		CATSPERB	FLJ22447	LOC105370586	RHOJ	TDP1
ATOH1	ELOVL6	HAND2	LOC105369192	NOCT	SCRG1	TLR2		CCDC175	FLRT2	LOC105370619	RIN3	TDRD9
BANK1	EMCN	HAND2-AS1	LOC105377342	NPNT	SEC24B	TLR3		CCDC197	FNTB	LOC105370622	RPS6KA5	TEX22
BBS12	ENPEP	HELT	LOC105377348	NPY1R	SEC24B-AS1	TMA16		CCDC198	FOXN3	LOC105370697	RPS6KL1	TGFB3
BBS7	ENPP6	HERC3	LOC105377372	NPY2R	SEC24D	TMEM131L		CCDC85C	FOXN3-AS1	LOC107984703	RTL1	TIMM9
BDH2	ETFDH	HERC5	LOC105377448	NPY5R	SETD7	TMEM144		CCDC88C	FOXN3-AS2	LOC145474	RTN1	TMED10
BMPR1B	ETNPPL	HERC6	LOC105377458	NR3C2	SFRP2	TMEM154		CCNK	FUT8	LOC646548	SALRNA1	TMED8
BMPR1B-AS1	EXOSC9	HHIP	LOC105377480	NUDT6	SGMS2	TMEM155		CDC42BPB	GALC	LOC730202	SAMD15	TMEM179
C4orf17	F11	HHIP-AS1	LOC105377590	NUDT9	SH3D19	TMEM184C		CDKN3	GALNT16	LRRC74A	SAMD4A	TMEM229B
C4orf3	F11-AS1	HMGB2	LOC105377621	OSTC	SH3RF1	TMEM192		CEP128	GLRX5	LRRC9	SCARNA13	TMEM251
C4orf33	FABP2	HPF1	LOC105377623	OTUD4	SLC10A6	TNIP3		CEP170B	GNPNAT1	LTBP2	SEL1L	TMEM260
C4orf36	FAM13A	HPGD	LOC109864269	PABPC4L	SLC10A7	TNRC18P1		CGRRF1	GOLGA5	MAP3K9	SERPINA1	TMEM30B
C4orf45	FAM13A-AS1	HPGDS	LOC256880	PALLD	SLC25A31	TRAM1L1		CHGA	GON7	MAX	SERPINA10	TMEM63C
C4orf46	FAM149A	HSD17B11	LOC285556	PANCR	SLC25A4	TRAPPC11		CHURC1-FNTB	GPATCH2L	MED6	SERPINA11	TNFAIP2
C4orf47	FAM160A1	HSD17B13	LOC339975	PAPSS1	SLC39A8	TRIM2		CIPC	GPHB5	MEG3	SERPINA12	TOMM20L
C4orf51	FAM198B	HSPA4L	LOC389247	PCDH10	SLC7A11	TRIM60		CLMN	GPHN	MEG8	SERPINA13P	TRIP11
CAMK2D	FAM198B-AS1	IBSP	LOC441052	PCDH18	SLC7A11-AS1	TRIM61		CNIH1	GPR135	MEG9	SERPINA2	TRMT5
CASP3	FAM218A	IL15	LOC645513	PCNAP1	SLC9B1	TRIML1		COX16	GPR137C	MNAT1	SERPINA3	TSHR
CASP6	FAM241A	IL2	LOC729218	PDE5A	SLC9B2	TRIML2		COX8C	GPR65	MOAP1	SERPINA4	TTC7B
CBR4	FAM92A1P2	IL21	LOC729558	PDGFC	SLED1	TRMT10A		CPSF2	GPR68	MPP5	SERPINA5	TTC8
CCDC110	FAT1	IL21-AS1	LOC729870	PDHA2	SMAD1	TRPC3		CYP46A1	GSC	MTA1	SERPINA6	TTC9
CCNA2	FAT4	ING2	LOC90768	PDLIM3	SMAD1-AS1	TSPAN5		DAAM1	GSKIP	MTHFD1	SERPINA9	TTLL5
CCSER1	FBXO8	INPP4B	LRAT	PDLIM5	SMAD1-AS2	TTC29		DACT1	GSTZ1	NAA30	SETD3	TUNAR
CDKN2AIP	FBXW7	INTS12	LRBA	PGRMC2	SMARCA5	UBE2D3		DCAF4	GTF2A1	NDUFB1	SGPP1	TXNDC16
