# Supplementary material for: Depletion of NK6 Homeobox 3 (NKX6.3) causes gastric carcinogenesis through copy number alterations by inducing impairment of DNA replication and repair regulation
Source: Oncogenesis. 2021 Dec 10;10(12):85. doi: 10.1038/s41389-021-00365-4 (PMC8664813; doi:10.1038/s41389-021-00365-4)
Supplement: Supplementary file 11 — Table S5 [file 41389_2021_365_MOESM11_ESM.xlsx]

## Sheet: Sheet1
Table S5. List of primer sequences used for real-time qPCR
Experiment	Gene	Sequence
ChIP-qPCR	CDT1	Forward	TTCAGGCAAAAGAGGCAAAT
		Reverse	GAAGACAGAGGCAGCCAGAC
	RPA1	Forward	CCACCCCAGCAACTATTCAT
		Reverse	GTTGGAGGCTGGATTGAAAG
real-time qPCR for CNAs	CDKN3	Forward	CTGTGTATCCTGGTCTATTGGC
		Reverse	CCACATTGCTGGTAGAGATCC
	DLGAP5	Forward	TTGGGTTTTGTCCTTTTCCTTG
		Reverse	TGAGACAGTGATTTCCTATGAGC
	SORBS2	Forward	TGCTGAAAATAGCTCAAATGCTC
		Reverse	CCAATCCAAGTGTCTGAAGGA
	SPARCL1	Forward	CATTGCAGAGTCTTGACACATTC
		Reverse	GAAACGGGTTATGCAGTGTTC
	γ-Actin	Forward	AGTCGAAGCGTGGTATCCT
		Reverse	ACTTGGGGTTGATGGGAG
real-time qPCR for mRNA expression	CDKN3	Forward	AGCTGCACATCTATCATC
		Reverse	CACTGGTGGTTTCATTTC
	DLGAP5	Forward	AAGTGGGTCGTTATAGACCTGA
		Reverse	TGCTCGAACATCACTCTCGTTAT
	SORBS2	Forward	TGATAAATGAATAATTCTCTTTGATGCC
		Reverse	AATTACCTGGAAGCCAGGTATGAA
	SPARCL1	Forward	CAACTGCTGAAACGGTAGCA
		Reverse	GAACTCTTGCCCTGTTCTGC
	CDT1	Forward	TGGGCACCTGTCGTCCCAGCTACTAGGGAG
		Reverse	TTCAAAGCTGGCTGGCTCTGGCCCTGTCAT
	RPA1	Forward	CCAGTGCCCTATAATGAAGGA
		Reverse	CCATTCCCGAGCTTCCAT
	GAPDH	Forward	GCGACACCCACTCCTCCACC
		Reverse	GAGGTCCACCACCCTGTTGC
