# Supplementary material for: Depletion of NK6 Homeobox 3 (NKX6.3) causes gastric carcinogenesis through copy number alterations by inducing impairment of DNA replication and repair regulation
Source: Oncogenesis. 2021 Dec 10;10(12):85. doi: 10.1038/s41389-021-00365-4 (PMC8664813; doi:10.1038/s41389-021-00365-4)
Supplement: Supplementary file 12 — Table S6 [file 41389_2021_365_MOESM12_ESM.xlsx]

## Sheet: Sheet1
Table S6. List of antibodies used in this study.
Protein	Company	Cat No.	Protein	Company	Cat No.
NKX6.3	Atlas Antibodies	HPA042790	Chk2	Cell signaling	6334
CDT1	Cell signaling	3386	Xrcc2	Abcam	ab180752
RPA1	Cell signaling	2267	Xrcc3	Abcam	ab20254
MDM2	Santa Cruz	sc-13161	PARP1	Abcam	ab32138
MCM2	Abcam	ab4461	Xrcc1	Abcam	ab1838
MCM3	Abcam	ab4460	Lig1	Abcam	ab177946
MCM7	Abcam	ab2360	Lig3	Proteintech	26583-1-AP
Rad50	Abcam	ab89	Ku70	Abcam	ab83501
p95/NBS	Abcam	ab23996	Ku80	Abcam	ab119935
MRE11	Cell signaling	4895	DNA-PK	Cell signaling	38168
PCNA	Cell signaling	2586	Xrcc4	Abcam	ab97351
BrdU (Rat)	Abcam	ab6326	PolD1	Abcam	ab96796
BrdU (Mouse)	Abcam	ab8152	PolE	GeneTex	GTX132100
r-H2AX	Millipore	05-636	SORBS2	Abcam	ab247001
53BP1	Santa Cruz	sc-22760	SPARCL1	R&D systems	AF2728
RAD51	Abcam	ab63801	DLGAP5	Abcam	ab70744
RPA32	Abcam	ab2175	CDKN3	Abcam	ab175393
p-ATR (Ser 428)	Cell signaling	2853	Rad52	Santa Cruz	sc-365341
p-ATM (Ser 1981)	Abcam	ab81292
p-Chk1 (Ser 317)	Cell signaling	2344
Chk1	Cell signaling	2360
p-Chk2 (Thr 68)	Cell signaling	2661
GAPDH	Santa Cruz	sc-32233
